# Supplementary material for: Crystal structure of {2-[({2-[(2-amino­ethyl)amino]­ethyl}imino)­meth­yl]-6-hy­droxy­phenolato-κ4 N,N′,N′′,O 1}(nitrato-κO)copper(II) ethanol 0.25-solvate
Source: Acta Crystallogr E Crystallogr Commun. 2015 Oct 24;71(Pt 11):m205–6. doi: 10.1107/S205698901501960X (PMC4645037; doi:10.1107/S205698901501960X)
Supplement: Supplementary file 1 [file e-71-0m205-sup1.cif]

##############################################################################
#                                                                            #
# This CIF contains the data in a paper accepted for publication in          #
# Acta Crystallographica Section E. It conforms to the requirements of       #
# Notes for Authors for Acta Crystallographica Section E, and has been       #
# peer reviewed under the auspices of the IUCr Commission on Journals.       #
#                                                                            #
# Full details of the Crystallographic Information File format               #
# are given in the paper "The Crystallographic Information File (CIF):       #
# a New Standard Archive File for Crystallography" by S. R. Hall, F. H.      #
# Allen and I. D. Brown [Acta Cryst. (1991), A47, 655-685].                  #
#                                                                            #
# The current version of the core CIF dictionary is obtainable from          #
# ftp://ftp.iucr.org/pub/cif_core.dic.                                       #
#                                                                            #
# Software is freely available for graphical display of the structure(s)     #
# in this CIF. For information consult the CIF software page                 #
# http://www.iucr.org/resources/cif/software.                                #
#                                                                            #
# This file may be used for bona fide research purposes within the           #
# scientific community so long as proper attribution is given to the journal # 
# article from which it was obtained.                                        #
#                                                                            #
##############################################################################
data_I
_audit_creation_method     'SHELXL-2014/7'
_chemical_name_systematic
;\
{2-[({2-[(2-Aminoethyl)amino]ethyl}imino)methyl]-6-hydroxyphenolato-\
\k^4^<i>N</i>,<i>N</i>',<i>N</i>'',<i>O</i>^1^}(nitrato-\k<i>O</i>)]copper(II)
ethanol 0.25-solvate
;
_chemical_name_common     ?
_chemical_formula_moiety     'C11 H16 Cu N4 O5, 0.25C2 H6 O1'
_chemical_formula_sum     'C11.50 H17.50 Cu N4 O5.25'
_chemical_formula_iupac     '[Cu (C11 H16 N3 O2) (N O3)], 0.25C2 H6 O1'
_chemical_formula_weight     359.33
_chemical_melting_point     ?
_shelx_space_group_comment
;
The symmetry employed for this shelxl refinement is uniquely defined
by the following loop, which should always be used as a source of
symmetry information in preference to the above space-group names.
They are only intended as comments.
;
_space_group_crystal_system     monoclinic
_space_group_name_H-M_alt     'P 21/n'
_space_group_name_Hall     '-P 2yn'
loop_
    _space_group_symop_operation_xyz
    'x, y, z'
    '-x+1/2, y+1/2, -z+1/2'
    '-x, -y, -z'
    'x-1/2, -y-1/2, z-1/2'
_cell_length_a     11.952(2)
_cell_length_b     12.129(2)
_cell_length_c     19.590(4)
_cell_angle_alpha     90
_cell_angle_beta     98.921(3)
_cell_angle_gamma     90
_cell_volume     2805.5(9)
_cell_formula_units_Z     8
_cell_measurement_reflns_used     10834
_cell_measurement_theta_min     0.805
_cell_measurement_theta_max     0.879
_cell_measurement_temperature     100(2)
_exptl_crystal_description     prism
_exptl_crystal_colour     green
_exptl_crystal_size_max     0.164
_exptl_crystal_size_mid     0.114
_exptl_crystal_size_min     0.081
_exptl_crystal_density_diffrn     1.701
_exptl_crystal_density_meas     ?
_exptl_crystal_density_method     'not measured'
_exptl_crystal_F_000     1484
_exptl_absorpt_coefficient_mu     1.589
_exptl_absorpt_correction_type     multi-scan
_exptl_absorpt_process_details
;
(SADABS; Bruker, 2013)
;
_shelx_estimated_absorpt_T_min     0.781
_shelx_estimated_absorpt_T_max     0.882
_exptl_absorpt_correction_T_min     0.805
_exptl_absorpt_correction_T_max     0.879
_diffrn_ambient_temperature     100(2)
_diffrn_radiation_type     MoK\a
_diffrn_radiation_wavelength     0.71073
_diffrn_measurement_device_type     'Bruker AXS KappaCCD'
_diffrn_measurement_method     'phi and omega scans'
_diffrn_detector_area_resol_mean     ?
_diffrn_reflns_number     106043
_diffrn_reflns_av_R_equivalents     0.0586
_diffrn_reflns_theta_min     3.017
_diffrn_reflns_theta_max     37.436
_diffrn_reflns_theta_full     25.242
_diffrn_measured_fraction_theta_max     0.960
_diffrn_measured_fraction_theta_full     0.998
_diffrn_reflns_limit_h_min     -20
_diffrn_reflns_limit_h_max     20
_diffrn_reflns_limit_k_min     -20
_diffrn_reflns_limit_k_max     20
_diffrn_reflns_limit_l_min     -33
_diffrn_reflns_limit_l_max     33
_refine_special_details     ?
_reflns_number_total     14120
_reflns_number_gt     10834
_reflns_threshold_expression     'I > 2\s(I)'
_refine_ls_structure_factor_coef     Fsqd
_refine_ls_matrix_type     full
_refine_ls_R_factor_all     0.0662
_refine_ls_R_factor_gt     0.0441
_refine_ls_wR_factor_gt     0.1032
_refine_ls_wR_factor_ref     0.1115
_refine_ls_goodness_of_fit_ref     1.069
_refine_ls_restrained_S_all     1.068
_refine_ls_number_reflns     14120
_refine_ls_number_parameters     406
_refine_ls_number_restraints     29
_refine_ls_hydrogen_treatment     constr
_refine_ls_weighting_scheme     calc
_refine_ls_weighting_details
              'w=1/[\s^2^(Fo^2^)+(0.0392P)^2^+3.8944P] where P=(Fo^2^+2Fc^2^)/3'
_atom_sites_solution_hydrogens     geom
_atom_sites_solution_primary     ?
_atom_sites_solution_secondary     ?
_refine_ls_shift/su_max     0.001
_refine_ls_shift/su_mean     0.000
_refine_diff_density_max     1.059
_refine_diff_density_min     -1.152
_refine_ls_extinction_method     none
_refine_ls_extinction_coef     .
loop_
    _atom_type_symbol
    _atom_type_description
    _atom_type_scat_dispersion_real
    _atom_type_scat_dispersion_imag
    _atom_type_scat_source
    'C' 'C' 0.0033 0.0016
                         'International Tables Vol C Tables 4.2.6.8 and 6.1.1.4'
    'H' 'H' 0.0000 0.0000
                         'International Tables Vol C Tables 4.2.6.8 and 6.1.1.4'
    'N' 'N' 0.0061 0.0033
                         'International Tables Vol C Tables 4.2.6.8 and 6.1.1.4'
    'O' 'O' 0.0106 0.0060
                         'International Tables Vol C Tables 4.2.6.8 and 6.1.1.4'
    'Cu' 'Cu' 0.3201 1.2651
                         'International Tables Vol C Tables 4.2.6.8 and 6.1.1.4'
_computing_data_collection
;
SMART (Bruker, 2013)
;
_computing_cell_refinement
;
SAINT (Bruker, 2013)
;
_computing_data_reduction
;
SAINT (Bruker, 2013)
;
_computing_structure_solution
;
SHELXS2013 (Sheldrick, 2008)
;
_computing_structure_refinement
;
SHELXL2014 (Sheldrick, 2015)
;
_computing_molecular_graphics
;
DIAMOND (Brandenburg, & Berndt, 1999) and
Mercury (Macrae et al., 2008)
;
_computing_publication_material
;
enCIFer (Allen <i>et al.</i>,  2004)
;
loop_
    _atom_site_type_symbol
    _atom_site_label
    _atom_site_fract_x
    _atom_site_fract_y
    _atom_site_fract_z
    _atom_site_U_iso_or_equiv
    _atom_site_adp_type
    _atom_site_calc_flag
    _atom_site_occupancy
    _atom_site_disorder_assembly
    _atom_site_disorder_group
    Cu Cu1 0.56242(2) 0.22501(2) 0.31990(2) 0.01125(4) Uani d 1 . .
    O O1 0.67530(10) 0.33955(10) 0.32549(6) 0.0133(2) Uani d 1 . .
    O O2 0.79704(11) 0.52715(11) 0.31545(7) 0.0178(2) Uani d 1 . .
    H H2 0.7585 0.4893 0.2844 0.027 Uiso calc 1 . .
    O O3 0.41682(13) 0.35390(12) 0.31382(9) 0.0280(3) Uani d 1 . .
    O O4 0.27794(16) 0.43188(14) 0.35387(11) 0.0373(4) Uani d 1 . .
    O O5 0.30557(12) 0.25521(12) 0.36722(8) 0.0217(3) Uani d 1 . .
    N N1 0.59587(12) 0.19043(13) 0.41797(7) 0.0149(2) Uani d 1 . .
    N N2 0.46006(12) 0.09379(12) 0.31626(8) 0.0140(2) Uani d 1 . .
    H H2A 0.3833 0.1202 0.3231 0.017 Uiso calc 1 . .
    N N3 0.53736(12) 0.21467(12) 0.21599(8) 0.0135(2) Uani d 1 . .
    H H3A 0.5207 0.2823 0.1971 0.016 Uiso calc 1 . .
    H H3B 0.6010 0.1892 0.2011 0.016 Uiso calc 1 . .
    N N4 0.33393(13) 0.34802(13) 0.34611(8) 0.0166(3) Uani d 1 . .
    C C1 0.72842(13) 0.38286(14) 0.38339(8) 0.0124(2) Uani d 1 . .
    C C2 0.79243(14) 0.48064(14) 0.37829(9) 0.0139(3) Uani d 1 . .
    C C3 0.85100(15) 0.53096(15) 0.43647(9) 0.0183(3) Uani d 1 . .
    H H3 0.8931 0.5962 0.4316 0.022 Uiso calc 1 . .
    C C4 0.84897(17) 0.48710(18) 0.50225(10) 0.0222(4) Uani d 1 . .
    H H4 0.8896 0.5221 0.5419 0.027 Uiso calc 1 . .
    C C5 0.78789(17) 0.39301(18) 0.50912(9) 0.0207(3) Uani d 1 . .
    H H5 0.7868 0.3630 0.5538 0.025 Uiso calc 1 . .
    C C6 0.72649(14) 0.34007(15) 0.45065(9) 0.0152(3) Uani d 1 . .
    C C7 0.66276(15) 0.24331(16) 0.46398(9) 0.0174(3) Uani d 1 . .
    H H7 0.6711 0.2171 0.5102 0.021 Uiso calc 1 . .
    C C8 0.53173(16) 0.09540(16) 0.43800(10) 0.0188(3) Uani d 1 . .
    H H8A 0.4611 0.1207 0.4537 0.023 Uiso calc 1 . .
    H H8B 0.5775 0.0546 0.4763 0.023 Uiso calc 1 . .
    C C9 0.50393(15) 0.02128(14) 0.37510(10) 0.0179(3) Uani d 1 . .
    H H9A 0.5727 -0.0180 0.3659 0.021 Uiso calc 1 . .
    H H9B 0.4462 -0.0340 0.3827 0.021 Uiso calc 1 . .
    C C10 0.44999(16) 0.04397(15) 0.24709(10) 0.0186(3) Uani d 1 . .
    H H10A 0.3816 -0.0030 0.2382 0.022 Uiso calc 1 . .
    H H10B 0.5171 -0.0023 0.2435 0.022 Uiso calc 1 . .
    C C11 0.44169(15) 0.13761(15) 0.19500(9) 0.0179(3) Uani d 1 . .
    H H11A 0.4453 0.1080 0.1483 0.022 Uiso calc 1 . .
    H H11B 0.3687 0.1768 0.1937 0.022 Uiso calc 1 . .
    Cu Cu2 0.53711(2) 0.58282(2) 0.19038(2) 0.01359(5) Uani d 1 . .
    O O6 0.66003(10) 0.47838(11) 0.19655(6) 0.0144(2) Uani d 1 . .
    O O7 0.78265(11) 0.28994(11) 0.21571(7) 0.0164(2) Uani d 1 . .
    H H7A 0.7543 0.3288 0.2442 0.025 Uiso calc 1 . .
    O O8 0.42326(11) 0.42812(12) 0.14803(8) 0.0209(3) Uani d 1 . .
    O O9 0.25873(13) 0.34741(13) 0.13124(9) 0.0269(3) Uani d 1 . .
    O O10 0.27202(12) 0.51948(13) 0.16051(9) 0.0273(3) Uani d 1 . .
    N N5 0.56098(12) 0.63534(12) 0.09942(8) 0.0154(2) Uani d 1 . .
    N N6 0.43573(13) 0.71478(13) 0.18807(8) 0.0164(3) Uani d 1 . .
    H H6 0.3579 0.6929 0.1659 0.020 Uiso calc 1 . .
    N N7 0.51519(14) 0.56904(13) 0.28940(8) 0.0182(3) Uani d 1 . .
    H H7B 0.4958 0.4986 0.2984 0.022 Uiso calc 1 . .
    H H7C 0.5808 0.5858 0.3177 0.022 Uiso calc 1 . .
    N N8 0.31697(13) 0.43119(12) 0.14697(8) 0.0152(2) Uani d 1 . .
    C C12 0.69497(13) 0.43548(13) 0.14185(8) 0.0125(3) Uani d 1 . .
    C C13 0.75845(13) 0.33588(14) 0.15149(9) 0.0136(3) Uani d 1 . .
    C C14 0.79762(15) 0.28423(14) 0.09677(9) 0.0165(3) Uani d 1 . .
    H H14 0.8388 0.2172 0.1044 0.020 Uiso calc 1 . .
    C C15 0.77738(16) 0.32950(16) 0.03034(9) 0.0193(3) Uani d 1 . .
    H H15 0.8043 0.2934 -0.0070 0.023 Uiso calc 1 . .
    C C16 0.71802(16) 0.42696(16) 0.01954(9) 0.0191(3) Uani d 1 . .
    H H16 0.7056 0.4586 -0.0254 0.023 Uiso calc 1 . .
    C C17 0.67533(15) 0.48069(14) 0.07403(9) 0.0154(3) Uani d 1 . .
    C C18 0.61363(15) 0.58271(15) 0.05751(9) 0.0164(3) Uani d 1 . .
    H H18 0.6122 0.6125 0.0125 0.020 Uiso calc 1 . .
    C C19 0.50038(15) 0.73849(15) 0.07816(10) 0.0179(3) Uani d 1 . .
    H H19A 0.4275 0.7223 0.0484 0.021 Uiso calc 1 . .
    H H19B 0.5464 0.7854 0.0519 0.021 Uiso calc 1 . .
    C C20 0.47980(16) 0.79697(15) 0.14363(10) 0.0197(3) Uani d 1 . .
    H H20A 0.5514 0.8290 0.1677 0.024 Uiso calc 1 . .
    H H20B 0.4243 0.8573 0.1322 0.024 Uiso calc 1 . .
    C C21 0.43072(17) 0.74907(15) 0.25968(10) 0.0195(3) Uani d 1 . .
    H H21A 0.3632 0.7958 0.2612 0.023 Uiso calc 1 . .
    H H21B 0.4991 0.7922 0.2782 0.023 Uiso calc 1 . .
    C C22 0.42422(17) 0.64578(16) 0.30250(10) 0.0200(3) Uani d 1 . .
    H H22A 0.4339 0.6650 0.3522 0.024 Uiso calc 1 . .
    H H22B 0.3493 0.6103 0.2897 0.024 Uiso calc 1 . .
    O O11 0.5614(5) 0.6050(5) 0.4859(4) 0.075(2) Uani d 0.5 A -1
    H H11 0.5313 0.6421 0.5144 0.113 Uiso calc 0.5 A -1
    C C23 0.4943(5) 0.5153(5) 0.4647(3) 0.0330(10) Uani d 0.5 A -1
    H H23A 0.5303 0.4739 0.4303 0.040 Uiso calc 0.5 A -1
    H H23B 0.4205 0.5428 0.4408 0.040 Uiso calc 0.5 A -1
    C C24 0.4721(6) 0.4375(5) 0.5187(3) 0.0381(12) Uani d 0.5 A -1
    H H24A 0.4237 0.3775 0.4976 0.057 Uiso calc 0.5 A -1
    H H24B 0.5439 0.4071 0.5419 0.057 Uiso calc 0.5 A -1
    H H24C 0.4338 0.4761 0.5524 0.057 Uiso calc 0.5 A -1
loop_
    _atom_site_aniso_label
    _atom_site_aniso_U_11
    _atom_site_aniso_U_22
    _atom_site_aniso_U_33
    _atom_site_aniso_U_12
    _atom_site_aniso_U_13
    _atom_site_aniso_U_23
    Cu1 0.01251(8) 0.00876(8) 0.01241(8) -0.00203(6) 0.00167(6) 0.00106(6)
    O1 0.0144(5) 0.0132(5) 0.0120(5) -0.0049(4) 0.0007(4) 0.0001(4)
    O2 0.0200(6) 0.0154(6) 0.0166(5) -0.0066(5) -0.0012(4) 0.0027(4)
    O3 0.0268(7) 0.0157(6) 0.0470(9) 0.0056(5) 0.0229(7) 0.0088(6)
    O4 0.0363(9) 0.0180(7) 0.0643(12) 0.0118(6) 0.0285(9) 0.0078(7)
    O5 0.0204(6) 0.0168(6) 0.0290(7) -0.0020(5) 0.0071(5) 0.0048(5)
    N1 0.0159(6) 0.0139(6) 0.0152(6) -0.0031(5) 0.0030(5) 0.0033(5)
    N2 0.0130(5) 0.0095(5) 0.0195(6) 0.0006(4) 0.0023(5) 0.0017(5)
    N3 0.0130(5) 0.0102(5) 0.0171(6) -0.0010(4) 0.0014(4) 0.0004(4)
    N4 0.0158(6) 0.0142(6) 0.0199(7) 0.0020(5) 0.0035(5) 0.0018(5)
    C1 0.0117(6) 0.0120(6) 0.0130(6) -0.0007(5) 0.0004(5) -0.0010(5)
    C2 0.0132(6) 0.0112(6) 0.0166(7) -0.0008(5) 0.0008(5) -0.0002(5)
    C3 0.0184(7) 0.0157(7) 0.0197(7) -0.0034(6) -0.0005(6) -0.0035(6)
    C4 0.0240(8) 0.0250(9) 0.0164(7) -0.0059(7) -0.0005(6) -0.0069(6)
    C5 0.0233(8) 0.0256(9) 0.0125(7) -0.0042(7) 0.0000(6) -0.0030(6)
    C6 0.0158(7) 0.0168(7) 0.0129(6) -0.0008(6) 0.0015(5) 0.0005(5)
    C7 0.0180(7) 0.0207(8) 0.0133(7) -0.0008(6) 0.0021(5) 0.0038(6)
    C8 0.0178(7) 0.0185(8) 0.0204(8) -0.0027(6) 0.0041(6) 0.0083(6)
    C9 0.0149(7) 0.0115(7) 0.0269(8) -0.0010(5) 0.0025(6) 0.0065(6)
    C10 0.0190(7) 0.0114(7) 0.0252(8) -0.0034(6) 0.0027(6) -0.0025(6)
    C11 0.0174(7) 0.0158(7) 0.0191(7) -0.0033(6) -0.0021(6) -0.0022(6)
    Cu2 0.01411(9) 0.01017(9) 0.01689(9) 0.00239(7) 0.00369(7) 0.00333(7)
    O6 0.0146(5) 0.0151(5) 0.0137(5) 0.0041(4) 0.0029(4) 0.0019(4)
    O7 0.0183(5) 0.0145(5) 0.0168(5) 0.0039(4) 0.0042(4) 0.0036(4)
    O8 0.0142(5) 0.0161(6) 0.0325(7) 0.0015(4) 0.0041(5) 0.0020(5)
    O9 0.0239(7) 0.0171(6) 0.0378(8) -0.0061(5) -0.0012(6) -0.0051(6)
    O10 0.0179(6) 0.0173(6) 0.0474(9) 0.0026(5) 0.0076(6) -0.0077(6)
    N5 0.0148(6) 0.0118(6) 0.0190(6) 0.0004(5) 0.0007(5) 0.0042(5)
    N6 0.0143(6) 0.0132(6) 0.0219(7) 0.0009(5) 0.0033(5) 0.0036(5)
    N7 0.0238(7) 0.0117(6) 0.0195(7) 0.0028(5) 0.0044(5) 0.0010(5)
    N8 0.0158(6) 0.0139(6) 0.0153(6) -0.0009(5) 0.0002(5) 0.0014(5)
    C12 0.0121(6) 0.0111(6) 0.0144(6) -0.0006(5) 0.0024(5) 0.0006(5)
    C13 0.0124(6) 0.0113(6) 0.0170(7) -0.0010(5) 0.0023(5) 0.0005(5)
    C14 0.0176(7) 0.0123(7) 0.0201(7) 0.0003(5) 0.0042(6) -0.0018(5)
    C15 0.0225(8) 0.0190(8) 0.0170(7) -0.0019(6) 0.0047(6) -0.0031(6)
    C16 0.0241(8) 0.0186(8) 0.0148(7) -0.0013(6) 0.0036(6) 0.0003(6)
    C17 0.0169(7) 0.0135(7) 0.0158(7) -0.0010(5) 0.0024(5) 0.0014(5)
    C18 0.0180(7) 0.0148(7) 0.0155(7) 0.0003(6) 0.0002(5) 0.0041(5)
    C19 0.0176(7) 0.0141(7) 0.0211(8) 0.0025(6) 0.0006(6) 0.0060(6)
    C20 0.0204(8) 0.0116(7) 0.0270(9) 0.0017(6) 0.0039(6) 0.0052(6)
    C21 0.0221(8) 0.0119(7) 0.0250(8) 0.0022(6) 0.0054(6) -0.0001(6)
    C22 0.0229(8) 0.0151(7) 0.0239(8) 0.0032(6) 0.0094(6) 0.0020(6)
    O11 0.073(4) 0.051(3) 0.091(4) -0.036(3) -0.019(3) 0.022(3)
    C23 0.032(2) 0.040(3) 0.027(2) 0.004(2) 0.0071(18) 0.0094(19)
    C24 0.043(3) 0.029(3) 0.044(3) -0.003(2) 0.009(3) 0.001(2)
_geom_special_details
;
All e.s.d.'s (except the e.s.d. in the dihedral angle between two l.s. planes)
are estimated using the full covariance matrix. The cell e.s.d.'s are taken
into account individually in the estimation of e.s.d.'s in distances, angles
and torsion angles; correlations between e.s.d.'s in cell parameters are only
used when they are defined by crystal symmetry. An approximate (isotropic)
treatment of cell e.s.d.'s is used for estimating e.s.d.'s involving l.s.
planes.
;
loop_
    _geom_bond_atom_site_label_1
    _geom_bond_atom_site_label_2
    _geom_bond_site_symmetry_2
    _geom_bond_distance
    _geom_bond_publ_flag
    Cu1 O1 . 1.9278(12) ?
    Cu1 N1 . 1.9465(15) ?
    Cu1 N2 . 2.0020(15) ?
    Cu1 N3 . 2.0150(15) ?
    Cu1 O3 . 2.3286(15) ?
    O1 C1 . 1.3200(19) ?
    O2 C2 . 1.363(2) ?
    O2 H2 . 0.8400 ?
    O3 N4 . 1.257(2) ?
    O4 N4 . 1.240(2) ?
    O5 N4 . 1.264(2) ?
    N1 C7 . 1.280(2) ?
    N1 C8 . 1.471(2) ?
    N2 C10 . 1.472(2) ?
    N2 C9 . 1.480(2) ?
    N2 H2A . 1.0000 ?
    N3 C11 . 1.485(2) ?
    N3 H3A . 0.9100 ?
    N3 H3B . 0.9100 ?
    C1 C6 . 1.420(2) ?
    C1 C2 . 1.423(2) ?
    C2 C3 . 1.383(2) ?
    C3 C4 . 1.398(3) ?
    C3 H3 . 0.9500 ?
    C4 C5 . 1.373(3) ?
    C4 H4 . 0.9500 ?
    C5 C6 . 1.415(2) ?
    C5 H5 . 0.9500 ?
    C6 C7 . 1.445(3) ?
    C7 H7 . 0.9500 ?
    C8 C9 . 1.520(3) ?
    C8 H8A . 0.9900 ?
    C8 H8B . 0.9900 ?
    C9 H9A . 0.9900 ?
    C9 H9B . 0.9900 ?
    C10 C11 . 1.520(3) ?
    C10 H10A . 0.9900 ?
    C10 H10B . 0.9900 ?
    C11 H11A . 0.9900 ?
    C11 H11B . 0.9900 ?
    Cu2 O6 . 1.9295(12) ?
    Cu2 N5 . 1.9545(15) ?
    Cu2 N6 . 2.0037(15) ?
    Cu2 N7 . 2.0043(16) ?
    Cu2 O8 . 2.3896(15) ?
    O6 C12 . 1.316(2) ?
    O7 C13 . 1.365(2) ?
    O7 H7A . 0.8400 ?
    O8 N8 . 1.268(2) ?
    O9 N8 . 1.243(2) ?
    O10 N8 . 1.245(2) ?
    N5 C18 . 1.280(2) ?
    N5 C19 . 1.473(2) ?
    N6 C21 . 1.473(3) ?
    N6 C20 . 1.473(2) ?
    N6 H6 . 1.0000 ?
    N7 C22 . 1.483(2) ?
    N7 H7B . 0.9100 ?
    N7 H7C . 0.9100 ?
    C12 C17 . 1.423(2) ?
    C12 C13 . 1.423(2) ?
    C13 C14 . 1.384(2) ?
    C14 C15 . 1.399(3) ?
    C14 H14 . 0.9500 ?
    C15 C16 . 1.378(3) ?
    C15 H15 . 0.9500 ?
    C16 C17 . 1.412(3) ?
    C16 H16 . 0.9500 ?
    C17 C18 . 1.451(2) ?
    C18 H18 . 0.9500 ?
    C19 C20 . 1.519(3) ?
    C19 H19A . 0.9900 ?
    C19 H19B . 0.9900 ?
    C20 H20A . 0.9900 ?
    C20 H20B . 0.9900 ?
    C21 C22 . 1.516(3) ?
    C21 H21A . 0.9900 ?
    C21 H21B . 0.9900 ?
    C22 H22A . 0.9900 ?
    C22 H22B . 0.9900 ?
    O11 C23 . 1.377(8) ?
    O11 H11 . 0.8400 ?
    C23 C24 . 1.471(8) ?
    C23 H23A . 0.9900 ?
    C23 H23B . 0.9900 ?
    C24 H24A . 0.9800 ?
    C24 H24B . 0.9800 ?
    C24 H24C . 0.9800 ?
loop_
    _geom_angle_atom_site_label_1
    _geom_angle_atom_site_label_2
    _geom_angle_atom_site_label_3
    _geom_angle_site_symmetry_1
    _geom_angle_site_symmetry_3
    _geom_angle
    _geom_angle_publ_flag
    O1 Cu1 N1 . . 93.69(6) ?
    O1 Cu1 N2 . . 173.40(6) ?
    N1 Cu1 N2 . . 83.95(6) ?
    O1 Cu1 N3 . . 95.47(5) ?
    N1 Cu1 N3 . . 163.61(6) ?
    N2 Cu1 N3 . . 85.43(6) ?
    O1 Cu1 O3 . . 91.72(6) ?
    N1 Cu1 O3 . . 103.45(6) ?
    N2 Cu1 O3 . . 94.83(6) ?
    N3 Cu1 O3 . . 89.85(6) ?
    C1 O1 Cu1 . . 125.08(10) ?
    C2 O2 H2 . . 109.5 ?
    N4 O3 Cu1 . . 125.24(12) ?
    C7 N1 C8 . . 119.95(15) ?
    C7 N1 Cu1 . . 126.66(12) ?
    C8 N1 Cu1 . . 113.35(11) ?
    C10 N2 C9 . . 116.22(14) ?
    C10 N2 Cu1 . . 108.75(11) ?
    C9 N2 Cu1 . . 107.70(10) ?
    C10 N2 H2A . . 108.0 ?
    C9 N2 H2A . . 108.0 ?
    Cu1 N2 H2A . . 108.0 ?
    C11 N3 Cu1 . . 107.84(11) ?
    C11 N3 H3A . . 110.1 ?
    Cu1 N3 H3A . . 110.1 ?
    C11 N3 H3B . . 110.1 ?
    Cu1 N3 H3B . . 110.1 ?
    H3A N3 H3B . . 108.5 ?
    O4 N4 O3 . . 119.83(16) ?
    O4 N4 O5 . . 120.90(16) ?
    O3 N4 O5 . . 119.17(15) ?
    O1 C1 C6 . . 125.26(15) ?
    O1 C1 C2 . . 117.61(14) ?
    C6 C1 C2 . . 117.13(14) ?
    O2 C2 C3 . . 118.38(15) ?
    O2 C2 C1 . . 120.37(14) ?
    C3 C2 C1 . . 121.24(16) ?
    C2 C3 C4 . . 120.84(17) ?
    C2 C3 H3 . . 119.6 ?
    C4 C3 H3 . . 119.6 ?
    C5 C4 C3 . . 119.50(17) ?
    C5 C4 H4 . . 120.3 ?
    C3 C4 H4 . . 120.3 ?
    C4 C5 C6 . . 120.99(17) ?
    C4 C5 H5 . . 119.5 ?
    C6 C5 H5 . . 119.5 ?
    C5 C6 C1 . . 120.29(16) ?
    C5 C6 C7 . . 116.37(16) ?
    C1 C6 C7 . . 123.34(15) ?
    N1 C7 C6 . . 124.67(16) ?
    N1 C7 H7 . . 117.7 ?
    C6 C7 H7 . . 117.7 ?
    N1 C8 C9 . . 107.75(14) ?
    N1 C8 H8A . . 110.2 ?
    C9 C8 H8A . . 110.2 ?
    N1 C8 H8B . . 110.2 ?
    C9 C8 H8B . . 110.2 ?
    H8A C8 H8B . . 108.5 ?
    N2 C9 C8 . . 106.64(14) ?
    N2 C9 H9A . . 110.4 ?
    C8 C9 H9A . . 110.4 ?
    N2 C9 H9B . . 110.4 ?
    C8 C9 H9B . . 110.4 ?
    H9A C9 H9B . . 108.6 ?
    N2 C10 C11 . . 107.39(14) ?
    N2 C10 H10A . . 110.2 ?
    C11 C10 H10A . . 110.2 ?
    N2 C10 H10B . . 110.2 ?
    C11 C10 H10B . . 110.2 ?
    H10A C10 H10B . . 108.5 ?
    N3 C11 C10 . . 108.50(14) ?
    N3 C11 H11A . . 110.0 ?
    C10 C11 H11A . . 110.0 ?
    N3 C11 H11B . . 110.0 ?
    C10 C11 H11B . . 110.0 ?
    H11A C11 H11B . . 108.4 ?
    O6 Cu2 N5 . . 93.08(6) ?
    O6 Cu2 N6 . . 167.90(6) ?
    N5 Cu2 N6 . . 83.82(6) ?
    O6 Cu2 N7 . . 95.58(6) ?
    N5 Cu2 N7 . . 165.70(6) ?
    N6 Cu2 N7 . . 85.36(6) ?
    O6 Cu2 O8 . . 83.87(5) ?
    N5 Cu2 O8 . . 95.46(6) ?
    N6 Cu2 O8 . . 108.03(6) ?
    N7 Cu2 O8 . . 96.76(6) ?
    C12 O6 Cu2 . . 122.90(11) ?
    C13 O7 H7A . . 109.5 ?
    N8 O8 Cu2 . . 119.86(11) ?
    C18 N5 C19 . . 120.75(15) ?
    C18 N5 Cu2 . . 125.32(12) ?
    C19 N5 Cu2 . . 113.56(12) ?
    C21 N6 C20 . . 116.27(15) ?
    C21 N6 Cu2 . . 108.52(11) ?
    C20 N6 Cu2 . . 106.46(11) ?
    C21 N6 H6 . . 108.5 ?
    C20 N6 H6 . . 108.5 ?
    Cu2 N6 H6 . . 108.5 ?
    C22 N7 Cu2 . . 108.93(12) ?
    C22 N7 H7B . . 109.9 ?
    Cu2 N7 H7B . . 109.9 ?
    C22 N7 H7C . . 109.9 ?
    Cu2 N7 H7C . . 109.9 ?
    H7B N7 H7C . . 108.3 ?
    O9 N8 O10 . . 120.82(16) ?
    O9 N8 O8 . . 120.08(16) ?
    O10 N8 O8 . . 119.09(15) ?
    O6 C12 C17 . . 125.50(15) ?
    O6 C12 C13 . . 117.21(14) ?
    C17 C12 C13 . . 117.29(15) ?
    O7 C13 C14 . . 118.69(15) ?
    O7 C13 C12 . . 120.07(15) ?
    C14 C13 C12 . . 121.23(15) ?
    C13 C14 C15 . . 120.82(16) ?
    C13 C14 H14 . . 119.6 ?
    C15 C14 H14 . . 119.6 ?
    C16 C15 C14 . . 119.37(17) ?
    C16 C15 H15 . . 120.3 ?
    C14 C15 H15 . . 120.3 ?
    C15 C16 C17 . . 121.17(17) ?
    C15 C16 H16 . . 119.4 ?
    C17 C16 H16 . . 119.4 ?
    C16 C17 C12 . . 120.10(16) ?
    C16 C17 C18 . . 117.12(16) ?
    C12 C17 C18 . . 122.78(16) ?
    N5 C18 C17 . . 124.45(16) ?
    N5 C18 H18 . . 117.8 ?
    C17 C18 H18 . . 117.8 ?
    N5 C19 C20 . . 107.15(14) ?
    N5 C19 H19A . . 110.3 ?
    C20 C19 H19A . . 110.3 ?
    N5 C19 H19B . . 110.3 ?
    C20 C19 H19B . . 110.3 ?
    H19A C19 H19B . . 108.5 ?
    N6 C20 C19 . . 107.61(15) ?
    N6 C20 H20A . . 110.2 ?
    C19 C20 H20A . . 110.2 ?
    N6 C20 H20B . . 110.2 ?
    C19 C20 H20B . . 110.2 ?
    H20A C20 H20B . . 108.5 ?
    N6 C21 C22 . . 107.86(15) ?
    N6 C21 H21A . . 110.1 ?
    C22 C21 H21A . . 110.1 ?
    N6 C21 H21B . . 110.1 ?
    C22 C21 H21B . . 110.1 ?
    H21A C21 H21B . . 108.4 ?
    N7 C22 C21 . . 108.72(15) ?
    N7 C22 H22A . . 109.9 ?
    C21 C22 H22A . . 109.9 ?
    N7 C22 H22B . . 109.9 ?
    C21 C22 H22B . . 109.9 ?
    H22A C22 H22B . . 108.3 ?
    C23 O11 H11 . . 109.5 ?
    O11 C23 C24 . . 116.9(6) ?
    O11 C23 H23A . . 108.1 ?
    C24 C23 H23A . . 108.1 ?
    O11 C23 H23B . . 108.1 ?
    C24 C23 H23B . . 108.1 ?
    H23A C23 H23B . . 107.3 ?
    C23 C24 H24A . . 109.5 ?
    C23 C24 H24B . . 109.5 ?
    H24A C24 H24B . . 109.5 ?
    C23 C24 H24C . . 109.5 ?
    H24A C24 H24C . . 109.5 ?
    H24B C24 H24C . . 109.5 ?
loop_
    _geom_hbond_atom_site_label_D
    _geom_hbond_atom_site_label_H
    _geom_hbond_atom_site_label_A
    _geom_hbond_site_symmetry_A
    _geom_hbond_distance_DH
    _geom_hbond_distance_HA
    _geom_hbond_distance_DA
    _geom_hbond_angle_DHA
    O2 H2 O1 . 0.84 2.28 2.7243(18) 113.6
    O2 H2 O6 . 0.84 1.93 2.6969(18) 150.7
    N2 H2A O5 . 1.00 2.13 2.968(2) 140.1
    N2 H2A O10 2_545 1.00 2.29 3.017(2) 129.0
    N3 H3A O8 . 0.91 2.25 3.126(2) 161.7
    N3 H3B O2 2_645 0.91 2.36 3.138(2) 143.2
    N3 H3B O7 . 0.91 2.47 3.071(2) 124.0
    O7 H7A O1 . 0.84 1.98 2.7365(18) 149.7
    O7 H7A O6 . 0.84 2.26 2.7096(18) 113.7
    N6 H6 O5 2 1.00 2.10 2.960(2) 142.8
    N6 H6 O10 . 1.00 2.34 3.067(2) 129.1
    N7 H7B O3 . 0.91 2.04 2.932(2) 167.4
_shelx_hkl_file
;
   1   0   0    0.01    0.01
   1   0   0   -0.01    0.02
  -1   0   0    0.00    0.02
  -1   0   0    0.00    0.02
  -1   0   0   -0.02    0.02
  -1   0   0    0.00    0.03
   1   0   0    0.01    0.04
   2   0   0   79.93    3.20
   2   0   0   83.53    3.27
   2   0   0   83.49    3.10
  -2   0   0   87.43    3.15
   2   0   0   83.53    3.36
  -2   0   0   84.89    3.60
  -2   0   0   85.76    3.37
  -2   0   0   82.09    3.24
   3   0   0    0.12    0.11
  -3   0   0   -0.02    0.11
  -3   0   0    0.06    0.11
  -3   0   0    0.06    0.09
   3   0   0    0.02    0.07
   3   0   0    0.23    0.05
  -3   0   0    0.05    0.11
   3   0   0    0.17    0.17
  -3   0   0    0.08    0.14
   4   0   0  445.52   15.60
  -4   0   0  420.10   15.79
  -4   0   0  428.68   17.96
  -4   0   0  421.73   16.42
  -4   0   0  421.86   16.89
  -4   0   0  403.23   16.44
   4   0   0  421.76   15.97
   4   0   0  424.38   16.69
  -4   0   0  421.55   16.18
   5   0   0   -0.09    0.21
  -5   0   0    0.30    0.23
  -5   0   0    0.08    0.12
   5   0   0    0.18    0.07
  -5   0   0   -0.02    0.17
  -5   0   0    0.13    0.16
  -5   0   0    0.38    0.19
   5   0   0    0.14    0.17
  -5   0   0    0.30    0.13
   6   0   0   35.92    1.30
  -6   0   0   33.94    1.50
  -6   0   0   32.17    1.48
   6   0   0   34.03    1.62
  -6   0   0   35.65    1.70
  -6   0   0   33.57    1.40
  -6   0   0   32.63    1.49
   6   0   0   35.29    1.49
  -7   0   0    0.42    0.16
   7   0   0    0.52    0.22
  -7   0   0    0.84    0.31
   7   0   0    0.91    0.30
  -7   0   0    0.10    0.23
  -8   0   0  244.81    9.93
  -8   0   0  247.42    9.60
  -8   0   0  245.08    9.70
  -8   0   0  239.86    9.30
  -8   0   0  252.67   10.68
   8   0   0  246.51    9.47
   8   0   0  244.71    9.96
  -9   0   0    0.38    0.21
  -9   0   0    0.55    0.28
   9   0   0    0.22    0.27
  -9   0   0    0.35    0.32
  -9   0   0    0.72    0.39
  -9   0   0    0.58    0.23
   9   0   0    0.49    0.38
 -10   0   0   46.42    2.16
 -10   0   0   45.20    2.12
 -10   0   0   47.10    1.97
 -10   0   0   50.80    2.45
 -10   0   0   45.88    2.08
  10   0   0   44.92    2.11
  10   0   0   49.28    2.37
  11   0   0    1.63    0.52
 -11   0   0    0.53    0.27
 -11   0   0    1.22    0.45
 -11   0   0    0.27    0.38
 -11   0   0    0.79    0.49
 -11   0   0    0.50    0.27
  11   0   0    0.51    0.36
  12   0   0   11.11    0.89
 -12   0   0   10.32    0.97
 -12   0   0    9.91    1.06
 -12   0   0   12.12    0.96
  12   0   0    9.05    1.03
 -13   0   0    0.41    0.49
 -13   0   0    0.01    0.49
  13   0   0    0.12    0.56
  13   0   0    0.55    0.43
 -13   0   0    1.11    0.61
 -14   0   0    2.61    0.77
  14   0   0    1.40    0.56
 -14   0   0    2.36    0.68
 -14   0   0    1.32    0.57
  14   0   0    1.54    0.71
 -15   0   0    0.93    0.58
  15   0   0    0.25    0.68
 -15   0   0    0.58    0.56
 -15   0   0   -0.14    0.67
  15   0   0    0.84    0.53
  16   0   0   -1.04    0.71
 -16   0   0    0.16    0.74
  16   0   0    0.46    0.57
 -16   0   0    0.29    0.62
 -16   0   0    0.15    0.60
 -17   0   0    0.82    0.83
 -17   0   0   -0.08    0.69
  17   0   0    1.32    0.89
  17   0   0    1.08    0.67
 -17   0   0    0.14    0.66
 -18   0   0    2.98    0.88
  18   0   0    3.64    0.83
 -18   0   0    3.43    1.12
  18   0   0    5.68    1.19
 -19   0   0    0.02    0.82
  19   0   0   -1.73    0.86
 -19   0   0   -1.16    0.81
   0  -1   0    0.02    0.03
   0  -1   0   -0.01    0.02
   0  -1   0   -0.05    0.02
   0  -1   0    0.01    0.01
   0  -1   0   -0.02    0.02
   0   1   0   -0.01    0.02
   0   1   0   -0.02    0.02
   2  -1   0   15.60    0.65
  -2  -1   0   15.88    0.64
  -2  -1   0   15.86    0.65
   2  -1   0   14.11    0.69
  -2  -1   0   14.94    0.74
  -2  -1   0   14.82    0.71
   2  -1   0   14.90    0.65
  -2   1   0   15.30    0.68
  -2   1   0   14.24    0.66
  -2   1   0   16.09    0.67
   2   1   0   15.77    0.65
   3  -1   0    4.60    0.30
   3  -1   0    4.01    0.27
  -3  -1   0    5.07    0.31
   3  -1   0    5.37    0.38
  -3  -1   0    4.73    0.28
  -3  -1   0    5.00    0.38
  -3  -1   0    4.27    0.23
   3   1   0    5.67    0.31
  -3   1   0    4.05    0.34
  -3   1   0    4.74    0.35
   3   1   0    4.49    0.22
  -3   1   0    4.30    0.31
  -3   1   0    4.81    0.32
  -4  -1   0   97.69    4.27
   4  -1   0  107.59    4.01
  -4  -1   0  103.86    3.98
  -4  -1   0  100.95    3.97
   4  -1   0   99.95    4.13
   4  -1   0  103.44    3.94
  -4  -1   0   88.23    3.99
  -4  -1   0  102.50    4.11
  -4  -1   0  103.26    3.87
  -4   1   0  106.24    4.42
   4   1   0  103.59    3.93
   4   1   0  100.93    4.15
  -4   1   0   99.65    4.03
  -4   1   0  102.06    4.14
   4   1   0  102.62    3.78
   5  -1   0   19.87    0.92
  -5  -1   0   18.93    1.06
  -5  -1   0   17.99    0.85
   5  -1   0   20.32    0.87
  -5  -1   0   18.97    0.90
  -5  -1   0   19.11    0.92
   5  -1   0   18.20    1.01
  -5   1   0   21.20    0.94
  -5   1   0   20.59    1.04
  -5   1   0   20.20    0.94
  -5   1   0   21.14    0.94
   5   1   0   19.47    0.77
   5   1   0   19.77    0.91
   5   1   0   18.40    1.02
  -6  -1   0    7.51    0.50
   6  -1   0    5.94    0.47
  -6  -1   0    7.78    0.49
  -6  -1   0    7.07    0.59
   6  -1   0    6.17    0.41
   6  -1   0    7.98    0.62
  -6  -1   0    6.73    0.43
  -6  -1   0    7.59    0.46
   6   1   0    6.21    0.58
  -6   1   0    6.85    0.51
   6   1   0    6.71    0.32
  -6   1   0    8.04    0.60
  -6   1   0    7.00    0.48
   6   1   0    6.92    0.48
  -6   1   0    7.26    0.53
  -6   1   0    6.43    0.40
   7  -1   0    5.72    0.40
   7  -1   0    5.57    0.58
  -7  -1   0    7.34    0.64
  -7  -1   0    6.44    0.45
  -7  -1   0    9.44    0.55
   7  -1   0    6.98    0.54
  -7  -1   0    6.52    0.52
  -7  -1   0    6.40    0.46
  -7   1   0    7.35    0.55
  -7   1   0    6.61    0.43
   7   1   0    5.72    0.49
  -7   1   0    7.99    0.52
  -7   1   0    8.42    0.57
   7   1   0    6.49    0.62
  -7   1   0    8.34    0.65
   7   1   0    6.33    0.31
  -8   1   0    1.31    0.42
   9  -1   0    5.53    0.55
  -9  -1   0    4.05    0.41
  -9  -1   0    4.31    0.62
  -9  -1   0    4.60    0.48
  -9  -1   0    4.76    0.56
   9  -1   0    5.32    0.63
  -9   1   0    4.80    0.65
  -9   1   0    4.61    0.41
  -9   1   0    5.29    0.58
  -9   1   0    5.40    0.57
  -9   1   0    4.80    0.45
   9   1   0    3.69    0.57
   9   1   0    3.77    0.46
 -10  -1   0   43.06    2.01
 -10  -1   0   43.33    2.28
  10  -1   0   41.99    2.16
 -10  -1   0   42.21    1.95
 -10  -1   0   43.92    1.85
  10  -1   0   43.39    1.96
  10   1   0   41.30    1.94
 -10   1   0   42.99    1.94
 -10   1   0   44.35    2.01
 -10   1   0   42.94    2.02
  10   1   0   42.79    2.20
 -10   1   0   42.82    1.82
 -10   1   0   43.25    2.25
 -11  -1   0    0.18    0.27
 -11  -1   0    0.47    0.36
  11  -1   0    1.27    0.49
 -11  -1   0    0.73    0.41
 -11  -1   0    0.54    0.49
  11  -1   0    0.49    0.35
 -11   1   0    0.99    0.52
 -11   1   0    1.03    0.44
 -11   1   0    0.49    0.29
  11   1   0    0.91    0.51
  11   1   0    1.04    0.39
 -11   1   0    0.57    0.27
 -11   1   0    1.40    0.44
  12  -1   0   15.25    1.11
 -12  -1   0   17.71    1.15
 -12  -1   0   19.67    1.39
  12  -1   0   16.05    1.31
 -12  -1   0   17.24    1.13
  12   1   0   19.47    1.15
  12   1   0   14.76    1.33
 -12   1   0   16.41    1.15
 -12   1   0   17.26    1.19
 -12   1   0   17.48    1.33
 -13  -1   0   -0.19    0.53
 -13  -1   0    0.53    0.44
  13  -1   0    1.21    0.48
 -13  -1   0    1.75    0.55
  13  -1   0    0.47    0.59
 -13   1   0    1.29    0.63
  13   1   0    0.63    0.58
 -13   1   0    1.44    0.52
 -13   1   0    0.61    0.51
  13   1   0    0.92    0.46
 -14  -1   0    1.02    0.67
 -14  -1   0    1.86    0.62
  14  -1   0    0.21    0.64
 -14  -1   0    0.28    0.49
  14  -1   0    0.15    0.48
 -14   1   0    0.14    0.63
 -14   1   0    0.09    0.50
 -14   1   0    0.25    0.59
  14   1   0    0.66    0.47
  14   1   0    0.45    0.64
 -15  -1   0   15.35    1.29
  15  -1   0   18.24    1.61
  15  -1   0   15.50    1.26
 -15  -1   0   17.09    1.56
 -15  -1   0   16.72    1.28
  15   1   0   16.18    1.25
 -15   1   0   16.58    1.39
 -15   1   0   15.97    1.43
 -15   1   0   17.76    1.55
  15   1   0   15.25    1.53
 -16  -1   0    0.17    0.75
 -16  -1   0    1.35    0.72
 -16  -1   0    0.93    0.63
  16  -1   0   -0.01    0.58
  16  -1   0   -0.08    0.78
 -16   1   0   -0.59    0.70
  16   1   0    1.44    0.84
 -16   1   0    0.06    0.64
  16   1   0    0.93    0.59
 -16   1   0    0.96    0.72
 -17  -1   0    0.65    0.87
  17  -1   0    1.08    0.88
  17  -1   0    1.85    0.68
 -17  -1   0    0.92    0.71
 -17   1   0    0.09    0.82
  17   1   0    0.60    0.66
 -17   1   0   -0.11    0.72
  17   1   0    0.45    0.90
 -17   1   0    0.39    0.69
  18  -1   0    4.17    0.91
 -18  -1   0    5.18    1.21
 -18  -1   0    5.45    0.96
 -18  -1   0    5.97    0.98
  18  -1   0    3.77    1.16
  18   1   0    6.53    1.27
  18   1   0    5.79    0.96
 -18   1   0    6.52    1.06
 -18   1   0    7.66    1.16
 -18   1   0    2.07    1.04
  19  -1   0    4.14    0.96
 -19  -1   0    4.51    0.95
 -19  -1   0    5.18    1.25
  19  -1   0    2.77    1.19
 -19  -1   0    7.28    1.18
 -19   1   0    4.24    1.03
 -19   1   0    2.65    1.09
  19   1   0    4.88    1.27
 -19   1   0    6.02    1.13
   0  -2   0    1.17    0.10
   0  -2   0    1.12    0.15
   0  -2   0    1.15    0.13
   0  -2   0    0.96    0.08
   0  -2   0    1.10    0.11
  -1  -2   0    5.13    0.25
  -1  -2   0    5.12    0.35
   1  -2   0    4.76    0.27
   1  -2   0    4.33    0.30
   1  -2   0    4.54    0.25
   1  -2   0    6.45    0.29
  -1  -2   0    5.32    0.29
  -1  -2   0    5.29    0.30
  -1   2   0    4.73    0.22
  -1   2   0    3.95    0.27
  -1   2   0    4.91    0.32
   2  -2   0   48.28    2.08
   2  -2   0   47.58    2.03
  -2  -2   0   54.74    2.17
  -2  -2   0   57.15    1.95
  -2  -2   0   55.28    2.25
  -2  -2   0   46.17    2.39
  -2   2   0   50.96    2.05
  -2   2   0   50.33    2.02
  -2   2   0   47.45    2.12
  -3  -2   0  466.37   19.41
  -3  -2   0  472.58   16.91
  -3  -2   0  448.49   20.62
   3  -2   0  456.85   18.00
   3  -2   0  468.65   17.78
  -3  -2   0  448.65   18.75
   3  -2   0  435.94   17.26
  -3   2   0  459.12   18.30
  -3   2   0  440.96   17.80
   3   2   0  484.00   17.26
   4  -2   0    6.59    0.37
  -4  -2   0    5.20    0.31
  -4  -2   0    5.41    0.46
  -4  -2   0    5.97    0.48
   4  -2   0    6.17    0.41
   4  -2   0    7.66    0.49
  -4  -2   0    6.39    0.39
   4   2   0    6.12    0.39
  -4   2   0    6.26    0.42
   4   2   0    6.08    0.32
  -4   2   0    6.16    0.42
  -4   2   0    6.57    0.43
  -4   2   0    7.34    0.45
   5  -2   0   57.07    2.48
  -5  -2   0   57.77    2.31
  -5  -2   0   61.08    2.67
  -5  -2   0   56.83    2.36
   5  -2   0   58.29    2.36
  -5  -2   0   58.85    2.30
  -5  -2   0   51.09    2.32
   5  -2   0   58.79    2.36
  -5  -2   0   55.87    2.56
  -5   2   0   59.15    2.41
   5   2   0   59.38    2.21
  -5   2   0   59.85    2.46
   5   2   0   59.75    2.34
  -5   2   0   57.78    2.62
  -6  -2   0  102.32    4.41
  -6  -2   0  104.48    4.00
  -6  -2   0  104.68    4.09
  -6  -2   0  104.56    4.05
   6  -2   0   97.41    4.05
   6  -2   0  105.00    4.10
   6  -2   0  102.91    4.27
  -6  -2   0  107.02    4.59
   6   2   0   99.22    4.04
  -6   2   0   99.78    4.11
  -6   2   0   99.71    4.16
  -6   2   0  107.48    4.55
  -6   2   0  103.87    4.25
   6   2   0   99.63    4.30
   6   2   0  101.94    3.85
  -7  -2   0   32.42    1.47
   7  -2   0   34.12    1.61
   7  -2   0   33.16    1.49
  -7  -2   0   30.75    1.37
  -7  -2   0   29.40    1.41
  -7  -2   0   33.80    1.43
  -7  -2   0   34.52    1.71
   7  -2   0   31.44    1.41
   7   2   0   34.54    1.66
  -7   2   0   34.08    1.51
  -7   2   0   33.53    1.67
   7   2   0   31.16    1.45
  -7   2   0   38.18    1.54
   7   2   0   29.60    1.27
  -8  -2   0   39.54    1.71
  -8  -2   0   38.49    1.63
  -8  -2   0   38.28    1.65
  -8  -2   0   37.76    1.94
   8  -2   0   35.61    1.69
   8  -2   0   35.18    1.82
   8  -2   0   38.39    1.62
  -8  -2   0   38.11    1.59
  -8   2   0   35.35    1.72
   8   2   0   37.11    1.88
   8   2   0   37.06    1.45
   8   2   0   37.60    1.68
  -8   2   0   38.28    1.72
  -8   2   0   35.92    1.72
  -8   2   0   38.25    1.92
  -9  -2   0   14.94    0.88
  -9  -2   0   13.02    0.75
   9  -2   0   13.33    1.00
   9  -2   0   15.46    0.90
  -9  -2   0   12.06    0.77
  -9  -2   0   13.62    0.81
  -9  -2   0   14.05    1.05
  -9   2   0   14.32    0.75
   9   2   0   14.88    1.05
  -9   2   0   14.15    1.01
   9   2   0   13.85    0.86
  -9   2   0   15.71    0.94
  -9   2   0   13.24    0.89
  -9   2   0   15.57    0.87
  10  -2   0    3.82    0.54
 -10  -2   0    3.46    0.52
 -10  -2   0    4.83    0.50
 -10  -2   0    3.18    0.62
 -10  -2   0    3.98    0.46
  10  -2   0    2.99    0.60
 -10   2   0    3.55    0.61
 -10   2   0    4.10    0.54
 -10   2   0    3.78    0.41
  10   2   0    4.07    0.53
 -10   2   0    3.18    0.54
 -10   2   0    3.64    0.48
  10   2   0    5.43    0.71
  11  -2   0    1.63    0.51
 -11  -2   0    1.60    0.57
 -11  -2   0    1.95    0.40
 -11  -2   0    1.34    0.43
  11  -2   0    1.89    0.44
 -11   2   0    1.73    0.47
 -11   2   0    1.84    0.54
 -11   2   0    1.20    0.30
 -11   2   0    1.31    0.36
  11   2   0    0.39    0.50
  11   2   0    1.39    0.39
  12  -2   0    6.93    0.76
 -12  -2   0    7.97    1.01
  12  -2   0    7.85    0.93
 -12  -2   0    7.01    0.78
 -12  -2   0    8.02    0.75
 -12   2   0    9.17    0.97
  12   2   0    7.63    0.95
 -12   2   0    7.41    0.79
  12   2   0    7.41    0.76
 -12   2   0    8.03    0.64
 -12   2   0    9.17    0.73
 -12   2   0    8.24    0.85
  13  -2   0    7.23    0.98
 -13  -2   0    4.84    0.67
  13  -2   0    6.64    0.78
 -13  -2   0    5.84    0.81
 -13  -2   0    6.40    0.98
  13   2   0    5.19    0.90
 -13   2   0    6.78    0.79
  13   2   0    5.41    0.69
 -13   2   0    5.53    0.89
 -13   2   0    5.53    0.78
 -14  -2   0   11.14    1.10
 -14  -2   0   11.12    1.01
  14  -2   0   10.02    1.02
  14  -2   0   12.26    1.24
 -14  -2   0   10.30    1.25
 -14   2   0    9.83    1.03
  14   2   0   10.88    1.01
  14   2   0   10.85    1.23
 -14   2   0    9.99    1.20
 -14   2   0   10.81    1.14
  15  -2   0    0.41    0.56
 -15  -2   0    1.51    0.56
  15  -2   0   -0.18    0.70
 -15  -2   0    1.04    0.73
  15   2   0    2.43    0.80
 -15   2   0    1.87    0.72
 -15   2   0    1.04    0.64
 -15   2   0    1.21    0.74
  15   2   0    1.28    0.54
  16  -2   0   15.92    1.65
 -16  -2   0   16.71    1.37
 -16  -2   0   14.12    1.64
 -16  -2   0   18.16    1.38
  16  -2   0   15.50    1.32
  16   2   0   18.73    1.34
 -16   2   0   19.10    1.58
  16   2   0   17.85    1.73
 -16   2   0   14.45    1.56
 -16   2   0   16.72    1.48
  17  -2   0   -0.08    0.87
 -17  -2   0   -0.79    0.57
 -17  -2   0    0.64    0.66
 -17  -2   0   -0.59    0.75
  17  -2   0   -0.91    0.58
 -17   2   0    0.64    0.73
  17   2   0    0.14    0.84
  17   2   0   -0.18    0.59
 -17   2   0    0.53    0.71
 -17   2   0    1.50    0.89
 -18  -2   0    2.77    0.80
  18  -2   0    2.11    1.08
 -18  -2   0    2.82    0.80
  18  -2   0    2.85    0.86
 -18  -2   0    3.13    1.11
 -18   2   0    1.87    0.98
 -18   2   0    3.82    0.96
 -18   2   0    4.19    1.02
  18   2   0    3.38    0.91
  18   2   0    3.16    1.10
 -19  -2   0    1.84    1.06
  19  -2   0    1.34    0.84
 -19  -2   0    2.73    0.83
 -19  -2   0    1.01    0.80
  19  -2   0    1.81    1.12
 -19   2   0    4.01    1.00
 -19   2   0    2.62    0.94
 -19   2   0    3.03    1.10
  19   2   0    0.03    1.04
   0  -3   0    0.04    0.09
   0  -3   0    0.02    0.08
   0  -3   0    0.14    0.12
   0  -3   0    0.01    0.06
  -1  -3   0    2.92    0.26
   1  -3   0    2.48    0.22
  -1  -3   0    2.64    0.21
  -1  -3   0    3.38    0.25
   1  -3   0    3.52    0.26
   1  -3   0    2.44    0.20
  -1  -3   0    3.21    0.30
   1  -3   0    3.90    0.22
   1  -3   0    3.08    0.25
  -1   3   0    2.75    0.28
  -1   3   0    2.97    0.24
   2  -3   0  396.71   15.52
   2  -3   0  406.47   16.15
  -2  -3   0  434.96   16.84
   2  -3   0  406.51   15.98
  -2  -3   0  427.65   15.19
  -2  -3   0  406.80   18.54
  -2  -3   0  422.70   17.43
  -2   3   0  394.85   15.99
  -2   3   0  417.10   16.48
  -2   3   0  401.61   15.99
   3  -3   0   13.41    0.66
   3  -3   0   12.72    0.60
   3  -3   0   13.29    0.64
  -3  -3   0   11.92    0.58
  -3  -3   0   12.34    0.71
  -3  -3   0   13.36    0.69
  -3  -3   0   10.98    0.74
  -3   3   0   11.39    0.65
  -3   3   0   12.00    0.58
  -3   3   0   13.61    0.69
   4  -3   0  932.34   36.46
   4  -3   0  987.38   37.58
  -4  -3   0  997.02   35.73
  -4  -3   0  891.83   43.54
  -4  -3   0  963.62   39.60
   4  -3   0  969.44   38.01
  -4  -3   0  994.29   40.99
  -4   3   0  954.41   37.61
   4   3   0  998.79   36.45
  -4   3   0  978.61   38.67
  -4   3   0 1000.00   40.92
   5  -3   0    3.65    0.31
  -5  -3   0    3.65    0.42
  -5  -3   0    4.59    0.36
   5  -3   0    3.82    0.41
   5  -3   0    3.01    0.34
  -5  -3   0    3.45    0.44
  -5  -3   0    4.41    0.46
  -5   3   0    3.67    0.39
  -5   3   0    3.96    0.41
  -5   3   0    3.59    0.37
  -5   3   0    3.25    0.37
   5   3   0    4.07    0.35
   5   3   0    3.61    0.28
  -6  -3   0  173.65    7.36
   6  -3   0  177.63    7.10
  -6  -3   0  174.83    6.83
  -6  -3   0  166.38    6.85
  -6  -3   0  179.12    6.62
   6  -3   0  169.85    6.78
  -6  -3   0  180.97    7.65
   6  -3   0  178.44    6.92
  -6  -3   0  173.14    8.07
  -6   3   0  173.28    6.97
  -6   3   0  177.98    7.57
   6   3   0  175.06    6.54
  -6   3   0  173.77    6.88
   6   3   0  176.33    6.77
  -6   3   0  176.95    7.16
   7  -3   0    6.51    0.62
   7  -3   0    6.53    0.47
  -7  -3   0    6.96    0.65
   7  -3   0    5.93    0.54
  -7  -3   0    7.43    0.68
  -7  -3   0    6.56    0.37
  -7  -3   0    7.05    0.62
   7   3   0    7.36    0.70
   7   3   0    6.99    0.37
   7   3   0    6.72    0.51
  -7   3   0    6.49    0.60
  -7   3   0    7.02    0.56
  -7   3   0    6.73    0.57
  -7   3   0    7.35    0.59
  -8  -3   0   67.66    2.82
   8  -3   0   70.29    2.85
  -8  -3   0   70.17    3.29
   8  -3   0   69.45    3.06
   8  -3   0   65.15    2.87
  -8  -3   0   68.50    2.78
  -8  -3   0   69.89    3.38
  -8   3   0   70.26    2.95
   8   3   0   67.67    3.10
   8   3   0   69.90    2.86
   8   3   0   66.48    2.63
  -8   3   0   73.72    3.00
  -8   3   0   68.96    3.21
  -8   3   0   67.53    2.91
  -9  -3   0    0.90    0.45
  -9  -3   0    0.50    0.19
   9  -3   0    0.10    0.36
  -9  -3   0    0.00    0.29
   9  -3   0    0.37    0.24
   9  -3   0    1.32    0.35
   9   3   0    0.79    0.29
  -9   3   0   -0.04    0.35
  -9   3   0    0.91    0.32
  -9   3   0    0.26    0.35
   9   3   0    0.53    0.14
   9   3   0    0.27    0.40
  -9   3   0    0.45    0.36
 -10  -3   0    1.86    0.37
  10  -3   0    3.16    0.48
 -10  -3   0    2.16    0.44
  10  -3   0    2.70    0.57
 -10  -3   0    3.19    0.62
 -10   3   0    2.99    0.49
  10   3   0    1.57    0.40
 -10   3   0    2.76    0.45
 -10   3   0    2.36    0.54
 -10   3   0    2.55    0.51
 -10   3   0    2.50    0.36
  10   3   0    2.14    0.54
 -11  -3   0    2.11    0.45
  11  -3   0    1.13    0.52
 -11  -3   0    2.01    0.46
 -11  -3   0    2.47    0.63
  11  -3   0    2.37    0.52
  11   3   0    3.14    0.53
 -11   3   0    2.77    0.57
 -11   3   0    3.10    0.57
  11   3   0    2.51    0.63
 -11   3   0    3.05    0.41
 -11   3   0    2.27    0.46
 -11   3   0    2.51    0.61
 -12  -3   0    9.05    1.05
  12  -3   0   10.09    0.91
  12  -3   0    8.61    0.98
 -12  -3   0    8.70    0.78
 -12   3   0   10.08    1.03
 -12   3   0    9.19    0.80
  12   3   0    8.46    1.03
  12   3   0    9.72    0.86
 -12   3   0    8.36    0.86
 -12   3   0    8.94    0.67
 -12   3   0    9.01    0.89
  13  -3   0   -0.28    0.55
 -13  -3   0    0.38    0.48
  13  -3   0    0.81    0.48
 -13  -3   0    0.83    0.45
 -13  -3   0    1.10    0.65
 -13   3   0    0.88    0.61
  13   3   0    0.56    0.60
 -13   3   0    0.27    0.52
 -13   3   0    1.01    0.58
  13   3   0    0.81    0.46
 -14  -3   0    6.56    1.05
 -14  -3   0    5.42    0.78
  14  -3   0    6.33    0.84
  14  -3   0    5.19    0.95
 -14  -3   0    5.99    0.74
 -14   3   0    6.55    1.03
 -14   3   0    6.19    0.89
  14   3   0    4.10    0.90
  14   3   0    7.25    0.81
 -14   3   0    7.22    0.98
 -15  -3   0    0.40    0.71
  15  -3   0    0.89    0.75
  15  -3   0    0.96    0.62
 -15  -3   0   -0.13    0.48
 -15  -3   0    0.00    0.52
  15   3   0   -0.88    0.63
 -15   3   0    0.77    0.69
 -15   3   0   -0.39    0.65
  15   3   0    0.36    0.52
 -15   3   0    0.09    0.60
 -16  -3   0    5.47    0.83
 -16  -3   0    4.62    0.79
  16  -3   0    3.02    0.99
  16  -3   0    3.98    0.80
 -16  -3   0    5.09    1.09
  16   3   0    5.17    1.09
 -16   3   0    3.55    0.88
 -16   3   0    5.58    1.08
  16   3   0    5.04    0.81
 -16   3   0    5.11    0.96
  17  -3   0    1.04    0.70
 -17  -3   0    0.73    0.85
  17  -3   0   -0.28    0.81
 -17  -3   0   -0.38    0.61
 -17  -3   0   -0.44    0.57
  17   3   0    0.69    0.82
 -17   3   0   -0.10    0.78
 -17   3   0    0.23    0.78
 -17   3   0    0.23    0.71
  17   3   0    0.50    0.63
 -18  -3   0   -0.92    0.78
 -18  -3   0   -0.10    0.61
  18  -3   0    0.47    0.72
 -18  -3   0    0.13    0.64
  18  -3   0    0.34    0.90
 -18   3   0    1.24    0.90
 -18   3   0    0.01    0.74
  18   3   0    0.25    0.92
 -18   3   0    0.50    0.81
 -19  -3   0    0.03    0.71
 -19  -3   0    0.05    0.69
  19  -3   0   -0.23    0.94
  19  -3   0    2.25    0.80
 -19  -3   0    0.50    0.98
  19   3   0    2.11    1.04
 -19   3   0   -1.25    0.83
 -19   3   0   -0.30    0.86
 -19   3   0   -0.24    0.80
   0  -4   0   53.43    2.26
   0  -4   0   57.64    2.30
   0  -4   0   55.78    2.71
   0  -4   0   62.46    2.28
  -1  -4   0   28.90    1.49
   1  -4   0   29.50    1.26
   1  -4   0   25.89    1.22
   1  -4   0   30.55    1.28
  -1  -4   0   34.45    1.36
  -1  -4   0   32.73    1.32
   1  -4   0   29.59    1.23
  -1   4   0   26.13    1.35
   2  -4   0    1.49    0.22
  -2  -4   0    2.24    0.26
   2  -4   0    1.40    0.17
  -2  -4   0    1.64    0.23
   2  -4   0    0.87    0.20
  -2  -4   0    1.54    0.19
  -2  -4   0    1.45    0.26
  -2   4   0    1.44    0.13
  -2   4   0    0.88    0.25
  -2   4   0    1.00    0.21
   3  -4   0    4.94    0.38
  -3  -4   0    2.75    0.36
   3  -4   0    2.88    0.27
  -3   4   0    2.41    0.34
  -3   4   0    3.09    0.25
  -4  -4   0    7.98    0.70
  -4  -4   0   11.09    0.72
  -4  -4   0    9.42    0.74
  -4  -4   0   13.81    0.61
  -4   4   0   12.95    0.72
  -5  -4   0   18.29    1.05
   5  -4   0   18.46    0.97
  -5  -4   0   18.70    0.86
   5  -4   0   18.59    0.93
  -5  -4   0   16.13    1.07
   5  -4   0   17.57    0.87
  -5  -4   0   18.69    1.00
  -5   4   0   18.50    0.95
  -5   4   0   18.24    0.94
  -5   4   0   19.17    0.99
  -5   4   0   17.23    0.94
   5   4   0   20.18    0.91
  -6  -4   0   25.23    1.54
   6  -4   0   30.70    1.42
  -6  -4   0   30.69    1.55
  -6  -4   0   30.31    1.27
   6  -4   0   28.58    1.34
  -6  -4   0   28.93    1.45
   6  -4   0   29.61    1.30
   6   4   0   29.67    1.30
  -6   4   0   26.46    1.39
  -6   4   0   27.93    1.37
  -6   4   0   29.19    1.36
   6   4   0   28.96    1.20
  -6   4   0   28.04    1.42
   7  -4   0   11.54    0.64
   7  -4   0   10.92    0.79
  -7  -4   0   11.22    0.66
  -7  -4   0    9.52    0.76
  -7  -4   0   10.53    0.81
  -7  -4   0    9.71    0.78
  -7  -4   0    7.98    0.55
   7  -4   0   10.68    0.71
  -7   4   0   10.83    0.72
   7   4   0   10.44    0.83
  -7   4   0   12.03    0.74
   7   4   0   10.35    0.66
   7   4   0   10.39    0.54
  -7   4   0   11.82    0.74
  -7   4   0   10.74    0.74
  -8  -4   0   16.49    1.11
   8  -4   0   17.41    1.05
  -8  -4   0   13.13    1.00
   8  -4   0   15.38    0.83
  -8  -4   0   16.27    0.88
   8  -4   0   17.90    0.95
  -8  -4   0   13.92    0.71
   8   4   0   15.32    1.08
   8   4   0   14.86    0.72
  -8   4   0   18.28    1.00
   8   4   0   14.31    0.86
  -8   4   0   16.39    0.94
  -8   4   0   14.22    0.97
  -8   4   0   17.51    0.97
  -9  -4   0   14.29    0.88
   9  -4   0   14.60    0.82
   9  -4   0   15.44    1.04
  -9  -4   0   12.90    1.00
  -9  -4   0   14.74    1.08
  -9  -4   0   15.95    0.82
  -9  -4   0   13.16    0.70
   9  -4   0   16.46    0.95
  -9   4   0   16.66    1.01
  -9   4   0   16.06    0.95
  -9   4   0   14.61    1.00
   9   4   0   12.76    0.67
   9   4   0   16.88    1.17
   9   4   0   13.80    0.88
  -9   4   0   15.89    0.96
  10  -4   0    2.12    0.45
 -10  -4   0    2.93    0.62
  10  -4   0    2.14    0.53
 -10  -4   0    2.07    0.43
 -10  -4   0    1.95    0.35
 -10  -4   0    2.04    0.45
  10   4   0    2.53    0.59
 -10   4   0    2.45    0.53
 -10   4   0    2.39    0.51
 -10   4   0    2.89    0.51
  10   4   0    1.97    0.41
 -10   4   0    3.55    0.51
  11  -4   0   21.55    1.27
 -11  -4   0   22.96    1.15
 -11  -4   0   17.01    1.32
 -11  -4   0   20.81    1.20
 -11  -4   0   18.81    1.46
  11  -4   0   19.81    1.38
 -11   4   0   22.51    1.26
  11   4   0   20.51    1.47
  11   4   0   22.82    1.23
 -11   4   0   25.10    1.39
 -11   4   0   21.52    1.29
 -11   4   0   20.40    1.38
 -12  -4   0    3.92    0.53
  12  -4   0    2.85    0.59
 -12  -4   0    3.96    0.79
 -12  -4   0    2.80    0.54
  12  -4   0    3.30    0.72
 -12   4   0    4.36    0.73
  12   4   0    3.28    0.72
 -12   4   0    3.21    0.55
 -12   4   0    2.98    0.45
  12   4   0    3.28    0.55
 -12   4   0    3.20    0.69
 -12   4   0    3.25    0.63
 -13  -4   0    3.93    0.64
 -13  -4   0    3.20    0.53
 -13  -4   0    2.01    0.73
  13  -4   0    2.65    0.61
  13  -4   0    2.56    0.73
  13   4   0    2.72    0.56
 -13   4   0    2.16    0.68
 -13   4   0    2.23    0.63
 -13   4   0    3.12    0.73
  13   4   0    2.94    0.80
  14  -4   0   25.77    1.64
 -14  -4   0   29.78    1.62
 -14  -4   0   24.80    1.92
  14  -4   0   26.11    1.91
 -14  -4   0   26.37    1.53
 -14   4   0   29.42    1.71
 -14   4   0   26.30    1.85
 -14   4   0   31.52    1.86
  14   4   0   27.90    1.60
  14   4   0   27.52    1.97
  15  -4   0    0.89    0.61
  15  -4   0   -1.12    0.62
 -15  -4   0    0.17    0.51
 -15  -4   0    0.56    0.49
 -15  -4   0    0.23    0.74
  15   4   0    1.32    0.79
 -15   4   0   -0.09    0.59
 -15   4   0   -0.43    0.60
 -15   4   0   -0.30    0.63
  15   4   0    0.00    0.46
 -16  -4   0    6.92    1.21
  16  -4   0    8.25    1.26
 -16  -4   0    8.74    0.97
  16  -4   0    9.42    1.11
 -16  -4   0    9.94    1.04
  16   4   0    8.51    1.27
 -16   4   0    6.58    1.14
  16   4   0    8.42    1.00
 -16   4   0    8.10    1.10
 -16   4   0    9.63    1.16
  17  -4   0   -0.31    0.76
 -17  -4   0   -0.72    0.55
  17  -4   0   -0.12    0.62
 -17  -4   0   -0.61    0.74
 -17  -4   0   -0.05    0.58
  17   4   0    0.31    0.86
 -17   4   0    0.06    0.72
 -17   4   0    0.61    0.83
 -17   4   0   -0.17    0.71
 -18  -4   0    2.07    0.78
 -18  -4   0    2.44    1.03
  18  -4   0    0.68    0.98
  18  -4   0    2.97    0.88
 -18  -4   0    1.47    0.69
 -18   4   0    2.88    0.93
  18   4   0    1.47    1.05
 -18   4   0    0.70    0.89
 -19  -4   0    0.76    0.71
 -19  -4   0    1.01    0.71
  19  -4   0    0.30    0.80
 -19  -4   0    1.41    0.97
  19  -4   0   -0.39    0.94
 -19   4   0    1.12    0.91
  19   4   0    0.26    1.08
   0  -5   0   -0.10    0.18
   0  -5   0    0.14    0.14
   0  -5   0    0.10    0.13
   0  -5   0    0.01    0.10
  -1  -5   0  469.34   20.73
   1  -5   0  446.00   18.04
   1  -5   0  435.32   17.35
   1  -5   0  438.51   17.88
  -1  -5   0  529.98   19.44
  -1  -5   0  507.28   18.79
   1  -5   0  422.10   17.83
  -1   5   0  424.98   18.44
   2  -5   0   37.26    1.69
   2  -5   0   39.47    1.64
  -2  -5   0   44.57    1.82
  -2  -5   0   45.60    1.60
   2  -5   0   36.57    1.65
  -2  -5   0   39.28    1.98
  -2  -5   0   46.01    1.76
   2  -5   0   34.47    1.62
  -2   5   0   35.62    1.79
  -2   5   0   37.97    1.65
  -2   5   0   36.40    1.56
  -3  -5   0   21.81    1.03
   3  -5   0   18.00    0.89
   3  -5   0   20.47    0.95
  -3  -5   0   19.66    1.11
   3  -5   0   17.03    0.92
  -3  -5   0   21.13    0.99
  -3  -5   0   19.56    0.86
  -3   5   0   19.04    0.95
  -3   5   0   16.40    0.81
  -3   5   0   18.24    1.02
  -4  -5   0   12.72    0.84
  -4  -5   0   12.20    0.78
  -4  -5   0   12.42    0.64
   4  -5   0   12.71    0.66
  -4  -5   0   10.67    0.75
  -4   5   0   13.40    0.79
  -5  -5   0    3.57    0.46
   5  -5   0    4.25    0.39
  -5  -5   0    3.71    0.48
  -5  -5   0    4.05    0.48
  -5  -5   0    3.61    0.36
   5  -5   0    3.87    0.43
   5  -5   0    3.86    0.44
  -5   5   0    4.29    0.38
  -5   5   0    4.06    0.44
  -5   5   0    4.76    0.50
  -6  -5   0    1.49    0.27
  -6  -5   0    1.38    0.35
  -6  -5   0    1.96    0.40
  -6  -5   0    1.72    0.39
   6   5   0    0.59    0.24
  -7  -5   0   55.71    2.53
  -7  -5   0   49.52    2.72
   7  -5   0   49.97    2.33
  -7  -5   0   52.65    2.63
   7  -5   0   56.84    2.45
   7  -5   0   54.53    2.31
  -7  -5   0   55.85    2.24
   7   5   0   57.25    2.31
  -7   5   0   55.41    2.46
  -7   5   0   53.20    2.52
  -7   5   0   54.29    2.37
  -7   5   0   55.04    2.39
   7   5   0   53.31    2.16
   8  -5   0    1.28    0.42
  -8  -5   0    1.36    0.38
   8  -5   0    2.09    0.41
   8  -5   0    1.81    0.33
  -8  -5   0    1.33    0.33
  -8  -5   0    1.77    0.48
  -8  -5   0    0.73    0.43
  -8   5   0    1.55    0.42
  -8   5   0    2.29    0.42
   8   5   0    1.53    0.34
  -8   5   0    2.03    0.41
   8   5   0    1.36    0.23
  -8   5   0    1.30    0.37
   8   5   0    1.37    0.45
  -9  -5   0    3.23    0.45
  -9  -5   0    2.74    0.27
   9  -5   0    2.87    0.48
  -9  -5   0    3.34    0.52
   9  -5   0    3.34    0.58
   9  -5   0    2.59    0.37
  -9  -5   0    2.64    0.58
  -9   5   0    3.66    0.57
   9   5   0    2.39    0.28
   9   5   0    2.53    0.58
   9   5   0    2.89    0.44
  -9   5   0    2.66    0.51
  -9   5   0    2.98    0.50
  -9   5   0    2.71    0.54
 -10  -5   0   25.14    1.21
 -10  -5   0   23.71    1.59
  10  -5   0   26.15    1.39
 -10  -5   0   23.08    1.26
  10  -5   0   24.92    1.51
 -10  -5   0   23.99    1.51
 -10   5   0   25.26    1.40
 -10   5   0   24.26    1.47
  10   5   0   23.80    1.58
 -10   5   0   25.29    1.41
  10   5   0   26.12    1.34
 -10   5   0   29.54    1.50
  11  -5   0   13.35    1.18
  11  -5   0   15.17    1.10
 -11  -5   0   15.23    1.27
 -11  -5   0   13.93    1.10
 -11  -5   0   15.78    0.92
 -11  -5   0   14.57    0.99
 -11   5   0   15.39    1.14
  11   5   0   15.29    1.02
 -11   5   0   17.60    1.22
 -11   5   0   17.09    1.13
 -11   5   0   16.99    1.13
  11   5   0   14.88    1.29
 -12  -5   0   35.39    1.71
  12  -5   0   34.70    2.05
 -12  -5   0   35.76    2.18
 -12  -5   0   36.60    1.79
  12  -5   0   35.62    1.88
 -12   5   0   39.28    2.04
  12   5   0   34.98    2.14
  12   5   0   36.02    1.83
 -12   5   0   38.33    1.91
 -12   5   0   35.62    2.06
 -12   5   0   36.05    1.93
 -13  -5   0    2.41    0.56
 -13  -5   0    1.93    0.47
 -13  -5   0    2.83    0.75
  13  -5   0    2.19    0.70
  13  -5   0    2.55    0.63
 -13   5   0    2.00    0.64
  13   5   0    2.08    0.76
 -13   5   0    1.58    0.65
  13   5   0    2.83    0.59
 -13   5   0    1.77    0.67
 -14  -5   0    1.20    0.75
  14  -5   0   -0.11    0.52
  14  -5   0    1.45    0.68
 -14  -5   0    0.93    0.52
 -14  -5   0    0.57    0.43
 -14   5   0    0.06    0.62
 -14   5   0    1.02    0.63
  14   5   0    0.72    0.51
  14   5   0    0.92    0.79
 -14   5   0    0.95    0.65
 -15  -5   0    1.07    0.59
 -15  -5   0    0.95    0.79
  15  -5   0    0.61    0.69
 -15  -5   0    0.19    0.44
  15  -5   0    1.47    0.62
 -15   5   0   -0.12    0.67
  15   5   0    0.53    0.56
 -15   5   0    0.19    0.66
 -15   5   0    1.15    0.70
  15   5   0    1.54    0.85
 -16  -5   0   -0.58    0.69
  16  -5   0    0.14    0.76
 -16  -5   0   -0.16    0.50
 -16  -5   0    0.26    0.59
  16  -5   0    1.16    0.66
 -16   5   0    0.40    0.74
  16   5   0    0.58    0.82
  16   5   0    0.01    0.55
 -16   5   0   -0.02    0.70
 -17  -5   0    0.71    0.65
  17  -5   0   -0.13    0.87
 -17  -5   0    0.35    0.84
  17  -5   0   -1.01    0.62
 -17  -5   0    0.29    0.61
  17   5   0    0.52    0.94
 -17   5   0    0.26    0.83
 -17   5   0    0.41    0.72
  18  -5   0    1.89    0.81
 -18  -5   0    2.33    0.71
 -18  -5   0    1.53    0.97
  18  -5   0    2.92    1.05
 -18  -5   0    2.37    0.76
  18   5   0    2.32    1.07
 -18   5   0    1.49    0.95
  19  -5   0    0.64    0.98
  19  -5   0   -0.59    0.78
 -19  -5   0   -0.14    0.69
   0  -6   0  156.23    5.59
   0  -6   0  146.73    5.62
   0  -6   0  137.86    6.57
   0  -6   0  137.03    5.56
   0   6   0  130.77    5.87
   1  -6   0    0.25    0.15
  -1  -6   0    0.12    0.21
   1  -6   0    0.02    0.20
  -1  -6   0    0.41    0.20
   1  -6   0    0.14    0.15
   1  -6   0    0.12    0.20
  -1   6   0    0.44    0.29
  -2  -6   0  382.36   16.07
  -2  -6   0  394.66   14.54
  -2  -6   0  345.35   13.13
   2  -6   0  335.25   13.96
   2  -6   0  329.97   13.44
   2  -6   0  341.60   13.82
  -2  -6   0  406.30   15.05
   2  -6   0  324.56   13.78
  -2   6   0  323.26   14.29
  -3  -6   0   59.06    2.84
  -3  -6   0   58.08    2.28
   3  -6   0   58.12    2.44
   3  -6   0   59.06    2.41
   3  -6   0   57.96    2.37
  -3  -6   0   59.59    2.62
  -3  -6   0   62.01    2.53
   3  -6   0   55.16    2.37
  -3   6   0   56.09    2.40
  -3   6   0   53.09    2.28
  -3   6   0   53.85    2.56
  -4  -6   0   35.47    1.64
  -4  -6   0   33.72    1.83
   4  -6   0   33.58    1.51
  -4  -6   0   33.43    1.70
   4  -6   0   35.37    1.59
   4  -6   0   33.54    1.56
  -4  -6   0   35.58    1.46
  -4   6   0   36.07    1.56
  -4   6   0   33.42    1.67
  -5  -6   0   23.96    1.15
   5  -6   0   26.18    1.21
   5  -6   0   28.12    1.28
  -5  -6   0   22.56    1.36
   5  -6   0   30.65    1.31
  -5  -6   0   21.25    1.42
  -5  -6   0   20.69    1.29
  -5   6   0   25.02    1.35
  -5   6   0   29.29    1.25
  -5   6   0   31.67    1.31
  -6  -6   0    0.95    0.36
  -6  -6   0    1.04    0.27
   6  -6   0    0.40    0.21
  -6  -6   0    0.52    0.31
  -6  -6   0    1.04    0.38
  -6   6   0    0.97    0.34
   7  -6   0    4.03    0.42
  -7  -6   0    4.74    0.65
  -7  -6   0    4.64    0.57
  -7  -6   0    4.22    0.56
   7  -6   0    4.86    0.55
   7  -6   0    4.78    0.53
  -7  -6   0    4.19    0.46
  -7   6   0    4.37    0.48
   7   6   0    3.73    0.47
  -7   6   0    4.75    0.53
  -7   6   0    4.26    0.54
  -7   6   0    4.41    0.56
  -8  -6   0   43.38    2.22
  -8  -6   0   46.64    1.96
   8  -6   0   43.44    2.15
  -8  -6   0   46.41    2.39
   8  -6   0   44.59    2.07
   8  -6   0   46.18    2.01
  -8  -6   0   44.68    2.34
   8   6   0   47.54    2.27
   8   6   0   43.53    2.01
  -8   6   0   45.15    2.10
   8   6   0   45.65    1.88
  -8   6   0   44.61    2.11
  -8   6   0   43.86    2.16
  -8   6   0   45.20    2.18
   9  -6   0    0.93    0.45
  -9  -6   0    1.25    0.51
   9  -6   0    1.12    0.40
  -9  -6   0    0.96    0.34
   9  -6   0    0.93    0.31
  -9  -6   0    1.09    0.39
  -9   6   0    0.46    0.37
   9   6   0    0.49    0.22
  -9   6   0    1.00    0.43
  -9   6   0    0.94    0.45
  -9   6   0    0.62    0.37
   9   6   0    0.66    0.33
   9   6   0    0.89    0.49
 -10  -6   0    9.79    0.79
  10  -6   0   10.36    0.96
  10  -6   0    8.05    0.83
 -10  -6   0    9.05    1.02
 -10  -6   0    9.07    0.86
  10   6   0    9.45    1.03
 -10   6   0   10.31    0.95
 -10   6   0    9.75    0.90
 -10   6   0    9.86    0.89
 -10   6   0    9.71    0.85
  10   6   0    9.84    0.79
 -11  -6   0    1.40    0.60
 -11  -6   0    1.97    0.36
  11  -6   0    1.75    0.56
 -11  -6   0    1.26    0.45
 -11  -6   0    1.11    0.42
  11  -6   0    1.13    0.48
 -11   6   0    1.56    0.51
  11   6   0    1.97    0.46
 -11   6   0    0.47    0.46
  11   6   0    1.19    0.61
 -11   6   0    1.78    0.57
 -11   6   0    2.68    0.63
 -12  -6   0   40.87    1.89
 -12  -6   0   38.97    2.41
 -12  -6   0   40.00    1.98
  12  -6   0   43.30    2.14
  12  -6   0   43.46    2.28
 -12   6   0   44.67    2.22
 -12   6   0   41.92    2.14
 -12   6   0   40.91    2.24
  12   6   0   39.14    2.32
  12   6   0   41.70    2.01
 -12   6   0   39.76    2.15
  13  -6   0    1.50    0.60
  13  -6   0    0.22    0.62
 -13  -6   0    0.16    0.64
 -13  -6   0    1.00    0.41
 -13  -6   0    0.82    0.49
 -13   6   0    1.46    0.65
  13   6   0    0.99    0.51
  13   6   0    1.21    0.71
 -13   6   0    0.96    0.59
 -13   6   0    1.45    0.66
 -14  -6   0    2.56    0.65
  14  -6   0    3.31    0.84
  14  -6   0    3.70    0.79
 -14  -6   0    2.80    0.85
 -14  -6   0    2.96    0.55
 -14   6   0    3.38    0.78
  14   6   0    3.49    0.66
 -14   6   0    1.65    0.73
  14   6   0    1.44    0.82
 -15  -6   0   -0.17    0.40
 -15  -6   0   -0.23    0.49
 -15  -6   0   -0.15    0.69
  15  -6   0   -1.03    0.62
  15  -6   0   -0.68    0.59
 -15   6   0   -0.53    0.61
 -15   6   0   -0.77    0.63
  15   6   0   -0.58    0.51
  15   6   0    0.45    0.77
  16  -6   0   -0.32    0.63
  16  -6   0   -1.43    0.67
 -16  -6   0    1.08    0.53
 -16  -6   0    1.46    0.84
 -16  -6   0   -0.62    0.52
 -16   6   0    0.06    0.67
  16   6   0    0.01    0.83
 -17  -6   0    0.33    0.60
  17  -6   0   -0.48    0.77
  17  -6   0   -0.54    0.69
 -17  -6   0   -0.87    0.76
 -17  -6   0    1.04    0.59
 -17   6   0    1.33    0.84
  17   6   0   -0.18    0.84
 -18  -6   0    0.85    0.71
  18  -6   0    1.33    0.93
 -18  -6   0    1.80    0.93
  18  -6   0    0.47    0.83
 -18  -6   0    0.73    0.62
 -18   6   0    0.46    0.80
  18   6   0    1.24    1.07
 -19  -6   0   -0.48    0.69
  19  -6   0   -0.34    1.02
  19  -6   0    1.08    0.92
   0  -7   0   -0.30    0.13
   0  -7   0   -0.40    0.21
   0  -7   0   -0.17    0.18
   0  -7   0    0.22    0.17
   0   7   0   -0.09    0.26
  -1  -7   0    1.38    0.26
   1  -7   0    1.12    0.21
   1  -7   0    0.65    0.19
  -1  -7   0    0.96    0.31
  -1  -7   0    1.37    0.17
  -1  -7   0    1.36    0.19
  -1   7   0    0.64    0.34
   2  -7   0   16.09    0.85
   2  -7   0   17.12    0.94
  -2  -7   0   20.06    0.95
  -2  -7   0   20.03    0.94
  -2  -7   0   18.57    1.10
   2  -7   0   17.20    0.91
   2  -7   0   17.01    0.84
  -2   7   0   16.80    1.06
  -3  -7   0    9.71    0.61
   3  -7   0    7.51    0.57
   3  -7   0    6.79    0.50
   3  -7   0    8.14    0.60
   3  -7   0    7.14    0.50
  -3  -7   0    6.69    0.65
  -3  -7   0    8.82    0.59
  -3  -7   0    7.09    0.50
  -3   7   0    9.01    0.76
   4  -7   0    8.32    0.61
   4  -7   0    7.20    0.52
  -4  -7   0    7.64    0.62
  -4  -7   0    8.15    0.53
   4  -7   0    7.19    0.60
  -4  -7   0    8.09    0.62
  -4  -7   0    7.39    0.66
  -4   7   0    7.45    0.59
  -4   7   0    6.12    0.63
  -5  -7   0   20.17    1.23
  -5  -7   0   18.25    1.10
   5  -7   0   18.90    1.07
  -5  -7   0   19.97    1.16
  -5  -7   0   20.19    0.98
   5  -7   0   19.82    1.00
   5  -7   0   20.79    1.09
  -5   7   0   19.41    0.97
  -5   7   0   20.32    1.18
  -5   7   0   20.98    1.08
  -6  -7   0    2.38    0.46
  -6  -7   0    3.05    0.38
  -6  -7   0    2.88    0.48
  -6  -7   0    2.78    0.49
   6  -7   0    2.45    0.43
   6  -7   0    2.93    0.39
   6  -7   0    2.80    0.43
  -6   7   0    3.00    0.45
  -6   7   0    1.90    0.44
  -6   7   0    2.63    0.34
   7  -7   0   21.88    1.13
  -7  -7   0   23.40    1.12
   7  -7   0   20.79    1.20
  -7  -7   0   20.68    1.35
  -7  -7   0   22.67    1.37
   7  -7   0   21.85    1.24
  -7  -7   0   21.60    1.30
  -7   7   0   22.51    1.25
  -7   7   0   23.40    1.33
   7   7   0   21.30    1.17
  -7   7   0   23.14    1.26
  -7   7   0   21.45    1.16
  -8  -7   0    4.97    0.72
   8  -7   0    4.89    0.49
  -8  -7   0    3.94    0.60
  -8  -7   0    4.83    0.52
  -8  -7   0    4.82    0.67
   8  -7   0    4.52    0.59
   8   7   0    3.75    0.53
  -8   7   0    5.77    0.58
  -8   7   0    6.58    0.70
   8   7   0    5.14    0.47
  -8   7   0    4.66    0.61
   9  -7   0   11.48    0.95
   9  -7   0   11.86    1.02
  -9  -7   0   14.33    0.89
  -9  -7   0   14.38    1.05
  -9  -7   0   13.38    1.11
  -9  -7   0   13.71    1.08
   9  -7   0   13.26    0.87
  -9   7   0   12.77    1.06
   9   7   0   14.35    1.17
  -9   7   0   11.95    0.90
  -9   7   0   12.98    1.00
  -9   7   0   10.70    0.95
   9   7   0   13.67    0.89
   9   7   0   13.60    0.76
 -10  -7   0    3.40    0.56
  10  -7   0    5.36    0.67
 -10  -7   0    4.29    0.55
 -10  -7   0    3.52    0.73
  10  -7   0    3.80    0.62
  10   7   0    2.51    0.37
 -10   7   0    5.50    0.69
 -10   7   0    5.17    0.63
  10   7   0    4.49    0.78
  10   7   0    2.41    0.49
 -10   7   0    5.22    0.68
 -11  -7   0   -0.19    0.34
  11  -7   0    1.04    0.48
 -11  -7   0    0.03    0.53
 -11  -7   0    0.00    0.27
  11  -7   0    0.78    0.49
 -11  -7   0    0.53    0.42
 -11   7   0    0.38    0.44
  11   7   0    0.25    0.39
 -11   7   0    0.75    0.52
  11   7   0   -0.28    0.56
 -11   7   0   -0.36    0.42
  12  -7   0   17.82    1.26
 -12  -7   0   16.18    0.98
 -12  -7   0   13.89    1.10
  12  -7   0   18.06    1.35
 -12  -7   0   14.08    1.48
 -12   7   0   18.43    1.28
 -12   7   0   16.02    1.25
  12   7   0   17.11    1.15
 -12   7   0   16.69    1.26
  12   7   0   18.28    1.48
 -13  -7   0   16.61    1.03
  13  -7   0   16.66    1.40
 -13  -7   0   15.68    1.15
  13  -7   0   16.93    1.33
 -13  -7   0   16.58    1.60
  13   7   0   15.33    1.14
  13   7   0   13.11    1.39
 -13   7   0   16.11    1.29
 -14  -7   0    0.09    0.39
 -14  -7   0    0.03    0.46
 -14  -7   0    0.25    0.68
  14  -7   0   -0.67    0.55
  14  -7   0    0.38    0.62
 -14   7   0   -0.23    0.59
  14   7   0   -0.60    0.74
  14   7   0    0.23    0.48
 -15  -7   0    1.35    0.63
 -15  -7   0    0.53    0.77
 -15  -7   0    0.75    0.45
  15  -7   0    1.61    0.74
  15  -7   0    0.00    0.70
 -15   7   0    0.94    0.72
  15   7   0    0.99    0.89
 -16  -7   0    0.44    0.59
  16  -7   0   -1.53    0.71
  16  -7   0    0.35    0.67
 -16  -7   0   -0.25    0.76
 -16  -7   0    0.07    0.49
  16   7   0    0.66    0.90
 -16   7   0    1.32    0.82
 -17  -7   0    6.31    0.92
 -17  -7   0    6.30    1.22
 -17  -7   0    7.93    0.92
  17  -7   0    7.73    1.18
  17  -7   0    5.61    1.20
  17   7   0    6.93    1.28
 -17   7   0    7.26    1.13
 -18  -7   0    1.23    0.78
  18  -7   0    1.94    1.00
 -18  -7   0    1.89    1.04
  18  -7   0    2.49    0.86
 -18  -7   0    3.28    0.72
  18   7   0    2.30    1.07
 -18   7   0    3.48    1.03
   0   8   0    1.80    0.41
  -1  -8   0   40.54    1.66
  -1  -8   0   37.44    1.52
   1  -8   0   34.37    1.55
  -1  -8   0   36.81    1.49
  -1  -8   0   35.65    1.93
   1  -8   0   33.12    1.53
   1   8   0   35.53    1.79
  -1   8   0   33.82    1.80
   2  -8   0    2.77    0.32
   2  -8   0    3.38    0.32
   2  -8   0    3.38    0.38
   2  -8   0    3.43    0.43
   2  -8   0    2.91    0.40
  -2  -8   0    3.64    0.50
  -2   8   0    2.60    0.51
  -3  -8   0  132.43    5.20
   3  -8   0  111.99    5.00
   3  -8   0  118.18    4.90
   3  -8   0  112.18    4.87
  -3  -8   0  133.66    5.83
  -3  -8   0  138.71    5.40
   3  -8   0  115.82    4.91
  -3   8   0  116.38    5.24
   4  -8   0    7.79    0.63
  -4  -8   0    8.45    0.66
  -4  -8   0    7.59    0.64
   4  -8   0    6.89    0.53
   4  -8   0    7.10    0.56
  -4  -8   0    7.20    0.55
   4  -8   0    7.71    0.70
  -4  -8   0    7.87    0.75
  -4   8   0    8.22    0.62
  -4   8   0    8.10    0.77
   5  -8   0   87.93    3.67
  -5  -8   0   94.36    3.92
  -5  -8   0   92.80    4.34
   5  -8   0   87.77    3.70
  -5  -8   0   92.04    4.07
   5  -8   0   87.65    3.77
  -5  -8   0   89.90    3.52
  -5   8   0   88.05    3.95
  -5   8   0   81.97    3.84
  -6  -8   0    0.63    0.30
  -6  -8   0    0.95    0.40
  -6  -8   0    0.31    0.34
   6  -8   0    0.38    0.27
   6  -8   0    0.47    0.34
  -6  -8   0    0.89    0.39
   6  -8   0    0.33    0.36
  -6   8   0    0.25    0.23
  -6   8   0    1.01    0.43
   7  -8   0   52.86    2.40
  -7  -8   0   48.35    2.61
  -7  -8   0   54.83    2.76
   7  -8   0   53.83    2.44
  -7  -8   0   54.45    2.53
   7  -8   0   54.38    2.32
  -7  -8   0   53.33    2.24
  -7   8   0   50.22    2.40
  -7   8   0   50.94    2.54
  -8  -8   0    3.37    0.48
  -8  -8   0    3.85    0.59
  -8  -8   0    3.12    0.63
  -8  -8   0    3.08    0.62
   8  -8   0    3.12    0.49
   8  -8   0    3.36    0.56
   8  -8   0    4.10    0.59
  -8   8   0    3.20    0.59
   8   8   0    3.18    0.50
  -8   8   0    3.35    0.45
   8   8   0    3.82    0.46
  -8   8   0    3.59    0.61
   9  -8   0    8.27    0.72
  -9  -8   0   10.77    1.00
  -9  -8   0    7.58    0.95
  -9  -8   0    9.51    0.92
  -9  -8   0    7.77    0.71
   9  -8   0    9.52    0.88
   9  -8   0    8.11    0.85
  -9   8   0    9.01    0.89
   9   8   0    9.17    0.66
  -9   8   0    9.00    0.90
   9   8   0    8.02    0.93
   9   8   0    7.57    0.73
  -9   8   0    8.24    0.74
 -10  -8   0    3.82    0.56
  10  -8   0    4.10    0.64
 -10  -8   0    1.87    0.67
  10  -8   0    4.37    0.67
 -10  -8   0    2.93    0.57
  10   8   0    2.02    0.39
  10   8   0    4.18    0.79
 -10   8   0    3.02    0.62
  10   8   0    2.60    0.52
 -10   8   0    5.07    0.74
 -11  -8   0    4.14    0.61
 -11  -8   0    4.72    0.87
  11  -8   0    4.21    0.72
  11  -8   0    4.91    0.76
 -11   8   0    5.21    0.81
  11   8   0    4.66    0.64
 -11   8   0    5.36    0.75
  11   8   0    5.33    0.90
 -12  -8   0    8.11    1.08
  12  -8   0    8.08    0.93
 -12  -8   0    8.40    0.67
  12  -8   0    7.00    0.96
 -12  -8   0    6.79    0.77
  12   8   0    7.37    0.82
 -12   8   0    7.53    0.95
  12   8   0    7.31    1.03
 -12   8   0    7.35    0.88
  13  -8   0    0.35    0.54
 -13  -8   0    0.77    0.38
 -13  -8   0    0.96    0.69
 -13  -8   0    0.98    0.50
  13  -8   0   -0.23    0.57
 -13   8   0   -0.40    0.61
  13   8   0   -0.07    0.45
  13   8   0    0.48    0.74
  14  -8   0   11.41    1.20
 -14  -8   0    9.89    0.83
  14  -8   0    8.61    1.17
 -14  -8   0   12.34    1.05
 -14  -8   0    9.64    1.36
 -14   8   0   12.14    1.29
  14   8   0   10.88    1.05
  14   8   0   11.41    1.41
 -15  -8   0    5.12    0.78
 -15  -8   0    4.56    1.07
 -15  -8   0    5.07    0.66
  15  -8   0    5.66    1.01
  15  -8   0    5.09    0.91
 -15   8   0    5.57    1.02
  15   8   0    5.45    1.15
 -16  -8   0    4.67    0.83
  16  -8   0    4.71    1.04
 -16  -8   0    5.79    0.75
 -16  -8   0    7.79    1.33
  16  -8   0    7.70    1.09
 -16   8   0    4.93    1.05
  16   8   0    6.19    1.27
  17  -8   0    1.71    0.82
 -17  -8   0    0.05    0.83
 -17  -8   0   -0.35    0.50
 -17  -8   0    1.81    0.69
  17  -8   0   -1.36    0.86
 -17   8   0    1.41    0.87
  17   8   0    0.62    0.94
  18  -8   0    3.77    0.99
 -18  -8   0    3.65    0.84
  18   8   0    1.99    1.15
   0  -9   0    0.11    0.17
   0  -9   0    0.07    0.21
   0  -9   0    0.03    0.24
   0   9   0   -0.31    0.33
  -1  -9   0  100.24    3.94
   1  -9   0   95.96    3.98
   1  -9   0   96.71    3.99
  -1  -9   0  102.59    4.21
  -1  -9   0  103.40    3.96
  -1  -9   0  101.32    4.79
   1   9   0   94.88    4.32
  -1   9   0   94.22    4.34
   2  -9   0   32.74    1.53
   2  -9   0   32.33    1.52
  -2  -9   0   35.09    1.93
  -2  -9   0   36.28    1.46
  -2  -9   0   38.34    1.65
  -2   9   0   31.64    1.78
   2   9   0   34.20    1.78
   3  -9   0    1.59    0.27
   3  -9   0    0.80    0.34
   3  -9   0    0.70    0.25
  -3  -9   0    0.41    0.28
  -3  -9   0    0.02    0.30
  -3   9   0    0.15    0.36
   4  -9   0    5.73    0.54
   4  -9   0    3.43    0.40
   4  -9   0    4.93    0.43
  -4  -9   0    3.13    0.53
  -4  -9   0    3.42    0.48
   4  -9   0    4.86    0.57
  -4  -9   0    3.18    0.49
  -4   9   0    3.30    0.60
  -5  -9   0    7.64    0.61
   5  -9   0    7.04    0.62
   5  -9   0    6.86    0.57
  -5  -9   0    9.09    0.78
   5  -9   0    7.57    0.73
   5  -9   0    6.79    0.65
  -5  -9   0    7.95    0.81
  -5  -9   0    7.71    0.74
  -5   9   0    7.03    0.80
  -6  -9   0   36.43    2.02
   6  -9   0   35.74    1.68
   6  -9   0   36.62    1.79
   6  -9   0   36.39    1.66
  -6  -9   0   32.93    1.89
  -6  -9   0   37.41    1.65
   6  -9   0   36.27    1.79
  -6  -9   0   36.06    1.83
  -6   9   0   31.99    1.88
   7  -9   0   24.58    1.40
  -7  -9   0   25.59    1.45
  -7  -9   0   26.89    1.58
   7  -9   0   24.93    1.29
  -7  -9   0   23.22    1.51
   7  -9   0   25.67    1.44
  -7  -9   0   25.50    1.27
  -7   9   0   22.58    1.48
  -8  -9   0   17.56    1.01
  -8  -9   0   15.99    1.18
   8  -9   0   14.65    1.11
  -8  -9   0   17.40    1.23
  -8  -9   0   16.53    1.24
   8  -9   0   17.81    1.04
   8  -9   0   15.04    1.12
  -8   9   0   14.88    1.14
  -8   9   0   16.53    1.21
   8   9   0   16.77    1.06
   9  -9   0    9.53    0.85
  -9  -9   0   12.00    1.04
  -9  -9   0   10.48    0.86
  -9  -9   0   11.68    1.11
   9  -9   0   13.31    1.08
   9  -9   0   13.39    1.04
  -9  -9   0   11.99    1.17
   9   9   0   11.06    0.88
  -9   9   0   11.95    1.09
  -9   9   0   11.73    1.04
   9   9   0   10.06    0.77
   9   9   0   11.03    1.10
 -10  -9   0    7.49    1.00
 -10  -9   0    8.75    0.88
  10  -9   0    6.83    0.81
 -10  -9   0    6.84    0.72
  10  -9   0    7.94    0.90
  10   9   0    7.50    0.78
  10   9   0    6.89    0.94
 -10   9   0    9.02    0.96
  10   9   0    5.95    0.61
 -10   9   0    6.66    0.86
 -11  -9   0    0.00    0.57
  11  -9   0    0.94    0.56
  11  -9   0    0.30    0.55
 -11  -9   0    1.44    0.47
  11   9   0    0.17    0.44
 -11   9   0    0.87    0.53
  11   9   0    0.31    0.64
 -11   9   0    0.57    0.58
 -12  -9   0    1.48    0.52
  12  -9   0    1.74    0.62
  12  -9   0    1.97    0.66
 -12  -9   0    1.28    0.69
  12   9   0    1.97    0.78
 -12   9   0    2.06    0.68
 -12   9   0    1.81    0.62
  12   9   0    1.20    0.50
 -13  -9   0    0.35    0.46
  13  -9   0    0.82    0.65
 -13  -9   0   -0.10    0.64
  13  -9   0    0.03    0.58
 -13   9   0    0.10    0.65
  13   9   0   -0.28    0.70
  13   9   0    0.02    0.47
 -14  -9   0    1.16    0.80
  14  -9   0    1.20    0.75
  14  -9   0    0.61    0.67
 -14  -9   0    0.64    0.39
 -14  -9   0    0.79    0.52
 -14   9   0    1.28    0.78
  14   9   0    1.00    0.87
 -15  -9   0    1.89    0.51
 -15  -9   0    2.46    0.93
 -15  -9   0    2.30    0.66
  15  -9   0    2.16    0.82
  15   9   0    2.91    1.03
 -15   9   0    3.35    0.89
 -16  -9   0    3.69    0.76
  16  -9   0    1.64    0.88
 -16  -9   0    2.27    0.56
 -16  -9   0    2.24    1.03
  16   9   0    0.77    0.99
 -16   9   0    2.54    0.89
 -17  -9   0   -0.40    0.52
 -17  -9   0    0.21    0.63
 -17  -9   0    0.12    0.88
  17  -9   0    0.13    0.83
 -17   9   0    0.50    0.84
  17   9   0   -0.47    0.92
   0 -10   0    0.14    0.19
   0 -10   0    0.77    0.28
   0 -10   0    0.41    0.26
   0  10   0    0.28    0.43
  -1 -10   0    3.37    0.43
  -1 -10   0    3.64    0.38
   1 -10   0    3.20    0.36
  -1 -10   0    3.35    0.33
   1  10   0    2.11    0.54
  -1  10   0    2.85    0.57
   2 -10   0   18.94    0.99
  -2 -10   0   19.93    0.91
  -2 -10   0   21.75    0.96
   2 -10   0   18.71    1.01
  -2 -10   0   20.63    1.09
  -2 -10   0   21.21    1.35
  -2  10   0   19.67    1.33
   2  10   0   20.49    1.30
   3 -10   0    1.62    0.32
   3 -10   0    3.38    0.36
   3 -10   0    4.36    0.47
  -3 -10   0    1.76    0.46
  -3 -10   0    1.43    0.39
  -3  10   0    1.19    0.51
   3  10   0    1.57    0.48
   4 -10   0    4.08    0.58
   4 -10   0    5.76    0.56
  -4 -10   0    2.83    0.56
  -4 -10   0    3.36    0.52
   4 -10   0    3.35    0.42
   4 -10   0    5.10    0.44
  -4  10   0    3.34    0.60
   5 -10   0   -0.04    0.26
  -5 -10   0   -0.23    0.35
   5 -10   0   -0.16    0.34
   5 -10   0    0.04    0.30
  -5 -10   0   -0.20    0.34
   5 -10   0    0.84    0.41
  -5 -10   0    0.24    0.37
  -5  10   0    0.67    0.45
  -6 -10   0    0.56    0.44
  -6 -10   0    0.98    0.46
  -6 -10   0    0.50    0.34
  -6 -10   0   -0.46    0.38
   6 -10   0    1.85    0.43
   6 -10   0    1.40    0.33
   6 -10   0    1.14    0.34
  -6  10   0    0.04    0.45
  -7 -10   0    2.78    0.57
  -7 -10   0    2.40    0.46
   7 -10   0    2.36    0.43
   7 -10   0    2.15    0.41
  -7 -10   0    1.87    0.51
   7 -10   0    2.92    0.55
  -7 -10   0    2.18    0.55
   7 -10   0    1.71    0.52
  -7  10   0    1.59    0.55
  -8 -10   0    2.10    0.47
   8 -10   0    2.12    0.60
  -8 -10   0    2.00    0.53
  -8 -10   0    1.21    0.53
   8 -10   0    1.91    0.43
  -8 -10   0    2.38    0.61
   8 -10   0    2.01    0.50
   8  10   0    2.20    0.49
  -8  10   0    3.52    0.65
  -8  10   0    1.49    0.59
  -9 -10   0   14.15    1.14
  -9 -10   0   12.58    1.16
  -9 -10   0   11.82    0.91
   9 -10   0   11.36    1.09
   9 -10   0   13.14    0.96
  -9 -10   0   11.94    1.17
   9 -10   0   11.19    1.03
   9  10   0   11.60    1.00
  -9  10   0   11.10    1.07
   9  10   0   10.75    1.12
  -9  10   0   10.69    1.10
   9  10   0   12.03    0.87
 -10 -10   0   -0.32    0.39
 -10 -10   0   -0.09    0.53
  10 -10   0    0.45    0.50
 -10 -10   0    0.60    0.46
  10 -10   0   -0.37    0.51
 -10  10   0    0.72    0.53
  10  10   0   -0.31    0.38
 -10  10   0    0.53    0.57
  10  10   0   -0.26    0.30
  10  10   0   -0.10    0.59
  11 -10   0   15.23    1.33
  11 -10   0   19.95    1.45
 -11 -10   0   17.57    1.46
 -11 -10   0   17.30    1.16
 -11  10   0   17.36    1.32
 -11  10   0   17.71    1.41
  11  10   0   17.41    1.21
  11  10   0   16.40    1.49
 -12 -10   0   14.09    1.51
  12 -10   0   16.52    1.35
 -12 -10   0   14.52    1.16
 -12  10   0   15.54    1.40
  12  10   0   17.42    1.53
 -12  10   0   16.27    1.36
  12  10   0   15.01    1.14
 -13 -10   0    7.25    0.87
  13 -10   0   10.18    1.20
 -13 -10   0    8.97    1.31
 -13  10   0    9.96    1.18
  13  10   0    9.14    1.20
  14 -10   0    2.46    0.83
 -14 -10   0    2.73    0.92
 -14 -10   0    2.27    0.64
 -14  10   0    2.79    0.88
  14  10   0    1.90    0.90
 -15 -10   0    1.42    0.90
 -15 -10   0    1.69    0.66
  15 -10   0    1.29    0.83
  15  10   0    0.45    0.93
 -15  10   0    0.93    0.80
 -16 -10   0    5.82    0.69
  16 -10   0    5.47    1.10
 -16 -10   0    4.58    0.81
 -16 -10   0    5.38    1.25
  16  10   0    5.79    1.24
 -16  10   0    6.30    1.10
  17 -10   0    2.06    0.99
 -17 -10   0    5.09    1.26
  17  10   0    2.98    1.13
   0 -11   0    0.23    0.29
   0 -11   0    0.10    0.21
   0  11   0    0.36    0.46
   1 -11   0   47.74    2.24
  -1 -11   0   51.94    2.27
  -1 -11   0   51.16    2.10
   1 -11   0   49.35    2.15
  -1  11   0   47.20    2.50
   1  11   0   51.27    2.55
  -2 -11   0   28.40    1.34
   2 -11   0   25.21    1.24
   2 -11   0   23.20    1.20
  -2 -11   0   26.25    1.13
  -2  11   0   22.06    1.57
   2  11   0   23.42    1.54
  -3 -11   0   23.04    1.49
   3 -11   0   24.10    1.11
  -3 -11   0   22.65    1.22
   3 -11   0   20.87    1.13
  -3  11   0   20.43    1.45
   3  11   0   16.51    1.39
   4 -11   0   14.61    0.91
   4 -11   0   13.05    0.83
  -4 -11   0   10.66    1.02
  -4 -11   0    9.88    0.88
   4 -11   0   15.97    1.04
   4  11   0   11.38    1.08
  -4  11   0   10.39    1.04
   5 -11   0    0.26    0.42
   5 -11   0    0.55    0.39
  -5 -11   0    0.51    0.40
   5 -11   0    0.81    0.30
   5 -11   0   -0.21    0.32
  -5 -11   0    1.23    0.44
  -5  11   0    0.59    0.49
   6 -11   0   11.94    0.82
   6 -11   0   12.58    1.04
   6 -11   0   11.63    0.95
   6 -11   0   13.47    0.90
  -6 -11   0   11.32    1.01
  -6 -11   0   11.66    1.08
  -6 -11   0   11.88    0.98
  -6  11   0   10.99    1.14
  -7 -11   0   12.06    1.09
   7 -11   0   11.41    0.89
  -7 -11   0   11.96    0.91
  -7 -11   0   11.96    1.02
   7 -11   0   12.29    1.10
  -7 -11   0   11.43    1.03
  -7  11   0   11.25    1.14
   8 -11   0    7.76    0.74
  -8 -11   0    6.71    0.90
   8 -11   0    7.99    0.92
  -8 -11   0    6.72    0.72
  -8 -11   0    6.82    0.87
  -8 -11   0    7.95    0.91
  -8  11   0    8.00    0.92
  -8  11   0    7.28    0.98
  -9 -11   0   26.37    1.65
   9 -11   0   21.67    1.49
   9 -11   0   22.00    1.37
  -9 -11   0   22.39    1.60
  -9 -11   0   23.70    1.33
  -9 -11   0   22.94    1.54
   9  11   0   24.32    1.63
   9  11   0   24.76    1.34
  -9  11   0   22.54    1.59
   9  11   0   22.57    1.41
  -9  11   0   22.19    1.48
 -10 -11   0    3.19    0.67
 -10 -11   0    1.83    0.69
 -10 -11   0    2.17    0.55
  10 -11   0    3.37    0.76
 -10  11   0    3.14    0.75
  10  11   0    2.48    0.57
  10  11   0    2.63    0.75
  10  11   0    1.23    0.44
 -10  11   0    2.83    0.73
 -11 -11   0   14.28    1.44
 -11 -11   0   13.33    1.08
  11 -11   0   16.89    1.41
  11  11   0   15.56    1.44
  11  11   0   14.73    1.17
 -11  11   0   15.82    1.38
 -11  11   0   13.38    1.31
  12 -11   0    1.06    0.72
 -12 -11   0    0.65    0.50
 -12 -11   0    0.56    0.71
 -12  11   0    0.40    0.63
 -12  11   0    0.90    0.63
  12  11   0   -0.84    0.66
 -13 -11   0    5.23    0.76
 -13 -11   0    3.77    0.98
  13 -11   0    4.26    0.91
 -13  11   0    3.68    0.91
  13  11   0    3.37    0.95
  14 -11   0    3.02    0.93
 -14 -11   0    5.04    1.10
 -14 -11   0    4.20    0.79
 -14  11   0    4.04    0.96
  14  11   0    3.69    1.05
 -15 -11   0    0.45    0.85
 -15 -11   0    0.17    0.62
  15 -11   0   -0.32    0.78
  15  11   0    2.17    0.99
 -15  11   0    0.40    0.79
  16 -11   0    0.13    0.85
 -16 -11   0    1.52    0.97
 -16  11   0    1.10    0.84
  16  11   0   -0.57    0.94
   0 -12   0   33.41    1.46
   0 -12   0   29.49    1.53
   0  12   0   31.28    1.88
  -1 -12   0   24.03    1.16
   1 -12   0   25.39    1.22
  -1 -12   0   24.08    1.28
  -1  12   0   23.15    1.56
   1  12   0   24.61    1.61
  -2 -12   0    2.35    0.43
   2 -12   0    1.87    0.36
  -2 -12   0    2.01    0.29
   2  12   0    1.81    0.64
  -2  12   0    1.30    0.58
  -3 -12   0    7.26    0.51
  -3 -12   0    9.02    0.76
   3 -12   0    7.97    0.69
  -3  12   0    5.71    0.87
   3  12   0    7.68    0.93
   4 -12   0    6.34    0.66
  -4 -12   0    8.43    0.78
   4  12   0    9.15    0.99
  -4  12   0    8.52    1.03
  -5 -12   0   15.98    1.29
   5 -12   0   14.68    1.16
  -5 -12   0   16.89    1.12
   5 -12   0   15.42    1.03
  -5  12   0   15.44    1.35
   5  12   0   17.72    1.34
  -6 -12   0    5.05    0.70
  -6 -12   0    5.73    0.81
   6 -12   0    5.97    0.83
   6 -12   0    5.60    0.63
   6  12   0    5.84    0.84
  -6  12   0    4.42    0.84
   7 -12   0    7.73    0.76
   7 -12   0    6.73    0.88
  -7 -12   0    6.74    0.90
  -7 -12   0    7.01    0.84
   7  12   0    5.39    0.83
  -7  12   0    5.59    0.88
  -8 -12   0    1.41    0.56
  -8 -12   0    1.94    0.50
  -8 -12   0    1.01    0.54
   8 -12   0    1.54    0.46
  -8 -12   0    1.24    0.58
   8 -12   0    2.04    0.65
   8  12   0    0.82    0.53
  -8  12   0    1.31    0.67
  -8  12   0    2.72    0.71
  -9 -12   0    0.62    0.52
   9 -12   0    1.10    0.61
  -9 -12   0    0.62    0.58
  -9 -12   0    0.27    0.57
  -9 -12   0    0.68    0.47
   9 -12   0   -0.01    0.46
  -9  12   0    0.51    0.58
   9  12   0   -0.35    0.54
  -9  12   0    0.02    0.58
   9  12   0    0.05    0.41
   9  12   0    0.42    0.47
 -10 -12   0    0.12    0.46
  10 -12   0    1.52    0.71
 -10 -12   0    1.33    0.65
 -10 -12   0    1.80    0.57
  10  12   0    0.71    0.48
  10  12   0    0.03    0.48
 -10  12   0    1.19    0.68
  10  12   0    0.74    0.56
  10  12   0    0.65    0.70
 -10  12   0    1.22    0.68
  11 -12   0    9.97    1.19
 -11 -12   0    8.34    1.13
 -11 -12   0   10.21    0.96
 -11  12   0   10.39    1.19
 -11  12   0    9.08    1.12
  11  12   0   10.55    1.02
  11  12   0    9.05    1.18
  12 -12   0    0.26    0.65
 -12 -12   0    0.82    0.69
 -12 -12   0   -0.33    0.51
 -12  12   0    0.38    0.69
 -12  12   0    0.76    0.67
  12  12   0    0.57    0.77
  13 -12   0    3.20    0.85
 -13 -12   0    1.26    0.77
 -13 -12   0    0.88    0.61
 -13  12   0    1.20    0.80
  13  12   0    1.40    0.82
 -14 -12   0   14.26    1.62
  14 -12   0   15.68    1.51
  14  12   0   10.94    1.54
 -14  12   0   13.78    1.50
  15 -12   0    1.36    0.88
 -15 -12   0   -0.42    0.79
  15  12   0    0.84    0.99
 -15  12   0    0.69    0.82
 -16 -12   0    1.51    1.11
  16  12   0    1.79    1.08
   0 -13   0    0.36    0.29
   0  13   0    0.71    0.60
  -1 -13   0   20.86    1.06
   1 -13   0   20.43    1.11
  -1  13   0   22.65    1.60
   1  13   0   18.02    1.50
  -2 -13   0    0.04    0.24
   2 -13   0    0.34    0.32
  -2  13   0   -0.05    0.57
   2  13   0   -0.44    0.52
   3 -13   0    0.70    0.37
  -3 -13   0    0.03    0.22
  -3  13   0    0.67    0.59
   3  13   0    0.84    0.64
   4 -13   0   18.61    1.18
  -4 -13   0   21.10    1.25
   4  13   0   22.29    1.57
  -4  13   0   16.95    1.52
  -5 -13   0   14.16    1.09
   5 -13   0   16.48    1.06
   5  13   0   13.13    1.30
  -5  13   0   16.71    1.43
   6 -13   0    3.82    0.61
  -6 -13   0    4.47    0.69
  -6  13   0    4.16    0.86
   6  13   0    3.34    0.79
  -7 -13   0    1.91    0.59
   7 -13   0    1.71    0.61
   7 -13   0    2.21    0.54
   7  13   0    1.65    0.71
  -7  13   0    0.55    0.67
  -8 -13   0    1.52    0.60
   8 -13   0    0.63    0.61
   8 -13   0    0.55    0.45
   8  13   0   -0.28    0.59
  -8  13   0    0.67    0.67
   8  13   0    1.28    0.62
  -8  13   0    0.43    0.64
   9 -13   0    7.02    0.99
   9 -13   0    4.93    0.74
   9  13   0    4.68    0.87
  -9  13   0    5.88    0.99
   9  13   0    5.74    0.75
   9  13   0    4.93    0.78
   9  13   0    4.26    0.80
  -9  13   0    4.20    0.89
  10 -13   0    2.71    0.75
 -10 -13   0    1.37    0.55
  10  13   0    0.80    0.60
  10  13   0    1.38    0.69
 -10  13   0    1.86    0.80
  10  13   0    2.52    0.85
 -10  13   0    4.24    0.86
 -11 -13   0    0.92    0.56
 -11 -13   0    0.41    0.72
  11 -13   0    0.06    0.71
 -11  13   0    0.30    0.75
 -11  13   0    0.82    0.76
  11  13   0    0.13    0.76
 -12 -13   0    1.98    0.83
  12 -13   0    0.56    0.67
 -12  13   0   -0.25    0.69
 -12  13   0    0.63    0.73
  12  13   0   -0.54    0.73
  13 -13   0    2.78    0.92
 -13 -13   0    2.54    0.92
  13  13   0    4.65    1.00
 -13  13   0    4.01    0.97
 -14 -13   0    1.56    0.91
  14 -13   0    2.59    0.95
  14  13   0   -0.70    0.90
 -14  13   0    2.77    0.94
  15  13   0    4.33    1.22
   0 -14   0   56.64    2.47
   0  14   0   56.85    3.04
  -1 -14   0    0.00    0.28
   1 -14   0    0.36    0.33
  -1  14   0   -0.34    0.65
   1  14   0   -0.03    0.60
   2 -14   0   19.91    1.15
  -2 -14   0   20.54    1.05
   2  14   0   18.83    1.58
  -2  14   0   19.53    1.62
  -3 -14   0   28.75    1.33
   3 -14   0   27.52    1.51
   3  14   0   28.02    1.96
  -3  14   0   30.52    1.98
   4 -14   0    2.49    0.53
  -4 -14   0    2.63    0.35
  -4  14   0    3.63    0.85
   4  14   0    2.88    0.82
   5 -14   0   22.55    1.37
   5  14   0   28.31    1.87
  -5  14   0   21.68    1.76
   6 -14   0    6.06    0.76
   6  14   0    6.26    1.03
  -6  14   0    5.11    1.00
   7 -14   0   10.94    0.96
  -7  14   0    9.95    1.28
   7  14   0   10.47    1.24
   8 -14   0   10.49    1.19
   8 -14   0   11.50    0.99
   8  14   0   11.28    1.29
  -8  14   0    8.26    1.22
  -8  14   0   11.19    1.23
   9 -14   0    0.59    0.64
   9 -14   0    0.80    0.55
   9  14   0    1.14    0.71
  -9  14   0    1.47    0.81
   9  14   0    0.53    0.60
   9  14   0    0.08    0.48
  -9  14   0    1.18    0.72
  10 -14   0    3.24    0.86
 -10  14   0    2.27    0.83
 -10  14   0    3.99    0.92
  11 -14   0   -0.38    0.69
 -11  14   0   -0.87    0.76
 -11  14   0   -0.38    0.72
  12 -14   0    0.29    0.80
 -12  14   0   -0.58    0.71
 -12  14   0    0.73    0.75
  13 -14   0    4.87    1.10
 -13  14   0    4.83    1.10
  14 -14   0    1.07    0.90
 -14  14   0    0.48    0.83
   0 -15   0   -0.11    0.32
   0  15   0    0.10    0.67
   1 -15   0   16.15    1.04
  -1 -15   0   17.40    0.99
   1  15   0   14.64    1.49
  -1  15   0   14.05    1.45
   2 -15   0    0.88    0.43
  -2 -15   0    0.32    0.32
   2  15   0    0.23    0.72
  -2  15   0   -0.27    0.66
  -3 -15   0    2.13    0.38
   3 -15   0    1.86    0.51
   3  15   0    2.03    0.82
  -3  15   0    2.23    0.85
   4 -15   0    0.20    0.41
  -4  15   0   -0.51    0.69
   4  15   0    0.16    0.68
   5 -15   0    0.61    0.45
  -5  15   0   -0.11    0.72
   5  15   0   -0.60    0.72
   6 -15   0   -0.04    0.49
  -6  15   0   -0.70    0.68
   6  15   0    0.78    0.73
   7 -15   0   10.21    1.01
  -7  15   0   12.31    1.44
   7  15   0   12.79    1.39
   8 -15   0    0.15    0.56
   8  15   0    0.98    0.81
  -8  15   0    0.82    0.79
  -8  15   0    2.70    0.85
   9 -15   0    2.30    0.65
   9  15   0    2.92    0.69
  -9  15   0    4.30    0.96
  -9  15   0    1.28    0.85
   9  15   0    1.23    0.81
 -10  15   0    8.60    1.20
 -10  15   0    9.06    1.30
  11 -15   0    2.39    0.89
 -11  15   0    2.43    0.94
 -11  15   0    1.89    0.93
  12 -15   0    3.83    0.99
 -12  15   0    3.21    0.99
 -12  15   0    2.46    0.93
  13 -15   0    0.72    0.93
 -13  15   0   -1.02    0.81
   0 -16   0   39.51    1.88
   0  16   0   36.20    2.47
   1 -16   0    0.37    0.43
  -1 -16   0   -0.10    0.34
  -1  16   0    1.16    0.79
   1  16   0    1.07    0.79
  -2 -16   0    6.06    0.61
   2 -16   0    6.14    0.72
   2  16   0    3.57    1.02
  -2  16   0    5.91    1.11
  -3 -16   0    1.32    0.38
   3 -16   0    0.85    0.47
  -3  16   0    0.42    0.82
   3  16   0    0.14    0.80
   4 -16   0    2.00    0.57
  -4 -16   0    1.99    0.39
   4  16   0    2.14    0.90
  -4  16   0    1.10    0.85
  -5 -16   0    7.24    0.57
   5 -16   0    5.59    0.77
   5  16   0    6.41    1.16
  -5  16   0    5.22    1.15
   6 -16   0    2.69    0.63
  -6  16   0    1.32    0.89
   6  16   0    2.42    0.88
   7 -16   0    0.09    0.53
  -7  16   0    1.52    0.93
   7  16   0    1.21    0.86
   8 -16   0    4.53    0.81
  -8  16   0    3.16    1.07
   8  16   0    7.09    1.23
  -8  16   0    4.79    0.98
   8  16   0    5.26    0.88
   9 -16   0    9.71    1.14
   9  16   0    7.94    0.98
  -9  16   0   10.96    1.30
   9  16   0    6.49    1.19
  -9  16   0    5.39    1.15
 -10  16   0   10.51    1.37
 -10  16   0   11.33    1.33
 -11  16   0    3.30    1.05
 -11  16   0    2.52    1.07
 -12  16   0   -0.03    0.89
 -12  16   0    1.82    0.88
   0 -17   0    0.20    0.43
   0  17   0   -0.96    0.76
  -1 -17   0    5.12    0.64
   1 -17   0    7.58    0.77
  -1  17   0    5.05    1.09
   1  17   0    5.95    1.21
   2 -17   0    6.64    0.77
  -2 -17   0    8.53    0.76
   2  17   0    6.31    1.24
  -2  17   0    5.71    1.18
  -3 -17   0    1.40    0.44
   3 -17   0    2.05    0.58
  -3  17   0    2.18    0.97
   3  17   0   -0.62    0.85
  -4 -17   0   21.51    1.16
   4 -17   0   18.63    1.39
   4  17   0   27.59    2.07
  -4  17   0   17.24    1.82
   5 -17   0    7.86    0.90
   5  17   0    6.74    1.28
  -5  17   0    6.74    1.24
   6 -17   0    9.28    1.02
  -6  17   0    8.17    1.35
   6  17   0    7.48    1.28
   7 -17   0    0.15    0.63
   7  17   0   -0.03    0.89
  -7  17   0    0.85    0.93
   8 -17   0    5.09    0.90
  -8  17   0    1.85    1.02
  -8  17   0    3.06    0.96
   8  17   0    3.70    1.10
   8  17   0    4.45    0.93
   9  17   0    8.21    1.03
  -9  17   0    8.31    1.22
  -9  17   0    7.59    1.37
 -10  17   0    1.45    0.97
 -10  17   0    0.91    0.90
 -11  17   0    1.16    0.99
 -11  17   0    0.92    1.00
   0 -18   0    5.57    0.71
   0  18   0    2.26    1.07
   1 -18   0    0.52    0.50
  -1 -18   0    0.33    0.45
   1  18   0   -1.08    0.81
  -1  18   0    1.23    0.96
  -2 -18   0    4.62    0.65
   2 -18   0    4.96    0.75
  -2  18   0    3.05    1.08
   2  18   0    4.87    1.21
  -3 -18   0    3.49    0.58
   3 -18   0    2.46    0.65
   3  18   0    3.82    1.16
  -3  18   0    3.07    1.10
   4 -18   0   -0.15    0.54
  -4 -18   0   -0.62    0.38
  -4  18   0   -0.26    0.83
   4  18   0   -0.39    0.94
  -5 -18   0    2.82    0.48
   5 -18   0    3.81    0.81
  -5  18   0    1.41    1.03
   5  18   0    1.97    1.11
   6 -18   0    4.32    0.82
   6  18   0    3.20    1.15
  -6  18   0    2.54    1.06
   7 -18   0    0.76    0.66
   7  18   0    0.97    1.05
  -7  18   0    0.59    1.05
  -7  18   0    0.75    0.90
   7  18   0    0.54    0.74
   8 -18   0    0.72    0.71
   8  18   0    0.12    1.03
   8  18   0    0.50    0.71
  -8  18   0    2.07    0.95
  -8  18   0    1.18    1.02
  -9  18   0    1.15    1.03
  -9  18   0    2.30    0.93
   0 -19   0    0.44    0.53
   0  19   0    0.19    0.96
   1 -19   0    5.50    0.80
  -1 -19   0    5.56    0.75
  -1  19   0    4.79    1.28
   1  19   0    5.96    1.31
   2 -19   0    5.26    0.82
  -2 -19   0    5.74    0.73
   2  19   0    4.50    1.21
  -2  19   0    4.52    1.24
  -3 -19   0    4.26    0.65
   3 -19   0    3.53    0.77
   3  19   0    4.33    1.25
  -3  19   0    3.29    1.12
  -4 -19   0    9.98    0.84
   4 -19   0    7.85    1.01
   4  19   0    8.44    1.42
  -4  19   0    8.00    1.49
   5 -19   0    1.31    0.69
  -5  19   0    0.39    1.06
   5  19   0    2.13    1.12
   6 -19   0    7.60    1.02
  -6  19   0    6.20    1.41
   6  19   0    6.60    1.37
   7 -19   0    1.37    0.74
   7  19   0    0.27    0.82
   7  19   0   -0.47    1.05
   0 -20   0   18.01    1.43
   0  20   0   12.64    1.90
  -1 -20   0    9.39    1.05
   1 -20   0    9.06    1.10
   1  20   0    6.40    1.51
  -1  20   0    9.33    1.77
   2  20   0    0.53    1.19
  19   0  -1    0.58    0.75
 -19   0   1   -0.10    0.80
  19   0  -1    0.02    0.95
 -19   0   1   -0.68    0.88
 -18   0   1   -0.16    0.73
 -18   0   1   -0.15    0.86
  18   0  -1   -1.03    0.88
  18   0  -1    0.67    0.73
 -18   0   1   -0.57    0.71
  17   0  -1   11.06    1.50
  17   0  -1   12.43    1.24
 -17   0   1    9.04    1.14
 -17   0   1   11.04    1.26
 -17   0   1   11.03    1.47
  16   0  -1    0.12    0.74
  16   0  -1   -0.37    0.54
 -16   0   1   -0.28    0.62
 -16   0   1   -0.90    0.68
 -16   0   1   -0.35    0.58
  15   0  -1    1.50    0.61
  15   0  -1    1.24    0.75
 -15   0   1    2.13    0.70
 -15   0   1    2.41    0.67
 -15   0   1    0.95    0.75
 -14   0   1    0.41    0.52
  14   0  -1    0.21    0.47
 -14   0   1   -0.35    0.55
  14   0  -1    0.38    0.62
 -14   0   1    0.82    0.64
 -13   0   1   19.10    1.30
  13   0  -1   20.64    1.50
 -13   0   1   18.34    1.29
  13   0  -1   18.20    1.19
 -13   0   1   19.13    1.49
  12   0  -1    0.47    0.42
  12   0  -1    0.34    0.52
 -12   0   1    0.81    0.48
 -12   0   1    0.64    0.54
 -12   0   1    1.02    0.44
 -11   0   1    1.15    0.51
  11   0  -1    0.87    0.50
  11   0  -1    1.28    0.40
 -11   0   1    0.69    0.40
 -11   0   1    1.28    0.30
 -11   0   1    0.28    0.40
 -10   0   1    0.88    0.50
  10   0  -1    0.73    0.45
 -10   0   1    0.96    0.24
   9   0  -1   18.19    1.05
   9   0  -1   19.40    0.77
  -9   0   1   19.44    0.94
   9   0  -1   18.79    1.21
  -9   0   1   20.43    1.09
  -9   0   1   18.61    0.90
  -9   0   1   18.74    1.22
  -9   0   1   19.31    1.04
  -7   0   1  204.92    8.46
  -7   0   1  204.67    7.92
   7   0  -1  210.65    8.51
   7   0  -1  212.57    7.79
   7   0  -1  210.36    8.10
  -7   0   1  217.63    9.13
  -7   0   1  203.41    8.29
  -7   0   1  216.92    8.19
  -6   0   1    0.24    0.21
   6   0  -1    0.32    0.10
  -6   0   1    0.39    0.16
  -6   0   1    0.56    0.14
   6   0  -1    0.58    0.21
   5   0  -1   61.60    2.24
  -5   0   1   59.52    2.69
  -5   0   1   62.21    2.42
  -5   0   1   58.64    2.28
  -5   0   1   59.23    2.44
   5   0  -1   57.28    2.39
   5   0  -1   56.87    2.53
  -5   0   1   58.34    2.38
  -4   0   1    0.53    0.10
  -4   0   1    0.60    0.22
   4   0  -1    0.04    0.22
   4   0  -1   -0.19    0.10
  -4   0   1   -0.09    0.11
   3   0  -1    4.43    0.21
  -3   0   1    4.04    0.24
  -3   0   1    3.44    0.27
   3   0  -1    3.99    0.28
  -3   0   1    3.57    0.31
   3   0  -1    3.66    0.22
  -3   0   1    3.98    0.24
  -3   0   1    3.92    0.29
  -3   0   1    3.87    0.26
  -3   0   1    4.05    0.20
  -2   0   1    0.34    0.09
   2   0  -1    0.36    0.09
  -2   0   1    0.54    0.10
  -2   0   1    0.54    0.12
  -2   0   1    0.46    0.11
   1   0  -1   -0.01    0.02
   1   0  -1    0.01    0.02
  -1   0   1   -0.02    0.03
  -1   0   1    0.02    0.02
  -1   0   1    0.00    0.03
   1   0  -1   -0.04    0.03
   0   0  -1    0.01    0.01
   0   0   1    0.00    0.02
   0   0   1    0.02    0.01
   0   0  -1   -0.01    0.02
   0   0   1   -0.01    0.01
  -1   0  -1    0.01    0.04
  -1   0  -1    0.04    0.04
   1   0   1   -0.02    0.02
  -1   0  -1    0.04    0.03
  -1   0  -1   -0.05    0.03
   1   0   1    0.01    0.05
   1   0   1    0.02    0.02
  -1   0  -1   -0.03    0.03
  -2   0  -1    2.53    0.19
  -2   0  -1    3.39    0.25
   2   0   1    2.87    0.19
  -3   0  -1   31.95    1.37
   3   0   1   31.35    1.41
  -3   0  -1   29.56    1.32
  -3   0  -1   31.66    1.32
  -3   0  -1   35.41    1.28
   3   0   1   32.51    1.30
  -3   0  -1   33.20    1.48
  -3   0  -1   32.49    1.31
   3   0   1   31.66    1.30
  -4   0  -1    0.40    0.14
  -4   0  -1    0.48    0.16
  -4   0  -1    0.28    0.16
  -4   0  -1    0.19    0.12
  -4   0  -1    0.36    0.10
   4   0   1    0.48    0.15
   4   0   1    0.34    0.10
  -4   0  -1    0.39    0.19
   4   0   1    0.38    0.21
  -5   0  -1   38.96    1.67
  -5   0  -1   36.47    1.61
   5   0   1   38.17    1.74
  -5   0  -1   39.31    1.82
  -5   0  -1   39.17    1.56
   5   0   1   36.71    1.59
  -5   0  -1   39.49    1.59
  -5   0  -1   38.56    1.63
  -6   0  -1    0.02    0.18
   6   0   1   -0.03    0.17
  -6   0  -1    0.15    0.24
  -6   0  -1    0.01    0.19
  -6   0  -1    0.11    0.15
   6   0   1   -0.03    0.25
  -6   0  -1   -0.11    0.20
  -7   0  -1   62.82    2.84
  -7   0  -1   59.04    2.58
  -7   0  -1   60.85    2.54
   7   0   1   59.68    2.49
  -7   0  -1   58.37    2.53
  -7   0  -1   62.49    2.43
   7   0   1   61.09    2.71
  -8   0  -1    0.42    0.29
  -8   0  -1    0.06    0.25
   8   0   1    0.31    0.35
  -8   0  -1   -0.01    0.22
  -8   0  -1   -0.35    0.18
   8   0   1   -0.11    0.23
  -8   0  -1    0.28    0.32
  -9   0  -1   15.83    0.88
  -9   0  -1   15.09    1.09
  -9   0  -1   15.40    0.83
  -9   0  -1   16.55    0.95
   9   0   1   15.65    0.91
   9   0   1   15.70    1.11
  -9   0  -1   16.81    0.97
 -10   0  -1    0.05    0.36
 -10   0  -1    0.33    0.24
 -10   0  -1    0.07    0.42
 -10   0  -1    0.16    0.25
  10   0   1   -0.09    0.39
  10   0   1    0.10    0.30
 -10   0  -1    0.34    0.31
 -11   0  -1    7.68    0.75
  11   0   1    9.28    0.79
 -11   0  -1    9.42    0.97
 -11   0  -1    8.93    0.67
  11   0   1   10.66    1.02
 -11   0  -1    9.69    0.71
 -11   0  -1    9.36    0.85
 -12   0  -1    0.25    0.45
  12   0   1    0.31    0.38
 -12   0  -1    0.53    0.32
 -12   0  -1    0.29    0.32
 -12   0  -1    0.15    0.39
 -12   0  -1    0.77    0.54
  12   0   1   -0.15    0.50
 -13   0  -1   -0.13    0.54
 -13   0  -1    0.30    0.48
  13   0   1    0.05    0.58
 -13   0  -1   -0.91    0.45
  13   0   1    0.09    0.42
 -14   0  -1   -0.45    0.57
 -14   0  -1    0.69    0.53
  14   0   1    0.08    0.44
  14   0   1    0.69    0.67
 -14   0  -1    0.71    0.54
 -15   0  -1    1.15    0.76
 -15   0  -1    2.09    0.72
 -15   0  -1    1.94    0.69
  15   0   1    1.71    0.60
  15   0   1    0.14    0.74
 -16   0  -1    0.25    0.63
 -16   0  -1    0.81    0.78
 -16   0  -1   -1.37    0.58
  16   0   1   -0.14    0.74
  16   0   1    0.22    0.55
 -17   0  -1   -0.57    0.74
 -17   0  -1   -0.95    0.70
 -17   0  -1    0.59    0.72
  17   0   1    0.57    0.85
  17   0   1    0.25    0.60
  18   0   1    0.75    0.70
  18   0   1    0.66    0.94
 -18   0  -1    0.41    0.89
 -18   0  -1    0.94    0.79
 -19   0  -1   -0.06    0.72
 -19   0  -1    0.44    0.83
 -19   0  -1   -0.97    0.86
  19   0   1   -1.17    0.96
  20  -1  -1    0.28    0.84
  19  -1  -1    1.18    1.09
  19  -1  -1    1.96    0.85
 -19  -1   1    2.59    1.11
 -19  -1   1    3.94    0.93
 -19  -1   1    4.35    0.94
 -19   1   1    1.63    0.87
 -19   1   1    1.68    0.88
  19   1  -1    1.92    1.09
  19   1  -1    1.24    0.80
 -19   1   1    1.09    1.00
 -18  -1   1    4.62    0.97
  18  -1  -1    3.73    1.15
 -18  -1   1    3.64    1.10
  18  -1  -1    3.41    0.87
 -18   1   1    3.35    1.05
  18   1  -1    4.14    0.88
 -18   1   1    3.93    0.93
  18   1  -1    4.25    1.16
 -18   1   1    5.90    1.08
  17  -1  -1    3.68    1.06
 -17  -1   1    1.63    0.94
 -17  -1   1    3.91    0.84
  17  -1  -1    4.29    0.85
  17   1  -1    3.41    1.04
 -17   1   1    2.44    0.94
 -17   1   1    5.59    0.95
  17   1  -1    2.98    0.79
 -17   1   1    3.95    0.88
 -16  -1   1    4.94    0.93
 -16  -1   1    3.47    0.75
 -16  -1   1    1.80    0.88
  16  -1  -1    5.02    0.85
  16  -1  -1    2.83    0.90
 -16   1   1    3.74    0.91
 -16   1   1    3.68    0.82
 -16   1   1    4.17    1.03
  16   1  -1    4.97    0.84
  16   1  -1    4.95    1.01
 -15  -1   1    2.49    0.68
 -15  -1   1    1.22    0.57
 -15  -1   1    0.51    0.71
  15  -1  -1    1.79    0.79
  15  -1  -1    0.53    0.55
 -15   1   1    1.60    0.78
  15   1  -1    0.99    0.73
 -15   1   1    1.62    0.62
  15   1  -1    0.81    0.51
 -15   1   1    1.23    0.64
 -14  -1   1   11.76    1.29
  14  -1  -1   10.66    1.23
 -14  -1   1   12.03    1.08
  14  -1  -1   13.35    1.08
 -14  -1   1   10.47    1.04
 -14   1   1   13.10    1.13
 -14   1   1   14.39    1.23
 -14   1   1   13.50    1.36
  14   1  -1   12.93    1.27
  14   1  -1   10.40    1.01
  13  -1  -1    0.43    0.45
 -13  -1   1    1.02    0.53
 -13  -1   1    0.91    0.48
  13  -1  -1    0.10    0.56
 -13  -1   1    0.88    0.62
  13   1  -1    1.23    0.65
  13   1  -1    1.23    0.48
 -13   1   1    0.47    0.59
 -13   1   1    0.61    0.52
 -13   1   1    1.37    0.55
  12  -1  -1    4.70    0.63
  12  -1  -1    3.14    0.69
 -12  -1   1    4.88    0.60
 -12  -1   1    4.59    0.66
 -12  -1   1    3.59    0.71
 -12   1   1    4.11    0.65
  12   1  -1    4.37    0.60
  12   1  -1    2.95    0.69
 -12   1   1    2.94    0.67
 -12   1   1    4.93    0.67
 -11  -1   1    5.30    0.64
  11  -1  -1    3.53    0.54
 -11  -1   1    3.39    0.43
 -11  -1   1    2.98    0.52
 -11  -1   1    3.83    0.68
  11  -1  -1    3.63    0.66
  11   1  -1    4.21    0.56
  11   1  -1    4.15    0.71
 -11   1   1    3.64    0.67
 -11   1   1    3.49    0.59
 -11   1   1    4.42    0.59
 -11   1   1    4.33    0.43
 -11   1   1    3.77    0.41
  10  -1  -1    6.56    0.78
 -10  -1   1    7.95    0.73
 -10  -1   1    9.67    0.71
  10  -1  -1    7.21    0.68
 -10  -1   1    5.78    0.51
 -10  -1   1    7.19    0.82
 -10   1   1    7.83    0.51
 -10   1   1    6.87    0.69
 -10   1   1    8.34    0.85
 -10   1   1   11.73    0.79
 -10   1   1    7.92    0.57
  10   1  -1    6.10    0.63
  10   1  -1    5.76    0.74
   9  -1  -1   26.75    1.53
  -9  -1   1   27.96    1.60
   9  -1  -1   28.02    1.38
  -9  -1   1   26.34    1.31
  -9  -1   1   28.82    1.35
  -9  -1   1   29.05    1.39
  -9  -1   1   28.12    1.24
   9   1  -1   26.66    1.10
  -9   1   1   28.50    1.39
   9   1  -1   29.09    1.39
  -9   1   1   26.81    1.57
  -9   1   1   27.21    1.31
  -9   1   1   28.61    1.40
   9   1  -1   30.35    1.57
  -9   1   1   28.72    1.22
  -8  -1   1   98.43    3.88
  -8  -1   1   93.43    3.70
   8  -1  -1   94.28    3.84
  -8  -1   1   98.63    4.36
  -8  -1   1   92.59    3.87
   8  -1  -1   93.76    4.08
  -8   1   1   97.38    4.34
  -8   1   1   94.02    3.91
  -8   1   1   89.33    3.67
   8   1  -1   98.23    3.57
   8   1  -1   96.84    4.11
   8   1  -1   93.50    3.84
  -8   1   1   95.91    3.95
  -8   1   1   96.40    3.89
  -7  -1   1   28.74    1.28
  -7  -1   1   29.68    1.51
   7  -1  -1   27.79    1.43
   7  -1  -1   27.12    1.12
   7  -1  -1   27.88    1.23
  -7  -1   1   28.61    1.20
  -7  -1   1   27.65    1.31
   7  -1  -1   30.41    1.33
  -7   1   1   29.46    1.49
   7   1  -1   28.71    1.12
   7   1  -1   27.32    1.30
  -7   1   1   27.97    1.29
  -7   1   1   29.24    1.34
   7   1  -1   28.75    1.46
  -7   1   1   28.61    1.18
  -7   1   1   27.03    1.31
  -6  -1   1    1.97    0.23
  -6  -1   1    1.81    0.35
  -6  -1   1    2.65    0.38
   6  -1  -1    2.14    0.23
   6  -1  -1    2.24    0.36
   6  -1  -1    2.54    0.20
   6  -1  -1    1.59    0.28
  -6  -1   1    2.17    0.31
   6   1  -1    2.03    0.17
   6   1  -1    1.69    0.28
  -6   1   1    2.44    0.33
  -6   1   1    2.34    0.32
   6   1  -1    1.74    0.36
  -6   1   1    2.09    0.35
  -6   1   1    2.36    0.26
  -5  -1   1    3.34    0.38
  -5  -1   1    2.24    0.29
   5  -1  -1    3.38    0.32
  -5  -1   1    4.89    0.37
   5  -1  -1    3.55    0.38
  -5  -1   1    4.04    0.42
  -5  -1   1    2.91    0.25
   5   1  -1    2.97    0.32
   5   1  -1    2.98    0.22
  -5   1   1    4.99    0.44
  -5   1   1    3.21    0.33
  -5   1   1    5.32    0.39
   4  -1  -1  125.59    4.82
   4  -1  -1  126.11    4.96
  -4  -1   1  125.96    4.80
  -4  -1   1  123.26    5.32
  -4  -1   1  122.78    4.77
  -4  -1   1  113.55    5.13
  -4  -1   1  121.83    4.64
   4  -1  -1  126.59    4.58
   4  -1  -1  118.41    4.73
   4   1  -1  127.62    4.73
  -4   1   1  117.97    4.87
   4   1  -1  123.30    4.57
  -4   1   1  122.82    4.96
  -4   1   1  117.96    4.85
  -4   1   1  126.81    4.80
  -3  -1   1    2.84    0.24
  -3  -1   1    3.17    0.30
  -3  -1   1    2.20    0.19
   3  -1  -1    2.84    0.25
  -3  -1   1    2.64    0.17
   3  -1  -1    3.43    0.29
   3  -1  -1    3.01    0.19
  -3  -1   1    3.17    0.29
   3  -1  -1    2.96    0.22
   3   1  -1    3.20    0.18
  -3   1   1    3.20    0.27
  -3   1   1    3.23    0.25
  -3   1   1    3.05    0.26
  -3   1   1    3.28    0.23
   3   1  -1    3.02    0.25
  -2  -1   1   26.56    1.40
  -2  -1   1   31.85    1.21
   2  -1  -1   31.04    1.16
   2  -1  -1   30.14    1.27
   2  -1  -1   29.64    1.21
   2  -1  -1   31.35    1.22
  -2  -1   1   29.58    1.31
  -2   1   1   29.12    1.23
  -2   1   1   28.53    1.24
  -2   1   1   31.98    1.26
   2   1  -1   31.05    1.22
   2   1  -1   32.46    1.16
  -1  -1   1   14.50    0.60
   0  -1   1    0.00    0.02
   0  -1  -1    0.05    0.03
   0  -1  -1    0.01    0.02
   0  -1  -1    0.00    0.03
   0  -1  -1    0.03    0.05
   0  -1   1    0.03    0.04
   0  -1  -1    0.00    0.02
   0  -1   1    0.04    0.03
   0   1  -1    0.02    0.02
   0   1  -1   -0.04    0.03
   0   1   1    0.03    0.02
   2  -1   1   13.14    0.57
  -2  -1  -1   14.45    0.59
  -2  -1  -1   12.94    0.66
   2  -1   1   11.49    0.57
  -2  -1  -1   13.27    0.55
  -2  -1  -1   13.95    0.54
   2  -1   1   12.80    0.63
  -2   1  -1   13.10    0.59
   2   1   1   14.42    0.56
  -2   1  -1   13.71    0.63
  -2   1  -1   12.34    0.62
  -2   1  -1   12.27    0.59
   2   1   1   13.40    0.64
   3  -1   1  214.58    8.51
   3  -1   1  230.14    8.75
  -3  -1  -1  234.32    9.01
   3  -1   1  206.65    8.90
  -3  -1  -1  230.30    9.59
  -3  -1  -1  232.89    8.73
  -3  -1  -1  225.59    8.63
  -3  -1  -1  230.69    8.45
  -3  -1  -1  213.54    8.73
  -3   1  -1  213.71    8.77
   3   1   1  221.51    8.91
  -3   1  -1  224.86    9.03
  -3   1  -1  237.45    9.57
  -3   1  -1  224.99    8.63
   3   1   1  230.10    8.50
  -4  -1  -1   30.86    1.47
  -4  -1  -1   30.85    1.30
  -4  -1  -1   32.07    1.27
  -4  -1  -1   30.85    1.25
  -4  -1  -1   30.62    1.33
   4  -1   1   29.77    1.39
  -4  -1  -1   28.36    1.26
   4  -1   1   30.68    1.27
   4  -1   1   30.53    1.29
   4   1   1   31.74    1.16
  -4   1  -1   29.76    1.31
   4   1   1   30.01    1.27
  -4   1  -1   30.77    1.31
   4   1   1   28.76    1.39
  -4   1  -1   31.27    1.36
  -4   1  -1   33.13    1.46
   5  -1   1   48.33    2.04
   5  -1   1   47.21    1.89
  -5  -1  -1   45.08    1.92
  -5  -1  -1   47.71    1.86
  -5  -1  -1   46.40    1.96
  -5  -1  -1   44.02    1.89
   5  -1   1   45.18    1.89
  -5  -1  -1   47.05    2.16
  -5   1  -1   46.02    1.93
  -5   1  -1   44.45    1.94
  -5   1  -1   47.90    2.15
  -5   1  -1   46.88    1.99
   5   1   1   44.51    2.04
   5   1   1   45.25    1.88
  -6  -1  -1   25.87    1.14
   6  -1   1   26.39    1.19
  -6  -1  -1   26.31    1.38
  -6  -1  -1   26.10    1.21
   6  -1   1   27.63    1.32
  -6  -1  -1   25.64    1.17
   6  -1   1   26.94    1.14
  -6  -1  -1   25.74    1.20
  -6   1  -1   25.30    1.21
  -6   1  -1   26.44    1.35
   6   1   1   25.89    1.33
  -6   1  -1   27.38    1.22
   6   1   1   26.75    1.18
  -6   1  -1   26.12    1.23
  -6   1  -1   26.02    1.12
  -7  -1  -1   31.54    1.45
   7  -1   1   33.28    1.46
  -7  -1  -1   31.68    1.68
  -7  -1  -1   33.02    1.49
   7  -1   1   29.99    1.58
  -7  -1  -1   30.83    1.40
  -7  -1  -1   32.66    1.47
   7  -1   1   32.83    1.40
   7   1   1   33.53    1.46
  -7   1  -1   33.38    1.39
  -7   1  -1   34.84    1.50
   7   1   1   31.48    1.62
  -7   1  -1   35.62    1.52
  -7   1  -1   30.88    1.48
  -7   1  -1   34.36    1.68
   8  -1   1  150.39    6.37
  -8  -1  -1  156.71    6.12
  -8  -1  -1  155.42    6.30
  -8  -1  -1  161.45    6.84
  -8  -1  -1  151.71    6.14
  -8  -1  -1  150.91    5.93
   8  -1   1  153.52    6.03
  -8   1  -1  153.79    6.12
  -8   1  -1  159.40    5.92
  -8   1  -1  152.81    6.79
   8   1   1  153.47    6.40
  -8   1  -1  153.72    6.33
   8   1   1  154.96    6.02
  -8   1  -1  147.34    6.17
  -9  -1  -1   33.15    1.48
  -9  -1  -1   31.72    1.79
   9  -1   1   31.16    1.72
  -9  -1  -1   32.24    1.54
  -9  -1  -1   31.42    1.58
  -9  -1  -1   33.37    1.53
   9  -1   1   32.93    1.56
  -9   1  -1   33.11    1.58
   9   1   1   34.59    1.78
  -9   1  -1   33.20    1.57
  -9   1  -1   32.30    1.59
   9   1   1   35.29    1.56
  -9   1  -1   34.62    1.46
  -9   1  -1   32.58    1.78
 -10  -1  -1   19.22    1.05
  10  -1   1   16.29    1.21
 -10  -1  -1   18.28    1.08
  10  -1   1   16.16    1.01
 -10  -1  -1   14.62    0.91
 -10  -1  -1   18.18    1.26
 -10   1  -1   18.32    1.08
 -10   1  -1   19.49    1.09
  10   1   1   18.55    1.03
 -10   1  -1   18.90    1.01
 -10   1  -1   17.36    1.22
  10   1   1   17.09    1.25
 -10   1  -1   15.79    0.90
 -11  -1  -1   13.47    0.86
  11  -1   1   16.42    1.22
 -11  -1  -1   16.36    0.99
  11  -1   1   14.10    0.97
 -11  -1  -1   16.29    1.22
 -11  -1  -1   15.88    1.02
 -11   1  -1   15.44    1.18
 -11   1  -1   15.96    1.03
 -11   1  -1   12.73    0.90
 -11   1  -1   13.35    1.01
 -11   1  -1   14.44    0.85
  11   1   1   12.02    1.15
  11   1   1   13.04    0.94
  12  -1   1    7.64    0.95
  12  -1   1    9.37    0.86
 -12  -1  -1   10.74    0.93
 -12  -1  -1    9.64    1.05
 -12  -1  -1   11.33    0.90
 -12   1  -1    9.10    1.03
 -12   1  -1   10.69    0.77
 -12   1  -1    9.44    0.85
  12   1   1   10.51    0.88
 -12   1  -1    9.27    0.70
 -12   1  -1    8.91    0.91
  12   1   1    9.03    1.03
  13  -1   1    3.09    0.60
  13  -1   1    4.87    0.85
 -13  -1  -1    5.22    0.72
 -13  -1  -1    5.28    0.90
 -13  -1  -1    4.14    0.63
 -13   1  -1    4.90    0.75
  13   1   1    4.36    0.82
  13   1   1    4.66    0.65
 -13   1  -1    4.24    0.70
 -13   1  -1    2.80    0.74
 -14  -1  -1    2.33    0.77
  14  -1   1    2.80    0.63
  14  -1   1    3.00    0.81
 -14  -1  -1    3.05    0.65
 -14  -1  -1    2.89    0.69
 -14   1  -1    3.33    0.82
 -14   1  -1    3.37    0.75
 -14   1  -1    2.94    0.68
  14   1   1    3.33    0.65
  14   1   1    3.78    0.83
 -15  -1  -1    7.52    1.16
  15  -1   1    5.95    1.09
  15  -1   1    6.25    0.87
 -15  -1  -1    8.03    1.02
 -15  -1  -1    7.36    0.93
  15   1   1    7.45    1.11
 -15   1  -1    5.93    1.06
  15   1   1    8.63    0.93
 -15   1  -1    8.64    1.07
 -15   1  -1    5.71    0.90
  16  -1   1    9.15    1.04
 -16  -1  -1    8.28    1.24
  16  -1   1   10.36    1.30
 -16  -1  -1    8.65    1.05
  16   1   1    7.97    0.99
 -16   1  -1    9.79    1.16
 -16   1  -1    8.49    1.06
 -16   1  -1    9.39    1.30
  16   1   1    8.60    1.30
  17  -1   1    9.86    1.13
 -17  -1  -1    9.12    1.12
  17  -1   1    4.93    1.19
 -17  -1  -1    5.49    1.17
 -17   1  -1    9.81    1.21
  17   1   1    9.91    1.07
 -17   1  -1    8.70    1.32
  17   1   1    7.34    1.29
 -17   1  -1    9.82    1.19
 -18  -1  -1    2.52    1.04
 -18  -1  -1    3.49    0.90
 -18  -1  -1    2.81    0.86
  18  -1   1    1.80    0.78
  18  -1   1    2.36    1.06
 -18   1  -1    2.26    1.03
  18   1   1    3.57    1.09
 -18   1  -1    2.05    0.86
 -18   1  -1    2.37    0.88
 -19  -1  -1    1.06    1.00
 -19  -1  -1   -0.56    0.75
  19  -1   1   -0.09    0.97
 -19  -1  -1    0.86    0.75
 -19   1  -1    0.25    0.80
 -19   1  -1   -0.21    0.87
  19   1   1    0.87    1.03
  20  -2  -1    3.14    0.99
  19  -2  -1    3.58    0.94
 -19  -2   1    2.06    1.04
 -19  -2   1    1.07    0.80
 -19  -2   1    4.39    0.94
  19  -2  -1    2.52    1.17
  19   2  -1    1.74    1.03
 -19   2   1    3.25    0.95
 -19   2   1    4.18    1.08
 -19   2   1    1.51    1.03
 -18  -2   1    0.43    0.71
 -18  -2   1   -0.62    0.60
 -18  -2   1    0.63    0.90
  18  -2  -1    0.97    0.75
  18  -2  -1    0.24    0.92
 -18   2   1    1.01    0.81
  18   2  -1    0.37    0.86
 -18   2   1    0.32    0.86
 -18   2   1    0.30    0.81
  18   2  -1   -0.04    0.66
 -17  -2   1   -0.26    0.79
 -17  -2   1    0.30    0.64
 -17  -2   1   -0.95    0.57
  17  -2  -1    0.08    0.83
  17  -2  -1   -0.84    0.56
 -17   2   1    0.13    0.77
  17   2  -1    0.30    0.86
 -17   2   1   -0.34    0.76
  17   2  -1   -1.39    0.54
 -17   2   1   -0.40    0.72
  16  -2  -1    1.29    0.65
 -16  -2   1    1.60    0.61
 -16  -2   1    1.30    0.82
  16  -2  -1    0.45    0.80
  16   2  -1    1.35    0.86
 -16   2   1    2.82    0.76
  16   2  -1    0.89    0.58
 -16   2   1    1.54    0.82
 -16   2   1    1.27    0.74
 -15  -2   1    0.69    0.72
 -15  -2   1    1.13    0.55
  15  -2  -1    1.63    0.75
  15  -2  -1    2.04    0.65
 -15  -2   1    0.68    0.58
  15   2  -1    1.80    0.79
 -15   2   1    1.26    0.67
  15   2  -1    1.34    0.56
 -15   2   1    1.11    0.70
 -15   2   1    1.19    0.76
 -14  -2   1    4.76    0.73
  14  -2  -1    4.88    0.75
 -14  -2   1    3.91    0.65
 -14  -2   1    4.09    0.88
  14  -2  -1    3.42    0.84
  14   2  -1    4.58    0.91
 -14   2   1    5.12    0.85
  14   2  -1    2.76    0.62
 -14   2   1    4.81    0.91
 -14   2   1    3.85    0.72
 -13  -2   1   13.06    1.01
  13  -2  -1   12.04    1.05
 -13  -2   1   12.19    1.01
 -13  -2   1   11.74    1.25
  13  -2  -1   13.41    1.26
 -13   2   1   13.25    1.16
 -13   2   1   11.71    1.09
 -13   2   1   11.31    1.18
  13   2  -1   12.45    1.26
  13   2  -1   11.78    1.00
 -12  -2   1   28.93    1.83
  12  -2  -1   27.09    1.74
 -12  -2   1   29.23    1.58
 -12  -2   1   30.09    1.53
  12  -2  -1   28.87    1.58
  12   2  -1   28.17    1.54
  12   2  -1   26.19    1.78
 -12   2   1   31.23    1.66
 -12   2   1   28.67    1.60
 -12   2   1   30.55    1.79
 -11  -2   1   10.01    0.80
 -11  -2   1   12.49    1.06
  11  -2  -1    7.76    0.87
 -11  -2   1    8.90    0.78
 -11  -2   1    9.18    0.78
  11  -2  -1    8.58    0.81
 -11   2   1    9.96    0.71
  11   2  -1    9.26    0.81
 -11   2   1    8.88    0.61
 -11   2   1   11.41    0.93
 -11   2   1   10.36    0.96
  11   2  -1    9.34    0.98
 -11   2   1    8.67    0.81
 -10  -2   1   52.31    2.61
 -10  -2   1   53.17    2.27
 -10  -2   1   51.17    2.32
  10  -2  -1   53.79    2.34
  10  -2  -1   50.36    2.48
 -10  -2   1   55.17    2.67
 -10   2   1   51.58    2.36
 -10   2   1   51.97    2.62
 -10   2   1   53.20    2.36
  10   2  -1   50.78    2.52
 -10   2   1   50.39    2.30
  10   2  -1   48.91    2.29
 -10   2   1   51.97    2.14
  -9  -2   1    1.14    0.35
   9  -2  -1    0.87    0.38
  -9  -2   1    0.63    0.20
   9  -2  -1    1.31    0.35
  -9  -2   1    1.17    0.44
  -9   2   1    1.02    0.28
  -9   2   1    1.17    0.37
   9   2  -1    0.90    0.42
   9   2  -1    0.66    0.14
  -9   2   1    0.89    0.38
  -9   2   1    1.00    0.43
  -9   2   1    0.86    0.22
   9   2  -1    0.94    0.32
   8  -2  -1   20.34    0.98
   8  -2  -1   20.41    1.08
  -8  -2   1   23.70    1.30
   8  -2  -1   21.10    1.20
  -8  -2   1   20.50    0.95
  -8  -2   1   20.64    1.07
   8   2  -1   23.29    1.09
   8   2  -1   20.81    0.87
   8   2  -1   20.43    1.23
  -8   2   1   19.80    1.04
  -8   2   1   18.79    1.09
  -8   2   1   22.42    1.11
  -8   2   1   20.52    1.24
   7  -2  -1    9.96    0.57
  -7  -2   1   10.38    0.65
  -7  -2   1    9.89    0.76
  -7  -2   1    9.01    0.63
  -7  -2   1   11.05    0.79
  -7  -2   1    9.42    0.52
   7  -2  -1   10.80    0.66
   7  -2  -1   11.37    0.76
  -7   2   1   12.07    0.72
  -7   2   1   10.90    0.75
   7   2  -1    9.15    0.62
  -7   2   1   11.22    0.63
   7   2  -1    8.79    0.47
  -7   2   1   10.28    0.67
   7   2  -1   12.34    0.83
  -6  -2   1    3.79    0.41
  -6  -2   1    4.77    0.45
  -6  -2   1    5.36    0.33
   6   2  -1    5.80    0.32
   6   2  -1    6.97    0.48
  -5  -2   1   23.17    1.22
  -5  -2   1   23.72    1.06
  -5  -2   1   22.55    1.24
   5  -2  -1   24.04    1.08
  -5  -2   1   21.92    1.17
  -5  -2   1   22.17    0.98
   5  -2  -1   22.65    1.04
   5  -2  -1   24.53    1.16
   5   2  -1   23.28    0.95
  -5   2   1   24.09    1.12
   5   2  -1   24.78    1.08
  -5   2   1   24.17    1.10
  -5   2   1   25.52    1.10
   4  -2  -1    3.76    0.27
   4  -2  -1    3.67    0.34
  -4  -2   1    3.19    0.19
   4  -2  -1    2.72    0.22
  -4  -2   1    3.41    0.33
  -4  -2   1    4.03    0.39
   4  -2  -1    3.81    0.33
  -4  -2   1    3.31    0.28
  -4  -2   1    3.22    0.34
  -4  -2   1    2.60    0.21
   4   2  -1    4.08    0.32
   4   2  -1    3.44    0.23
  -4   2   1    3.07    0.32
  -4   2   1    3.46    0.31
  -4   2   1    4.11    0.34
  -4   2   1    4.15    0.32
  -3  -2   1  474.33   19.09
   3  -2  -1  450.58   17.69
   3  -2  -1  442.40   16.99
  -3  -2   1  399.93   20.24
   3  -2  -1  461.20   17.49
  -3  -2   1  455.12   18.45
  -3   2   1  438.69   17.51
   3   2  -1  480.11   16.99
  -3   2   1  467.30   18.00
   3   2  -1  459.99   16.66
  -3   2   1  428.03   17.54
  -2  -2   1  821.93   33.31
  -2  -2   1  900.32   30.04
   2  -2  -1  798.64   31.62
  -2  -2   1  805.30   36.60
  -2  -2   1  820.98   34.45
   2  -2  -1  791.43   31.94
  -2   2   1  833.99   32.52
  -2   2   1  791.49   31.63
  -2   2   1  787.04   31.71
  -1  -2   1   47.12    2.02
   1  -2  -1   42.27    1.90
   1  -2  -1   47.94    1.90
  -1  -2   1   48.65    1.80
   1  -2  -1   45.45    1.90
  -1  -2   1   51.13    2.22
  -1  -2   1   55.72    2.08
   1  -2  -1   49.84    1.87
   1  -2  -1   46.77    2.22
  -1   2   1   43.98    1.90
   0  -2  -1   47.74    2.07
   0  -2  -1   52.46    2.03
   0  -2  -1   60.58    2.08
   0  -2   1   55.01    2.10
   0  -2   1   57.21    2.15
   0  -2   1   51.49    2.07
   0   2  -1   48.22    2.07
   0   2  -1   50.89    2.18
   1  -2   1   68.98    2.81
   1  -2   1   66.37    2.69
   1  -2   1   67.87    2.74
  -1  -2  -1   73.46    3.01
  -1  -2  -1   61.91    3.23
  -1  -2  -1   79.24    2.89
  -1   2  -1   69.94    2.87
  -1   2  -1   69.42    2.76
  -2  -2  -1  872.00   36.31
   2  -2   1  806.49   32.30
   2  -2   1  839.45   33.31
   2  -2   1  838.10   33.68
  -2  -2  -1  891.11   35.09
  -2  -2  -1  889.54   31.67
  -2  -2  -1  877.88   38.62
  -2   2  -1  897.35   36.26
  -2   2  -1  834.02   33.33
  -2   2  -1  860.44   34.28
   3  -2   1  321.81   13.02
  -3  -2  -1  329.89   14.02
  -3  -2  -1  322.97   13.53
   3  -2   1  333.72   12.47
  -3  -2  -1  333.69   12.22
   3  -2   1  340.59   12.83
  -3   2  -1  318.80   12.85
  -3   2  -1  324.00   12.63
  -3   2  -1  319.05   13.22
  -3   2  -1  335.27   13.97
   3   2   1  349.57   12.45
  -4  -2  -1   14.46    0.71
   4  -2   1   14.31    0.70
  -4  -2  -1   12.62    0.75
   4  -2   1   14.18    0.76
  -4  -2  -1   12.69    0.79
   4  -2   1   14.55    0.66
  -4  -2  -1   14.36    0.59
  -4   2  -1   15.29    0.72
  -4   2  -1   14.69    0.75
  -4   2  -1   14.69    0.71
  -4   2  -1   14.57    0.75
   4   2   1   12.40    0.77
   4   2   1   13.90    0.67
   5  -2   1   98.44    3.94
  -5  -2  -1  104.95    3.95
  -5  -2  -1   98.69    3.91
  -5  -2  -1  104.10    3.98
  -5  -2  -1   98.76    3.96
   5  -2   1  100.91    4.00
   5  -2   1   95.39    4.14
  -5  -2  -1  105.95    4.47
  -5   2  -1   98.06    4.16
  -5   2  -1   96.86    3.99
   5   2   1  100.47    3.91
  -5   2  -1  101.74    4.41
   5   2   1  103.18    3.76
  -5   2  -1   95.57    4.04
   5   2   1  102.39    4.18
  -6  -2  -1    0.48    0.13
  -6  -2  -1    1.49    0.28
   6  -2   1    0.47    0.16
  -6  -2  -1    0.87    0.23
   6   2   1    0.78    0.30
   6   2   1    0.78    0.11
   6   2   1    0.66    0.20
   7  -2   1   94.87    3.92
  -7  -2  -1   91.98    3.66
  -7  -2  -1   90.54    3.72
   7  -2   1   93.11    3.70
  -7  -2  -1   88.27    3.69
   7  -2   1   88.66    3.68
  -7  -2  -1   93.76    4.19
  -7  -2  -1   92.10    3.63
  -7   2  -1   93.76    4.13
  -7   2  -1   88.29    3.77
  -7   2  -1   91.84    3.86
   7   2   1   96.22    3.66
   7   2   1   91.31    3.43
  -7   2  -1   92.20    3.75
   7   2   1   91.22    3.92
   8  -2   1    8.72    0.53
  -8  -2  -1    7.91    0.62
  -8  -2  -1    7.93    0.48
  -8  -2  -1    8.05    0.58
   8  -2   1    7.29    0.72
  -8  -2  -1    9.34    0.79
   8  -2   1    7.22    0.60
  -8  -2  -1    8.33    0.58
  -8   2  -1    9.69    0.71
  -8   2  -1    8.43    0.73
  -8   2  -1    8.96    0.63
  -8   2  -1    8.57    0.54
  -8   2  -1    8.47    0.66
   8   2   1    9.00    0.61
   8   2   1    7.63    0.77
  -9  -2  -1   33.49    1.63
   9  -2   1   38.01    1.71
  -9  -2  -1   35.63    1.63
  -9  -2  -1   34.78    1.95
  -9  -2  -1   35.79    1.71
   9  -2   1   35.30    1.85
   9   2   1   36.56    1.90
  -9   2  -1   37.71    1.73
   9   2   1   36.04    1.66
  -9   2  -1   36.88    1.58
  -9   2  -1   37.17    1.74
  -9   2  -1   38.74    1.92
  -9   2  -1   35.24    1.71
  10  -2   1    8.87    0.77
 -10  -2  -1    8.50    0.89
  10  -2   1    8.65    0.87
 -10  -2  -1    7.97    0.73
 -10  -2  -1    8.47    0.69
 -10  -2  -1    9.05    0.69
 -10   2  -1    8.01    0.71
  10   2   1    8.28    0.67
  10   2   1    8.35    0.87
 -10   2  -1    6.42    0.68
 -10   2  -1    6.51    0.68
 -10   2  -1    7.01    0.81
 -10   2  -1    8.05    0.60
  11  -2   1   34.53    1.72
 -11  -2  -1   32.30    1.99
 -11  -2  -1   33.90    1.64
 -11  -2  -1   36.96    1.70
 -11  -2  -1   34.77    1.74
  11  -2   1   32.09    1.92
 -11   2  -1   36.04    1.98
 -11   2  -1   35.80    1.73
  11   2   1   35.45    1.70
 -11   2  -1   38.59    1.81
  11   2   1   34.21    1.98
 -11   2  -1   33.29    1.58
 -11   2  -1   35.32    1.78
  12  -2   1   30.96    1.87
 -12  -2  -1   29.80    1.59
 -12  -2  -1   29.29    1.90
  12  -2   1   32.86    1.66
 -12  -2  -1   32.09    1.67
 -12   2  -1   33.94    1.74
 -12   2  -1   31.70    1.88
  12   2   1   34.22    1.63
 -12   2  -1   30.69    1.50
  12   2   1   30.65    1.91
 -12   2  -1   29.53    1.58
 -12   2  -1   30.49    1.68
 -13  -2  -1   10.23    0.95
 -13  -2  -1   11.58    1.23
  13  -2   1   11.32    0.99
 -13  -2  -1   11.18    1.02
  13  -2   1   10.91    1.18
 -13   2  -1   11.53    1.05
 -13   2  -1   11.76    1.07
  13   2   1    8.75    1.08
 -13   2  -1   11.09    1.19
  13   2   1    9.20    0.90
 -14  -2  -1    1.72    0.73
  14  -2   1    2.20    0.75
  14  -2   1    1.64    0.54
 -14  -2  -1    1.18    0.53
 -14   2  -1    1.74    0.65
  14   2   1    1.39    0.72
 -14   2  -1    0.88    0.65
 -14   2  -1    1.98    0.65
  14   2   1    1.76    0.53
  15  -2   1    1.98    0.64
 -15  -2  -1    1.86    0.64
 -15  -2  -1    2.39    0.64
  15  -2   1    2.16    0.85
 -15  -2  -1    2.93    0.87
 -15   2  -1    0.84    0.64
 -15   2  -1    2.67    0.78
  15   2   1    3.32    0.66
 -15   2  -1    1.72    0.81
  15   2   1    1.60    0.76
  16  -2   1    3.62    0.99
  16  -2   1    3.47    0.78
 -16  -2  -1    5.04    1.08
 -16  -2  -1    3.38    0.77
 -16  -2  -1    4.00    0.81
  16   2   1    3.21    0.73
  16   2   1    5.94    1.11
 -16   2  -1    3.85    0.87
 -16   2  -1    3.47    0.82
 -16   2  -1    3.38    0.97
 -17  -2  -1   -0.82    0.76
 -17  -2  -1    0.72    0.65
  17  -2   1    0.99    0.68
 -17  -2  -1    0.27    0.63
  17  -2   1   -1.34    0.80
  17   2   1   -0.13    0.84
  17   2   1   -0.36    0.59
 -17   2  -1    0.42    0.76
 -17   2  -1   -0.21    0.69
 -17   2  -1    0.31    0.86
  18  -2   1   -1.15    0.66
  18  -2   1   -0.86    0.92
 -18  -2  -1   -0.40    0.66
 -18  -2  -1   -0.68    0.86
 -18  -2  -1   -0.39    0.68
 -18   2  -1    0.76    0.73
 -18   2  -1    0.53    0.88
  18   2   1    1.07    0.99
 -18   2  -1   -0.41    0.76
 -19  -2  -1    4.56    0.97
 -19  -2  -1    3.00    1.14
 -19  -2  -1    5.23    1.01
  19  -2   1    4.50    0.95
  19  -2   1    5.87    1.32
 -19   2  -1    5.13    1.13
 -19   2  -1    3.49    1.15
 -19   2  -1    4.53    1.02
  19   2   1    5.00    1.28
  19  -3  -1    1.65    0.89
  19  -3  -1    1.86    0.98
 -19  -3   1    1.51    0.75
 -19  -3   1    1.13    0.99
 -19  -3   1    1.14    0.73
 -19   3   1    2.27    0.99
  19   3  -1    1.77    1.03
 -19   3   1    0.82    0.97
 -19   3   1    2.76    0.98
 -18  -3   1    0.78    0.87
  18  -3  -1    0.23    0.75
 -18  -3   1    1.37    0.72
  18  -3  -1    0.91    1.01
 -18  -3   1    0.76    0.66
 -18   3   1   -0.19    0.81
  18   3  -1   -0.43    0.64
 -18   3   1    0.37    0.79
 -18   3   1   -0.17    0.80
  18   3  -1    1.99    1.00
  17  -3  -1    0.14    0.82
 -17  -3   1   -0.49    0.59
 -17  -3   1   -0.36    0.78
 -17  -3   1   -0.01    0.59
  17  -3  -1    0.64    0.65
  17   3  -1   -0.14    0.84
 -17   3   1    0.09    0.78
 -17   3   1    0.25    0.75
 -17   3   1   -0.09    0.72
  17   3  -1   -0.64    0.57
  16  -3  -1   -0.15    0.61
 -16  -3   1    0.96    0.81
 -16  -3   1    1.60    0.62
  16  -3  -1   -0.20    0.76
 -16  -3   1    1.10    0.61
 -16   3   1    0.63    0.72
  16   3  -1    1.12    0.78
  16   3  -1    0.90    0.61
 -16   3   1    2.34    0.82
 -16   3   1    1.13    0.82
 -15  -3   1    0.21    0.49
 -15  -3   1   -0.18    0.52
  15  -3  -1    0.48    0.67
 -15  -3   1   -0.49    0.62
  15  -3  -1   -0.22    0.51
 -15   3   1   -0.33    0.58
 -15   3   1    0.44    0.68
  15   3  -1    0.22    0.52
 -15   3   1    0.01    0.60
  15   3  -1   -1.81    0.58
 -14  -3   1    1.23    0.52
  14  -3  -1    1.56    0.55
 -14  -3   1    1.72    0.78
 -14  -3   1    0.03    0.50
  14  -3  -1    1.09    0.67
 -14   3   1    0.42    0.65
 -14   3   1    0.29    0.57
  14   3  -1    0.93    0.53
  14   3  -1    1.11    0.70
 -14   3   1    0.43    0.57
 -13  -3   1   16.44    1.14
  13  -3  -1   15.81    1.36
 -13  -3   1   15.91    1.43
  13  -3  -1   17.18    1.22
 -13   3   1   17.07    1.21
  13   3  -1   17.89    1.50
  13   3  -1   17.54    1.18
 -13   3   1   17.91    1.37
 -13   3   1   18.09    1.31
 -12  -3   1    1.12    0.42
  12  -3  -1    0.87    0.54
 -12  -3   1    1.24    0.61
  12  -3  -1    1.81    0.50
 -12   3   1    2.12    0.61
 -12   3   1    1.42    0.54
 -12   3   1    1.04    0.54
  12   3  -1    2.26    0.64
  12   3  -1    2.22    0.52
  11  -3  -1   58.32    2.67
  11  -3  -1   58.37    2.86
 -11  -3   1   58.47    2.59
 -11  -3   1   60.24    2.67
 -11  -3   1   61.14    3.09
  11   3  -1   60.21    2.66
 -11   3   1   64.00    2.76
 -11   3   1   58.86    2.99
 -11   3   1   61.84    2.73
 -11   3   1   59.03    2.47
 -11   3   1   58.46    2.67
  11   3  -1   60.60    2.93
 -10  -3   1    3.53    0.46
  10  -3  -1    3.86    0.54
 -10  -3   1    3.46    0.49
  10  -3  -1    4.12    0.62
 -10  -3   1    3.56    0.53
 -10  -3   1    4.18    0.68
 -10   3   1    4.47    0.67
  10   3  -1    3.55    0.51
 -10   3   1    4.10    0.49
 -10   3   1    4.10    0.61
 -10   3   1    4.92    0.63
  10   3  -1    2.93    0.62
   9  -3  -1   48.53    2.10
  -9  -3   1   49.87    2.16
   9  -3  -1   47.65    2.32
  -9  -3   1   48.28    2.09
  -9  -3   1   48.17    2.46
   9  -3  -1   50.65    2.19
  -9  -3   1   48.20    2.03
  -9  -3   1   49.34    2.48
   9   3  -1   47.65    1.92
  -9   3   1   49.91    2.43
  -9   3   1   48.76    2.22
   9   3  -1   50.69    2.42
   9   3  -1   49.28    2.16
  -9   3   1   50.66    2.21
  -9   3   1   47.66    2.21
  -8  -3   1    0.42    0.25
  -8  -3   1    0.17    0.15
   8  -3  -1    0.00    0.18
  -8   3   1    0.65    0.32
  -8   3   1    0.03    0.32
   8   3  -1    0.06    0.14
  -7  -3   1    3.67    0.28
  -7  -3   1    3.99    0.53
   7  -3  -1    3.99    0.48
   7  -3  -1    4.66    0.47
   7  -3  -1    3.40    0.34
  -7  -3   1    3.93    0.44
  -7  -3   1    3.37    0.34
  -7  -3   1    3.99    0.42
  -7  -3   1    4.86    0.55
   7   3  -1    4.18    0.44
  -7   3   1    4.83    0.52
  -7   3   1    4.83    0.44
   7   3  -1    4.21    0.30
  -7   3   1    4.94    0.50
  -7   3   1    4.32    0.46
  -6  -3   1   15.44    0.67
  -6  -3   1   19.62    0.98
  -6  -3   1   12.72    0.89
  -6  -3   1   13.02    0.72
   6   3  -1   15.51    0.69
   6   3  -1   17.32    0.83
  -5  -3   1   21.47    1.29
   5  -3  -1   25.96    1.21
  -5  -3   1   25.57    1.26
   5  -3  -1   25.15    1.11
   5  -3  -1   25.23    1.15
  -5  -3   1   26.33    1.32
  -5  -3   1   25.74    1.09
  -5   3   1   24.59    1.13
  -5   3   1   26.56    1.19
  -5   3   1   25.93    1.19
   5   3  -1   25.59    1.04
   5   3  -1   24.41    1.13
  -5   3   1   23.31    1.17
  -4  -3   1   58.86    2.42
  -4  -3   1   56.81    2.83
   4  -3  -1   62.96    2.55
  -4  -3   1   53.99    2.72
   4  -3  -1   73.01    2.55
  -4   3   1   64.40    2.67
  -4   3   1   70.68    2.57
   3  -3  -1  146.78    5.99
   3  -3  -1  153.18    6.22
  -3  -3   1  170.70    5.84
  -3  -3   1  158.34    6.50
  -3  -3   1  155.65    7.13
  -3  -3   1  163.00    6.73
   3  -3  -1  154.16    6.14
  -3   3   1  149.01    6.16
  -3   3   1  158.50    6.36
  -3   3   1  154.79    6.14
  -2  -3   1   50.27    2.43
   2  -3  -1   46.78    2.07
   2  -3  -1   50.53    2.06
  -2  -3   1   53.61    2.22
  -2  -3   1   56.16    2.29
  -2  -3   1   59.65    1.98
   2  -3  -1   52.14    2.10
  -2   3   1   49.11    2.19
  -2   3   1   49.73    2.06
  -2   3   1   48.35    2.09
  -1  -3   1   43.15    1.95
  -1  -3   1   41.77    1.57
   1  -3  -1   40.48    1.63
   1  -3  -1   37.93    1.94
   1  -3  -1   39.97    1.66
   1  -3  -1   38.04    1.64
  -1  -3   1   47.37    1.80
  -1   3   1   39.22    1.65
   0  -3   1   12.95    0.63
   0  -3  -1   12.83    0.59
   0  -3  -1   16.11    0.61
   0  -3   1   15.82    0.64
   0  -3   1   16.59    0.69
   0  -3   1   13.87    0.59
   0  -3  -1   13.08    0.78
   0  -3   1   13.98    0.61
   0  -3  -1   14.32    0.63
   0   3  -1   13.34    0.70
  -1  -3  -1   88.02    3.31
   1  -3   1   68.05    2.95
  -1  -3  -1   71.67    3.56
  -1  -3  -1   87.41    3.17
   1  -3   1   77.81    3.03
   1  -3   1   77.46    3.09
   1  -3   1   71.90    3.02
   1  -3   1   72.07    3.00
  -1  -3  -1   75.13    2.88
  -1   3  -1   72.66    3.16
  -1   3  -1   75.56    3.02
  -2  -3  -1   50.92    2.72
   2  -3   1   56.35    2.29
   2  -3   1   52.59    2.26
  -2  -3  -1   57.22    2.20
   2  -3   1   58.41    2.36
  -2  -3  -1   62.68    2.43
  -2  -3  -1   59.30    2.54
  -2   3  -1   57.74    2.32
  -2   3  -1   57.50    2.43
  -2   3  -1   58.41    2.45
  -3  -3  -1  154.84    5.75
  -3  -3  -1  144.59    7.05
   3  -3   1  155.54    5.89
   3  -3   1  152.63    6.02
   3  -3   1  152.43    6.14
  -3  -3  -1  153.07    6.36
  -3  -3  -1  159.18    6.61
  -3   3  -1  154.76    6.25
  -3   3  -1  155.31    6.53
  -3   3  -1  150.52    6.05
  -4  -3  -1   50.94    2.34
   4  -3   1   53.71    2.29
   4  -3   1   54.15    2.18
  -4  -3  -1   53.53    2.10
  -4  -3  -1   54.19    2.46
   4  -3   1   55.42    2.18
  -4  -3  -1   49.15    2.60
  -4   3  -1   52.87    2.20
   4   3   1   55.20    2.15
  -4   3  -1   53.66    2.31
  -4   3  -1   52.42    2.23
  -4   3  -1   54.16    2.37
   5  -3   1    0.50    0.26
  -5  -3  -1    0.09    0.28
  -5  -3  -1    0.50    0.26
   5  -3   1    0.23    0.19
  -5  -3  -1    0.35    0.26
   5  -3   1    0.10    0.15
  -5  -3  -1    0.48    0.20
   5   3   1    0.07    0.26
   5   3   1    0.36    0.17
  -5   3  -1    0.52    0.24
  -5   3  -1    0.38    0.23
  -5   3  -1    0.56    0.23
  -5   3  -1    0.22    0.25
  -6  -3  -1    7.63    0.53
  -6  -3  -1    7.50    0.66
  -6  -3  -1    7.68    0.67
  -6  -3  -1    7.44    0.40
   6  -3   1    8.28    0.51
   6  -3   1    9.76    0.67
   6  -3   1    9.51    0.59
  -6   3  -1   10.77    0.63
   6   3   1    7.21    0.67
  -6   3  -1    9.09    0.59
   6   3   1    7.80    0.52
  -6   3  -1   10.46    0.64
   6   3   1    6.94    0.41
  -7  -3  -1    0.41    0.32
   7  -3   1    0.49    0.32
  -7  -3  -1    0.75    0.21
  -7  -3  -1    0.86    0.15
   7  -3   1    0.27    0.24
   7  -3   1    0.69    0.20
  -7  -3  -1    0.20    0.23
  -7  -3  -1    0.67    0.30
  -7   3  -1    0.86    0.28
   7   3   1    1.20    0.15
   7   3   1    0.21    0.32
  -7   3  -1    1.26    0.33
  -7   3  -1   -0.05    0.25
   7   3   1    0.79    0.24
  -7   3  -1    0.78    0.31
   8  -3   1    1.12    0.31
  -8  -3  -1    1.12    0.26
   8  -3   1    0.71    0.36
   8  -3   1    1.70    0.27
  -8  -3  -1    0.45    0.37
  -8  -3  -1    0.86    0.18
  -8  -3  -1    1.49    0.33
  -8   3  -1    1.47    0.40
   8   3   1    0.98    0.38
   8   3   1    1.47    0.31
  -8   3  -1    1.56    0.35
  -8   3  -1    1.56    0.36
   8   3   1    1.10    0.15
  -8   3  -1    0.89    0.36
  -9  -3  -1   14.64    0.75
   9  -3   1   14.90    0.91
   9  -3   1   16.49    1.09
  -9  -3  -1   16.27    1.08
  -9  -3  -1   15.99    1.13
  -9  -3  -1   15.25    0.85
  -9   3  -1   15.34    1.04
  -9   3  -1   15.69    0.98
  -9   3  -1   14.97    0.96
   9   3   1   16.34    1.13
   9   3   1   14.65    0.65
   9   3   1   15.75    0.90
  -9   3  -1   15.38    0.99
  10  -3   1   14.57    1.11
  10  -3   1   13.71    0.94
 -10  -3  -1   13.22    0.86
 -10  -3  -1   13.97    1.05
 -10  -3  -1   15.64    1.16
 -10   3  -1   14.48    1.06
 -10   3  -1   12.50    0.79
 -10   3  -1   14.27    0.94
 -10   3  -1   15.29    1.03
  10   3   1   15.18    1.15
 -10   3  -1   14.63    0.97
  10   3   1   15.35    0.91
 -11  -3  -1    0.44    0.37
 -11  -3  -1    0.44    0.39
 -11  -3  -1    0.42    0.50
 -11  -3  -1    0.59    0.35
  11  -3   1   -0.07    0.35
  11  -3   1    0.63    0.49
  11   3   1    0.51    0.36
 -11   3  -1   -0.13    0.33
 -11   3  -1   -0.29    0.43
 -11   3  -1    0.55    0.43
 -11   3  -1    0.60    0.48
  11   3   1   -0.02    0.48
 -11   3  -1    0.44    0.30
 -12  -3  -1    8.14    0.73
  12  -3   1    9.05    1.02
 -12  -3  -1    7.11    0.95
 -12  -3  -1    8.74    0.82
  12  -3   1    6.52    0.75
  12   3   1    8.18    0.76
 -12   3  -1    8.09    0.66
 -12   3  -1    8.22    0.88
 -12   3  -1    8.54    0.76
  12   3   1    7.23    0.96
 -12   3  -1    7.46    0.82
 -12   3  -1    8.52    0.97
  13  -3   1    6.43    0.97
 -13  -3  -1    7.32    0.81
 -13  -3  -1    6.40    0.74
 -13  -3  -1    7.12    1.02
  13  -3   1    7.31    0.83
 -13   3  -1    5.54    0.89
  13   3   1    8.61    0.83
 -13   3  -1    8.26    0.92
  13   3   1    6.81    1.01
 -13   3  -1    7.56    0.88
 -14  -3  -1    2.78    0.57
  14  -3   1    1.04    0.54
 -14  -3  -1    2.74    0.83
 -14  -3  -1    2.06    0.59
  14  -3   1    0.89    0.71
  14   3   1    1.79    0.56
 -14   3  -1    2.45    0.75
 -14   3  -1    2.47    0.71
  14   3   1    2.41    0.76
 -14   3  -1    1.99    0.66
 -15  -3  -1    0.41    0.69
  15  -3   1    0.76    0.79
 -15  -3  -1    1.47    0.59
 -15  -3  -1    1.03    0.59
  15  -3   1    0.26    0.55
  15   3   1    2.48    0.62
 -15   3  -1    1.14    0.75
  15   3   1    1.60    0.84
 -15   3  -1    2.08    0.71
 -15   3  -1    1.08    0.64
  16  -3   1   -0.44    0.56
 -16  -3  -1    0.43    0.62
  16  -3   1    0.07    0.84
 -16  -3  -1    0.38    0.59
 -16  -3  -1    0.31    0.76
 -16   3  -1   -0.16    0.66
  16   3   1    1.05    0.86
 -16   3  -1    0.40    0.73
 -16   3  -1    1.02    0.77
  16   3   1   -0.59    0.51
 -17  -3  -1    0.34    0.60
 -17  -3  -1   -0.10    0.78
  17  -3   1    0.03    0.62
 -17  -3  -1   -0.06    0.58
  17  -3   1    0.41    0.87
 -17   3  -1    0.66    0.80
 -17   3  -1    0.60    0.81
 -17   3  -1    0.17    0.74
  17   3   1    0.25    0.86
  18  -3   1    0.49    0.67
  18  -3   1   -0.46    0.86
 -18  -3  -1    0.60    0.63
 -18  -3  -1    0.01    0.68
 -18  -3  -1    0.25    0.86
 -18   3  -1    0.14    0.76
 -18   3  -1    0.44    0.88
  18   3   1    1.90    0.97
 -18   3  -1    0.82    0.85
 -19  -3  -1    1.07    0.74
  19  -3   1    0.71    1.00
 -19  -3  -1    0.50    0.76
  19  -3   1    0.64    0.82
 -19  -3  -1    0.47    1.00
 -19   3  -1    0.89    0.79
  19   3   1   -0.98    0.96
 -19   3  -1   -0.12    0.91
 -19  -4   1    0.32    0.64
 -19  -4   1   -0.88    0.85
 -19  -4   1   -0.29    0.70
  19  -4  -1   -1.45    0.94
  19  -4  -1    0.16    0.77
  19   4  -1    0.14    1.01
 -19   4   1    1.32    1.02
 -19   4   1   -0.05    0.86
  18  -4  -1    1.32    0.75
 -18  -4   1    0.91    0.65
 -18  -4   1   -0.31    0.62
  18  -4  -1    0.33    0.89
 -18  -4   1    0.85    0.89
  18   4  -1    0.96    0.96
 -18   4   1    0.00    0.75
 -18   4   1    1.08    0.88
 -17  -4   1    0.21    0.58
  17  -4  -1    0.40    0.69
  17  -4  -1    0.23    0.84
 -17  -4   1   -0.01    0.82
 -17  -4   1    0.29    0.60
 -17   4   1   -0.36    0.72
 -17   4   1   -0.36    0.78
 -17   4   1   -0.55    0.69
  17   4  -1    1.30    0.87
  17   4  -1   -0.12    0.57
 -16  -4   1   11.35    1.06
  16  -4  -1   11.19    1.19
 -16  -4   1    9.33    1.02
 -16  -4   1   13.26    1.54
  16  -4  -1    8.42    1.28
 -16   4   1   10.52    1.25
 -16   4   1    9.92    1.20
 -16   4   1    8.56    1.22
  16   4  -1    9.20    1.31
  16   4  -1    9.12    1.03
 -15  -4   1    3.28    0.70
 -15  -4   1    2.69    0.63
 -15  -4   1    2.20    0.84
  15  -4  -1    1.42    0.81
  15  -4  -1    1.54    0.65
  15   4  -1    3.17    0.92
 -15   4   1    1.76    0.78
 -15   4   1    3.27    0.82
 -15   4   1    3.10    0.81
  15   4  -1    2.65    0.65
 -14  -4   1   10.11    0.90
 -14  -4   1    9.48    1.24
  14  -4  -1    7.38    1.07
  14  -4  -1    9.30    1.00
 -14  -4   1    9.96    0.95
  14   4  -1    9.26    1.21
 -14   4   1   12.61    1.23
  14   4  -1   10.83    1.00
 -14   4   1   11.25    1.13
 -14   4   1   12.16    1.14
  13  -4  -1    0.24    0.47
  13  -4  -1    1.38    0.64
 -13  -4   1    0.17    0.61
 -13  -4   1    1.44    0.49
 -13  -4   1    1.03    0.42
  13   4  -1    0.93    0.49
 -13   4   1   -0.17    0.50
 -13   4   1    1.39    0.60
  13   4  -1    0.23    0.62
 -13   4   1    1.53    0.62
 -12  -4   1   15.78    1.06
 -12  -4   1   15.96    1.02
  12  -4  -1   16.30    1.27
  12  -4  -1   17.75    1.17
 -12  -4   1   15.61    1.34
 -12   4   1   17.69    1.25
  12   4  -1   15.16    1.09
 -12   4   1   18.13    1.26
 -12   4   1   14.36    0.90
 -12   4   1   14.89    1.05
  12   4  -1   17.43    1.37
 -12   4   1   15.99    1.16
 -11  -4   1   16.61    1.08
  11  -4  -1   19.36    1.33
 -11  -4   1   16.64    1.35
  11  -4  -1   17.34    1.14
 -11  -4   1   19.87    1.05
  11   4  -1   15.50    1.35
 -11   4   1   18.60    1.19
 -11   4   1   19.34    1.29
 -11   4   1   18.56    1.11
 -11   4   1   22.91    1.31
  11   4  -1   18.15    1.13
 -10  -4   1    2.86    0.64
  10  -4  -1    4.80    0.60
 -10  -4   1    4.13    0.47
  10  -4  -1    4.50    0.64
 -10  -4   1    4.52    0.54
 -10  -4   1    3.97    0.53
 -10   4   1    5.46    0.59
 -10   4   1    5.31    0.68
  10   4  -1    3.96    0.37
  10   4  -1    3.97    0.69
 -10   4   1    5.24    0.68
 -10   4   1    5.21    0.63
  10   4  -1    5.08    0.59
   9  -4  -1    4.26    0.43
  -9  -4   1    3.66    0.50
  -9  -4   1    4.51    0.49
   9  -4  -1    4.24    0.52
  -9  -4   1    4.94    0.69
  -9  -4   1    4.31    0.36
  -9  -4   1    5.39    0.69
   9  -4  -1    4.47    0.60
  -9   4   1    5.71    0.64
   9   4  -1    4.07    0.66
  -9   4   1    5.45    0.56
  -9   4   1    5.50    0.61
   9   4  -1    3.73    0.49
   9   4  -1    3.84    0.33
  -9   4   1    4.31    0.59
   8  -4  -1    3.29    0.45
  -8  -4   1    3.35    0.54
  -8  -4   1    3.46    0.41
  -8  -4   1    3.12    0.54
   8  -4  -1    3.18    0.47
  -8  -4   1    3.11    0.27
   8  -4  -1    2.79    0.34
  -8  -4   1    2.85    0.43
  -8  -4   1    3.89    0.37
  -8   4   1    3.63    0.51
   8   4  -1    3.21    0.54
   8   4  -1    3.31    0.43
  -8   4   1    3.68    0.49
  -8   4   1    4.71    0.48
   8   4  -1    3.49    0.30
   7  -4  -1   18.32    0.96
  -7  -4   1   14.95    0.80
  -7  -4   1   13.95    0.95
  -7  -4   1   13.81    0.71
  -7  -4   1   11.90    0.90
   7  -4  -1   15.93    0.79
  -7  -4   1   15.95    1.00
   7  -4  -1   16.67    0.89
  -7   4   1   14.96    0.87
  -7   4   1   16.65    0.93
  -7   4   1   16.96    0.90
   7   4  -1   14.11    0.70
   7   4  -1   13.86    0.84
  -7   4   1   15.94    0.92
  -6  -4   1   86.02    4.35
  -6  -4   1   92.29    4.02
   6  -4  -1   95.99    3.87
   6  -4  -1   90.25    3.72
   6  -4  -1   92.31    3.74
  -6  -4   1   95.41    4.18
  -6  -4   1   94.02    3.58
  -6   4   1   94.96    4.10
  -6   4   1   91.44    3.80
   6   4  -1   91.62    3.55
   6   4  -1   93.84    3.71
  -6   4   1   92.58    3.78
  -6   4   1   92.23    3.90
   5  -4  -1   11.95    0.69
  -5  -4   1    9.99    0.74
  -5  -4   1   10.69    0.75
   5  -4  -1   11.86    0.68
  -5  -4   1   11.31    0.61
  -5  -4   1   10.51    0.73
   5  -4  -1   10.78    0.61
  -5   4   1   12.62    0.63
  -5   4   1   12.64    0.72
   5   4  -1   10.19    0.65
  -5   4   1   11.96    0.72
  -4  -4   1    0.78    0.24
  -4  -4   1    0.91    0.28
  -4   4   1    2.10    0.30
   3  -4  -1    2.31    0.25
  -3  -4   1    2.87    0.33
  -3  -4   1    3.00    0.34
   3  -4  -1    2.10    0.28
  -3  -4   1    3.02    0.25
   3  -4  -1    3.07    0.29
  -3  -4   1    3.08    0.34
  -3   4   1    2.89    0.35
  -3   4   1    2.73    0.23
  -3   4   1    2.01    0.30
  -2  -4   1    3.96    0.35
  -2  -4   1    3.60    0.35
  -2  -4   1    4.18    0.26
   2  -4  -1    3.42    0.29
   2  -4  -1    3.31    0.27
   2  -4  -1    3.16    0.30
  -2  -4   1    3.22    0.31
  -2   4   1    3.30    0.36
  -2   4   1    3.78    0.31
  -2   4   1    2.85    0.22
  -1  -4   1   26.62    1.33
  -1  -4   1   29.95    1.20
   1  -4  -1   25.43    1.08
   1  -4  -1   26.30    1.34
   1  -4  -1   23.47    1.09
   1  -4  -1   25.99    1.12
   1  -4  -1   27.01    1.13
   0  -4  -1   73.55    3.26
   0  -4   1   86.70    3.28
   0  -4   1   89.77    3.38
   0  -4   1   75.66    3.26
   0  -4  -1   94.20    3.28
   0  -4   1   86.72    3.32
   0   4  -1   75.52    3.46
  -1  -4  -1   63.40    2.57
   1  -4   1   61.04    2.42
   1  -4   1   54.25    2.33
  -1  -4  -1   54.50    2.25
   1  -4   1   55.09    2.32
  -1  -4  -1   62.83    2.46
   1  -4   1   61.07    2.36
  -1   4  -1   54.04    2.49
  -2  -4  -1   26.25    1.21
  -2  -4  -1   25.35    1.34
   2  -4   1   25.02    1.13
   2  -4   1   21.21    1.08
   2  -4   1   23.78    1.06
  -2  -4  -1   28.47    1.15
  -2  -4  -1   23.81    1.04
  -2   4  -1   25.25    1.10
  -2   4  -1   24.66    1.18
  -3  -4  -1   73.34    3.29
   3  -4   1   73.14    2.97
   3  -4   1   78.11    3.07
  -3  -4  -1   78.14    3.16
  -3  -4  -1   64.24    3.51
   3  -4   1   70.39    2.94
  -3  -4  -1   74.44    2.85
  -3   4  -1   73.84    3.18
  -3   4  -1   77.18    3.15
  -3   4  -1   75.80    3.01
   4  -4   1  398.53   15.59
  -4  -4  -1  413.12   16.80
  -4  -4  -1  405.46   14.63
  -4  -4  -1  351.74   17.86
  -4  -4  -1  402.54   16.21
   4  -4   1  398.52   15.37
   4  -4   1  383.72   14.95
  -4   4  -1  399.34   15.87
  -4   4  -1  392.39   15.40
  -4   4  -1  397.42   16.70
  -5  -4  -1    2.35    0.40
  -5  -4  -1    2.40    0.30
   5  -4   1    2.32    0.32
  -5  -4  -1    2.46    0.38
   5  -4   1    2.32    0.36
  -5  -4  -1    2.56    0.39
   5  -4   1    2.11    0.29
  -5   4  -1    2.56    0.32
  -5   4  -1    1.76    0.33
  -5   4  -1    3.26    0.40
   5   4   1    2.35    0.29
  -5   4  -1    3.00    0.37
  -6  -4  -1    4.35    0.55
   6  -4   1    5.36    0.43
  -6  -4  -1    3.71    0.52
   6  -4   1    4.87    0.46
  -6  -4  -1    4.92    0.45
  -6  -4  -1    4.83    0.54
  -6   4  -1    6.04    0.53
   6   4   1    4.50    0.53
   6   4   1    4.63    0.43
  -6   4  -1    7.82    0.56
   7  -4   1    4.91    0.58
  -7  -4  -1    6.03    0.51
   7  -4   1    5.26    0.54
  -7  -4  -1    5.75    0.32
   7  -4   1    6.08    0.46
  -7  -4  -1    6.70    0.68
  -7  -4  -1    5.62    0.63
   7   4   1    5.11    0.59
  -7   4  -1    6.12    0.56
   7   4   1    5.50    0.36
  -7   4  -1    4.65    0.50
  -7   4  -1    6.58    0.59
   7   4   1    5.24    0.48
  -7   4  -1    5.95    0.56
   8  -4   1   60.75    2.63
  -8  -4  -1   62.91    3.00
  -8  -4  -1   62.07    2.52
   8  -4   1   61.59    2.59
  -8  -4  -1   61.42    2.48
  -8  -4  -1   61.54    2.53
  -8  -4  -1   59.67    3.10
   8  -4   1   62.33    2.81
  -8   4  -1   59.33    2.87
   8   4   1   61.84    2.58
  -8   4  -1   62.14    2.66
  -8   4  -1   62.87    2.76
   8   4   1   59.86    2.38
   8   4   1   62.74    2.84
  -8   4  -1   62.07    2.69
   9  -4   1   28.79    1.41
  -9  -4  -1   30.67    1.32
  -9  -4  -1   29.77    1.75
  -9  -4  -1   29.45    1.37
   9  -4   1   29.21    1.67
  -9  -4  -1   32.48    1.46
  -9  -4  -1   30.17    1.73
   9  -4   1   28.97    1.50
  -9   4  -1   29.28    1.63
   9   4   1   29.83    1.24
   9   4   1   31.21    1.46
  -9   4  -1   30.90    1.55
  -9   4  -1   30.32    1.56
  -9   4  -1   33.22    1.58
   9   4   1   31.58    1.70
  10  -4   1   15.93    1.05
 -10  -4  -1   16.84    0.99
 -10  -4  -1   14.99    1.15
 -10  -4  -1   16.18    0.92
 -10  -4  -1   16.39    1.24
  10  -4   1   15.69    1.18
 -10   4  -1   16.67    1.09
  10   4   1   15.73    1.22
 -10   4  -1   14.91    1.05
  10   4   1   16.76    0.97
 -10   4  -1   18.35    1.15
 -10   4  -1   16.66    1.14
  11  -4   1   19.97    1.39
 -11  -4  -1   17.49    1.12
 -11  -4  -1   19.06    1.42
  11  -4   1   17.75    1.18
 -11  -4  -1   18.50    1.07
 -11  -4  -1   16.73    1.29
  11   4   1   20.65    1.16
 -11   4  -1   21.62    1.24
 -11   4  -1   19.40    1.22
  11   4   1   17.59    1.39
 -11   4  -1   20.03    1.05
 -11   4  -1   22.42    1.34
 -11   4  -1   18.43    1.31
 -12  -4  -1    8.43    0.83
 -12  -4  -1    8.14    1.02
  12  -4   1    9.30    0.89
  12  -4   1    7.94    0.97
 -12  -4  -1    9.50    0.81
  12   4   1    7.90    1.01
  12   4   1    8.51    0.81
 -12   4  -1    8.35    0.88
 -12   4  -1   10.10    1.01
 -12   4  -1    8.77    0.83
 -12   4  -1    8.46    0.73
 -12   4  -1    9.95    1.02
  13  -4   1   12.99    1.10
  13  -4   1   14.28    1.36
 -13  -4  -1   13.57    1.06
 -13  -4  -1   12.77    1.35
 -13  -4  -1   12.89    0.98
 -13   4  -1   13.50    1.20
 -13   4  -1   12.65    1.25
 -13   4  -1   14.38    1.20
  13   4   1   11.79    1.29
  13   4   1   13.08    1.00
  14  -4   1   31.44    1.79
 -14  -4  -1   30.78    1.65
 -14  -4  -1   30.25    1.72
  14  -4   1   32.61    2.10
 -14  -4  -1   28.88    2.09
  14   4   1   30.78    1.68
 -14   4  -1   31.03    1.82
  14   4   1   31.59    2.12
 -14   4  -1   32.55    1.91
 -14   4  -1   28.90    1.96
  15  -4   1    4.91    0.83
 -15  -4  -1    5.75    0.81
  15  -4   1    6.13    1.07
 -15  -4  -1    5.38    0.77
 -15  -4  -1    6.02    1.11
 -15   4  -1    7.20    1.05
  15   4   1    6.04    0.82
 -15   4  -1    5.73    1.00
 -15   4  -1    7.75    1.03
  15   4   1    6.42    1.08
  16  -4   1   14.53    1.58
 -16  -4  -1   16.54    1.31
  16  -4   1   18.06    1.35
 -16  -4  -1   15.29    1.30
 -16  -4  -1   16.78    1.74
 -16   4  -1   15.63    1.45
  16   4   1   14.93    1.30
 -16   4  -1   11.76    1.41
 -16   4  -1   15.64    1.44
  16   4   1   15.35    1.68
 -17  -4  -1    1.65    0.91
 -17  -4  -1    1.84    0.70
  17  -4   1    2.98    0.82
  17  -4   1    0.59    0.85
 -17  -4  -1    1.28    0.65
  17   4   1    1.66    0.96
 -17   4  -1    1.69    0.94
 -17   4  -1    0.03    0.75
 -17   4  -1    1.45    0.81
 -18  -4  -1    1.31    0.75
 -18  -4  -1    2.27    0.99
  18  -4   1    1.35    0.84
  18  -4   1   -0.59    0.90
 -18  -4  -1    2.67    0.78
  18   4   1    2.85    1.17
 -18   4  -1    1.70    0.94
 -18   4  -1    2.06    0.88
 -19  -4  -1    2.38    0.84
 -19  -4  -1    2.04    1.07
  19  -4   1    4.15    0.97
  19  -4   1    2.89    1.17
 -19   4  -1    2.16    0.99
  19   4   1    3.46    1.28
 -19  -5   1    0.10    0.99
 -19  -5   1    0.81    0.74
  19  -5  -1   -0.40    0.98
  19  -5  -1    0.64    0.78
  18  -5  -1    9.83    1.27
 -18  -5   1    7.49    1.04
 -18  -5   1    8.82    1.47
 -18  -5   1    6.71    0.99
  18  -5  -1    6.74    1.32
 -18   5   1    8.56    1.19
  18   5  -1    9.23    1.44
  17  -5  -1    0.86    0.85
  17  -5  -1    2.65    0.78
 -17  -5   1    0.12    0.84
 -17  -5   1    2.69    0.69
 -17  -5   1    1.32    0.63
 -17   5   1    1.61    0.85
 -17   5   1    0.91    0.84
  17   5  -1    0.05    0.87
  17   5  -1    1.08    0.76
 -16  -5   1    6.44    0.89
  16  -5  -1    7.56    1.01
 -16  -5   1    4.46    1.09
  16  -5  -1    7.20    1.11
 -16  -5   1    6.57    0.82
  16   5  -1    4.61    0.83
 -16   5   1    4.73    1.03
  16   5  -1    5.75    1.17
 -16   5   1    4.71    0.96
 -15  -5   1    9.32    0.89
  15  -5  -1    8.65    1.06
 -15  -5   1    7.62    0.91
  15  -5  -1   11.02    1.25
 -15  -5   1    7.08    1.16
 -15   5   1    9.73    1.15
 -15   5   1    9.69    1.14
  15   5  -1   10.50    1.03
  15   5  -1    8.21    1.24
 -15   5   1    7.92    1.14
 -14  -5   1   23.72    1.47
 -14  -5   1   21.49    1.79
  14  -5  -1   24.81    1.77
  14  -5  -1   24.41    1.61
 -14  -5   1   25.91    1.43
  14   5  -1   27.02    1.58
 -14   5   1   23.73    1.58
 -14   5   1   23.88    1.72
  14   5  -1   24.62    1.88
 -14   5   1   28.84    1.81
 -13  -5   1    0.99    0.68
  13  -5  -1    0.83    0.53
 -13  -5   1    1.32    0.49
  13  -5  -1    1.19    0.67
 -13  -5   1    1.10    0.45
  13   5  -1    0.99    0.48
 -13   5   1    1.70    0.62
  13   5  -1    0.03    0.65
 -13   5   1    2.18    0.67
 -13   5   1    1.51    0.66
  12  -5  -1   26.68    1.72
  12  -5  -1   25.78    1.56
 -12  -5   1   24.25    1.41
 -12  -5   1   27.11    1.38
 -12  -5   1   28.19    1.84
 -12   5   1   26.05    1.64
 -12   5   1   29.16    1.67
  12   5  -1   27.35    1.78
 -12   5   1   28.09    1.53
  12   5  -1   27.89    1.50
 -12   5   1   26.75    1.61
  11  -5  -1    2.46    0.61
 -11  -5   1    2.44    0.46
  11  -5  -1    3.49    0.58
 -11  -5   1    1.93    0.39
 -11  -5   1    2.06    0.64
 -11   5   1    2.84    0.62
 -11   5   1    1.90    0.57
  11   5  -1    2.78    0.51
 -11   5   1    2.78    0.61
  11   5  -1    1.54    0.63
 -11   5   1    3.03    0.53
 -10  -5   1    4.92    0.56
  10  -5  -1    6.30    0.75
 -10  -5   1    6.80    0.85
 -10  -5   1    6.44    0.66
  10  -5  -1    7.14    0.73
 -10   5   1    8.04    0.78
  10   5  -1    5.19    0.62
 -10   5   1    7.79    0.70
 -10   5   1    5.95    0.72
  10   5  -1    4.81    0.75
  10   5  -1    5.48    0.46
 -10   5   1    8.08    0.80
  -9  -5   1    5.81    0.63
  -9  -5   1    6.53    0.76
   9  -5  -1    6.50    0.58
   9  -5  -1    7.31    0.70
   9  -5  -1    6.72    0.72
  -9  -5   1    5.59    0.79
  -9  -5   1    6.84    0.61
  -9  -5   1    6.09    0.40
  -9  -5   1    6.48    0.52
   9   5  -1    6.00    0.45
   9   5  -1    5.89    0.76
  -9   5   1    6.00    0.68
  -9   5   1    6.90    0.70
  -9   5   1    6.43    0.64
  -9   5   1    8.59    0.78
   9   5  -1    7.00    0.66
  -8  -5   1    6.99    0.58
  -8  -5   1    7.49    0.76
   8  -5  -1    5.84    0.65
  -8  -5   1    6.40    0.75
  -8  -5   1    6.28    0.63
   8  -5  -1    6.00    0.54
   8  -5  -1    5.00    0.57
  -8   5   1    5.90    0.61
   8   5  -1    6.30    0.44
  -8   5   1    6.03    0.61
  -8   5   1    6.84    0.67
   8   5  -1    5.29    0.55
  -8   5   1    5.83    0.65
   7  -5  -1   12.23    0.72
  -7  -5   1   12.08    0.89
  -7  -5   1   13.78    0.94
   7  -5  -1   15.50    0.89
   7  -5  -1   14.38    0.83
  -7  -5   1   12.58    0.72
  -7  -5   1   10.68    0.84
   7   5  -1   12.11    0.76
   7   5  -1   11.17    0.65
  -7   5   1   15.81    0.88
  -7   5   1   11.54    0.81
  -7   5   1   11.43    0.81
  -7   5   1   12.59    0.83
   6  -5  -1  346.23   13.30
  -6  -5   1  352.42   14.59
  -6  -5   1  335.77   12.65
   6  -5  -1  330.43   13.49
   6  -5  -1  338.97   12.98
  -6  -5   1  337.71   15.42
  -6  -5   1  336.04   14.06
  -6   5   1  345.63   13.74
  -6   5   1  337.08   14.46
   6   5  -1  342.14   12.67
   6   5  -1  338.43   12.97
  -6   5   1  332.01   13.34
   5  -5  -1    1.23    0.23
   5  -5  -1    1.87    0.31
   5  -5  -1    1.77    0.30
  -5  -5   1    1.29    0.30
  -5  -5   1    1.70    0.36
  -5  -5   1    1.46    0.34
  -5  -5   1    1.56    0.26
  -5   5   1    2.06    0.32
  -5   5   1    1.41    0.30
  -5   5   1    1.84    0.25
  -4  -5   1  121.10    4.99
  -4  -5   1  123.24    5.49
  -4  -5   1  121.91    5.17
  -4  -5   1  120.32    4.47
   4  -5  -1  116.69    4.76
   4  -5  -1  118.42    4.70
   4  -5  -1  113.39    4.62
  -4   5   1  114.67    4.72
  -4   5   1  117.21    4.92
  -4   5   1  110.19    4.65
   3  -5  -1   21.41    1.06
  -3  -5   1   24.21    1.24
   3  -5  -1   21.46    1.04
  -3  -5   1   24.36    0.98
  -3  -5   1   24.43    1.16
   3  -5  -1   20.20    1.02
  -3  -5   1   26.45    1.14
  -3   5   1   22.60    1.16
  -3   5   1   20.92    1.07
  -3   5   1   21.74    0.97
   2  -5  -1  236.33    9.69
   2  -5  -1  244.20    9.80
   2  -5  -1  234.12    9.46
   2  -5  -1  242.37    9.69
  -2  -5   1  269.75   11.29
  -2  -5   1  271.16   10.24
  -2  -5   1  267.37    9.23
  -2   5   1  243.66    9.70
  -2   5   1  234.04    9.68
  -2   5   1  239.00   10.07
   1  -5  -1   26.04    1.11
  -1  -5   1   25.79    1.37
   1  -5  -1   26.92    1.39
  -1  -5   1   27.80    1.21
   1   5  -1   24.14    1.25
   0  -5  -1    1.91    0.30
   0  -5   1    1.52    0.21
   0  -5   1    1.73    0.20
   0  -5   1    1.49    0.16
   0  -5  -1    1.78    0.19
   0  -5  -1    1.42    0.17
   0   5  -1    1.27    0.28
   1  -5   1   48.71    2.03
  -1  -5  -1   47.60    2.35
   1  -5   1   43.50    1.95
   1  -5   1   44.92    1.93
  -1  -5  -1   52.89    2.05
   1  -5   1   48.66    1.96
  -1   5  -1   46.17    2.12
   2  -5   1   41.09    1.81
  -2  -5  -1   46.41    1.93
  -2  -5  -1   42.75    2.11
   2  -5   1   41.50    1.74
   2  -5   1   38.60    1.71
   2  -5   1   37.32    1.74
  -2  -5  -1   41.16    1.67
  -2  -5  -1   47.48    1.84
  -2   5  -1   40.33    1.89
  -2   5  -1   38.71    1.74
   3  -5   1  106.02    4.36
  -3  -5  -1  112.69    5.17
  -3  -5  -1  107.96    4.18
   3  -5   1  104.19    4.31
  -3  -5  -1  114.67    4.81
   3  -5   1  112.74    4.48
  -3  -5  -1  114.33    4.62
  -3   5  -1  106.85    4.60
  -3   5  -1  106.25    4.67
  -3   5  -1  110.12    4.40
   4  -5   1  145.93    5.87
  -4  -5  -1  149.60    6.21
  -4  -5  -1  146.27    5.61
  -4  -5  -1  159.73    6.48
   4  -5   1  147.96    6.00
   4  -5   1  138.11    5.76
  -4  -5  -1  141.69    6.90
  -4   5  -1  142.50    6.33
  -4   5  -1  152.43    6.15
  -4   5  -1  157.49    5.92
  -5  -5  -1    3.02    0.44
   5  -5   1    2.01    0.33
   5  -5   1    3.02    0.39
  -5  -5  -1    2.42    0.31
  -5  -5  -1    2.48    0.43
   5  -5   1    3.32    0.34
  -5  -5  -1    2.49    0.40
  -5   5  -1    4.26    0.36
  -5   5  -1    2.66    0.40
  -6  -5  -1   81.88    4.59
  -6  -5  -1  101.53    3.76
   6  -5   1   99.33    3.91
  -6  -5  -1   96.89    4.18
   6  -5   1   95.24    3.88
  -6  -5  -1   97.77    4.36
   6  -5   1   96.54    4.05
   6   5   1   97.72    3.84
  -6   5  -1   95.47    4.23
  -6   5  -1   95.01    4.11
  -6   5  -1  101.12    3.97
  -6   5  -1   94.69    3.92
  -7  -5  -1   29.28    1.64
  -7  -5  -1   30.09    1.37
   7  -5   1   32.12    1.56
   7  -5   1   30.37    1.45
   7  -5   1   30.71    1.39
  -7  -5  -1   27.27    1.69
  -7  -5  -1   28.86    1.54
   7   5   1   27.94    1.56
  -7   5  -1   30.72    1.51
  -7   5  -1   29.44    1.51
   7   5   1   29.92    1.39
  -7   5  -1   31.18    1.49
  -7   5  -1   30.18    1.47
  -8  -5  -1    0.21    0.38
  -8  -5  -1    0.39    0.13
   8  -5   1    0.63    0.38
   8  -5   1    0.34    0.25
  -8  -5  -1    0.22    0.21
  -8  -5  -1    0.01    0.27
   8  -5   1    0.18    0.30
  -8  -5  -1    0.27    0.31
  -8   5  -1    0.19    0.30
  -8   5  -1    0.48    0.35
   8   5   1    0.13    0.17
  -8   5  -1    0.62    0.32
  -8   5  -1    0.28    0.36
   8   5   1    0.19    0.39
   8   5   1    0.14    0.25
  -9  -5  -1   15.91    0.95
  -9  -5  -1   16.37    1.20
   9  -5   1   16.21    1.15
  -9  -5  -1   16.27    0.77
   9  -5   1   15.07    1.00
  -9  -5  -1   16.25    0.84
   9  -5   1   16.68    0.92
  -9  -5  -1   13.24    1.12
   9   5   1   16.47    1.20
  -9   5  -1   16.05    1.07
  -9   5  -1   19.42    1.08
   9   5   1   17.48    0.78
   9   5   1   15.89    0.94
  -9   5  -1   15.87    1.05
  -9   5  -1   17.64    1.11
  10  -5   1   19.17    1.14
 -10  -5  -1   15.47    1.01
 -10  -5  -1   18.32    0.95
  10  -5   1   18.53    1.26
 -10  -5  -1   16.12    1.27
 -10  -5  -1   13.24    1.17
 -10   5  -1   18.04    1.17
  10   5   1   16.25    1.26
 -10   5  -1   17.06    1.12
 -10   5  -1   19.90    1.23
 -10   5  -1   18.39    1.16
  10   5   1   18.09    1.03
 -11  -5  -1    3.43    0.53
 -11  -5  -1    2.52    0.42
  11  -5   1    2.64    0.54
 -11  -5  -1    2.94    0.58
  11  -5   1    2.75    0.65
 -11  -5  -1    3.10    0.73
 -11   5  -1    3.40    0.65
 -11   5  -1    2.15    0.55
 -11   5  -1    3.14    0.61
 -11   5  -1    3.14    0.65
  11   5   1    2.21    0.46
  11   5   1    1.96    0.64
  12  -5   1    0.56    0.54
 -12  -5  -1    1.08    0.37
  12  -5   1    0.87    0.44
 -12  -5  -1    0.49    0.41
 -12  -5  -1    1.18    0.62
 -12   5  -1    0.31    0.49
 -12   5  -1    1.03    0.46
 -12   5  -1    0.42    0.34
 -12   5  -1   -0.17    0.47
  12   5   1    0.35    0.38
  12   5   1    0.17    0.60
 -12   5  -1    1.13    0.57
 -13  -5  -1    0.56    0.39
  13  -5   1   -0.02    0.59
 -13  -5  -1    0.93    0.66
 -13  -5  -1    0.49    0.47
  13  -5   1    0.59    0.49
 -13   5  -1    1.35    0.65
 -13   5  -1    0.09    0.52
 -13   5  -1    0.89    0.59
  13   5   1   -0.26    0.64
  13   5   1   -0.36    0.43
 -14  -5  -1    0.38    0.41
 -14  -5  -1    0.04    0.65
 -14  -5  -1   -0.72    0.46
  14  -5   1   -0.31    0.62
  14  -5   1    0.33    0.53
  14   5   1    0.10    0.47
 -14   5  -1    0.50    0.67
  14   5   1   -0.08    0.69
 -14   5  -1   -0.13    0.58
 -14   5  -1   -0.77    0.54
  15  -5   1   15.14    1.35
  15  -5   1   15.10    1.54
 -15  -5  -1   16.36    1.20
 -15  -5  -1   14.43    1.55
 -15  -5  -1   15.81    1.28
  15   5   1   16.98    1.24
 -15   5  -1   16.18    1.41
  15   5   1   16.66    1.58
 -15   5  -1   18.23    1.53
 -15   5  -1   13.48    1.46
 -16  -5  -1    1.50    0.62
 -16  -5  -1   -0.25    0.75
  16  -5   1    0.08    0.63
 -16  -5  -1    1.15    0.58
  16  -5   1   -1.50    0.74
 -16   5  -1   -0.23    0.68
 -16   5  -1    0.89    0.76
  16   5   1    0.75    0.82
 -17  -5  -1    2.78    0.74
  17  -5   1    2.18    0.99
 -17  -5  -1    1.34    0.65
 -17  -5  -1    1.67    0.92
  17  -5   1    1.74    0.77
  17   5   1    3.01    1.06
 -17   5  -1    1.32    0.81
  18  -5   1   -0.96    0.81
 -18  -5  -1   -0.26    0.91
  18  -5   1    0.60    0.77
 -18  -5  -1   -0.05    0.62
 -18  -5  -1    0.39    0.69
 -18   5  -1   -1.57    0.68
  18   5   1    2.12    1.07
 -19  -5  -1    1.27    0.75
  19  -5   1    1.15    1.04
  19  -5   1    0.60    0.81
 -19  -6   1   -0.77    0.68
  19  -6  -1    0.67    0.94
  19  -6  -1   -0.88    0.90
 -18  -6   1    3.53    0.78
  18  -6  -1    2.39    0.89
 -18  -6   1    5.49    0.90
 -18  -6   1    4.81    1.17
  18  -6  -1    7.38    1.25
 -18   6   1    4.62    1.13
  18   6  -1    5.36    1.27
 -17  -6   1    1.42    0.62
  17  -6  -1   -1.30    0.81
 -17  -6   1    2.24    0.68
  17  -6  -1    1.46    0.80
 -17  -6   1    1.08    0.84
 -17   6   1    0.88    0.74
  17   6  -1    0.86    0.92
  16  -6  -1    2.34    0.89
 -16  -6   1    0.45    0.50
 -16  -6   1    0.44    0.81
  16  -6  -1    0.28    0.68
 -16  -6   1    1.08    0.57
  16   6  -1    0.45    0.62
  16   6  -1    0.91    0.94
 -16   6   1   -0.08    0.67
 -15  -6   1    4.10    0.64
  15  -6  -1    3.19    0.78
 -15  -6   1    2.24    0.92
 -15  -6   1    2.90    0.69
  15  -6  -1    1.97    0.83
 -15   6   1    2.96    0.83
 -15   6   1    3.53    0.85
  15   6  -1    3.28    0.96
  15   6  -1    3.68    0.74
 -14  -6   1    0.67    0.73
 -14  -6   1    0.39    0.43
  14  -6  -1    1.32    0.61
 -14  -6   1    0.13    0.49
  14  -6  -1    1.64    0.70
  14   6  -1    1.01    0.72
 -14   6   1    0.90    0.63
  14   6  -1    1.30    0.57
 -14   6   1    1.28    0.67
 -13  -6   1    2.12    0.76
  13  -6  -1    2.99    0.74
 -13  -6   1    2.32    0.49
 -13  -6   1    1.75    0.52
  13  -6  -1    2.76    0.65
  13   6  -1    3.20    0.62
 -13   6   1    3.57    0.76
 -13   6   1    1.83    0.65
 -13   6   1    2.36    0.72
  13   6  -1    2.99    0.81
 -12  -6   1    2.25    0.73
 -12  -6   1    4.56    0.51
 -12  -6   1    3.41    0.57
  12  -6  -1    5.15    0.71
  12  -6  -1    3.79    0.71
 -12   6   1    4.67    0.78
  12   6  -1    3.15    0.76
  12   6  -1    3.87    0.61
 -12   6   1    2.87    0.66
 -12   6   1    4.02    0.73
 -11  -6   1    3.41    0.72
 -11  -6   1    2.39    0.50
  11  -6  -1    3.25    0.64
  11  -6  -1    3.18    0.60
 -11  -6   1    2.97    0.44
  11   6  -1    3.39    0.75
 -11   6   1    3.38    0.63
  11   6  -1    2.52    0.51
 -11   6   1    2.67    0.54
 -11   6   1    2.20    0.62
 -11   6   1    3.76    0.73
  10  -6  -1   20.88    1.24
 -10  -6   1   20.88    1.37
 -10  -6   1   18.20    1.10
 -10  -6   1   17.45    1.36
 -10  -6   1   21.78    1.28
  10  -6  -1   20.03    1.30
 -10   6   1   19.64    1.24
  10   6  -1   20.51    1.18
 -10   6   1   19.30    1.23
 -10   6   1   22.76    1.33
  10   6  -1   21.17    1.45
  10   6  -1   18.62    0.97
 -10   6   1   19.87    1.27
   9  -6  -1   65.67    2.99
   9  -6  -1   66.94    2.83
  -9  -6   1   66.79    3.12
   9  -6  -1   65.69    2.88
  -9  -6   1   67.22    3.29
  -9  -6   1   64.80    2.74
  -9  -6   1   66.53    3.27
   9   6  -1   63.90    2.84
  -9   6   1   65.42    3.10
  -9   6   1   66.05    3.00
  -9   6   1   67.01    2.94
   9   6  -1   63.76    3.09
  -9   6   1   68.71    2.96
   9   6  -1   65.98    2.65
  -8  -6   1   10.45    0.71
   8  -6  -1   13.22    0.86
   8  -6  -1   11.01    0.71
  -8  -6   1   10.21    0.90
  -8  -6   1   10.45    0.94
  -8  -6   1   10.31    0.82
   8  -6  -1   11.37    0.88
  -8   6   1    9.85    0.83
   8   6  -1    9.52    0.62
  -8   6   1   11.89    0.84
   8   6  -1    9.10    0.73
  -8   6   1    9.96    0.79
  -8   6   1   13.14    0.89
   7  -6  -1   17.62    1.04
  -7  -6   1   19.07    0.96
  -7  -6   1   17.66    1.12
  -7  -6   1   16.58    1.17
  -7  -6   1   17.44    1.13
   7  -6  -1   19.18    0.97
   7  -6  -1   18.61    1.07
  -7   6   1   20.49    1.10
   7   6  -1   18.13    1.01
  -7   6   1   19.10    1.11
  -7   6   1   19.21    1.04
  -7   6   1   18.98    1.08
   7   6  -1   17.21    0.90
  -6  -6   1    7.43    0.54
  -6  -6   1    7.36    0.66
  -6  -6   1    7.74    0.71
   6  -6  -1    7.17    0.62
   6  -6  -1    7.71    0.55
  -6  -6   1    6.74    0.69
   6  -6  -1    7.95    0.65
  -6   6   1    7.96    0.65
  -6   6   1    7.55    0.55
  -6   6   1    8.54    0.68
   5  -6  -1  100.91    4.22
  -5  -6   1  102.93    4.59
   5  -6  -1  104.29    4.15
   5  -6  -1  101.96    4.13
  -5  -6   1  104.94    3.96
  -5  -6   1  102.63    4.42
  -5  -6   1  101.71    4.84
  -5   6   1  104.09    4.38
  -5   6   1  102.20    4.19
  -5   6   1   99.46    4.09
  -4  -6   1   12.94    0.91
  -4  -6   1   14.08    0.73
   4  -6  -1   14.79    0.77
   4  -6  -1   16.41    0.86
  -4  -6   1   13.38    0.86
  -4  -6   1   14.45    0.87
   4  -6  -1   18.57    0.83
  -4   6   1   12.81    0.89
  -4   6   1   16.64    0.83
  -4   6   1   14.75    0.69
  -3  -6   1  158.48    5.53
   3  -6  -1  138.61    5.71
  -3  -6   1  154.68    6.79
  -3  -6   1  169.71    6.36
   3  -6  -1  135.15    5.79
  -3  -6   1  166.08    6.16
   3  -6  -1  137.05    5.87
   3  -6  -1  141.80    5.79
  -3   6   1  140.07    5.81
  -3   6   1  133.62    5.74
  -3   6   1  136.18    6.08
   2  -6  -1  117.26    4.90
   2  -6  -1  116.94    4.95
   2  -6  -1  123.00    4.88
  -2  -6   1  142.79    5.21
   2  -6  -1  118.17    4.83
  -2  -6   1  138.27    5.77
  -2   6   1  116.96    5.17
  -2   6   1  115.59    4.85
   1  -6  -1    0.31    0.14
  -1  -6   1    0.26    0.11
   1  -6  -1    0.41    0.22
  -1  -6   1    0.48    0.25
   1  -6  -1    0.18    0.14
  -1  -6   1    0.52    0.17
  -1  -6   1    0.10    0.14
   1  -6  -1    0.14    0.21
   1   6  -1    0.13    0.23
  -1   6   1    0.09    0.23
   0  -6   1   47.22    1.92
   0  -6  -1   45.70    2.03
   0  -6  -1   45.34    2.36
   0  -6  -1   50.51    1.94
   0  -6   1   49.99    1.95
   0  -6   1   51.13    1.99
   0  -6  -1   45.00    1.92
   0   6  -1   44.31    2.14
  -1  -6  -1    9.44    0.71
  -1  -6  -1    8.91    0.45
   1  -6   1    9.51    0.51
   1  -6   1   10.96    0.55
   1  -6   1   10.98    0.63
  -1  -6  -1    9.84    0.55
  -1  -6  -1   10.08    0.48
  -1   6  -1    7.53    0.67
   2  -6   1    8.62    0.51
  -2  -6  -1   11.00    0.64
   2  -6   1    8.52    0.53
   2  -6   1    7.78    0.61
  -2  -6  -1   10.40    0.55
   2  -6   1    9.18    0.59
  -2  -6  -1    9.92    0.72
  -2   6  -1    8.10    0.70
  -3  -6  -1   54.17    2.32
   3  -6   1   49.66    2.09
   3  -6   1   46.96    2.06
  -3  -6  -1   50.27    2.51
   3  -6   1   48.74    2.11
  -3  -6  -1   49.02    2.00
   3  -6   1   48.68    2.16
  -3  -6  -1   54.76    2.21
  -3   6  -1   47.41    2.10
  -3   6  -1   45.91    2.25
  -4  -6  -1    2.74    0.44
   4  -6   1    2.63    0.37
  -4  -6  -1    3.17    0.34
   4  -6   1    3.04    0.40
  -4  -6  -1    3.46    0.43
  -4  -6  -1    2.90    0.39
   4  -6   1    3.40    0.35
  -4   6  -1    3.49    0.39
  -4   6  -1    2.97    0.27
  -4   6  -1    3.05    0.44
   5  -6   1   89.59    3.71
  -5  -6  -1   85.54    3.43
  -5  -6  -1   89.90    3.99
   5  -6   1   87.84    3.58
  -5  -6  -1   89.23    3.81
  -5  -6  -1   89.11    4.27
   5  -6   1   84.24    3.57
  -5   6  -1   87.83    3.81
  -5   6  -1   89.12    3.64
  -5   6  -1   86.34    3.82
  -6  -6  -1   36.93    1.88
   6  -6   1   35.23    1.66
  -6  -6  -1   36.14    1.76
  -6  -6  -1   34.61    1.96
   6  -6   1   35.99    1.61
  -6  -6  -1   36.69    1.57
   6  -6   1   35.07    1.73
  -6   6  -1   37.39    1.69
   6   6   1   35.65    1.61
  -6   6  -1   35.75    1.69
  -6   6  -1   34.50    1.77
  -6   6  -1   35.93    1.68
  -7  -6  -1   16.84    1.04
  -7  -6  -1   14.73    1.10
   7  -6   1   15.01    1.02
  -7  -6  -1   16.37    0.88
   7  -6   1   15.03    0.96
  -7  -6  -1   15.82    1.10
   7  -6   1   16.77    0.89
   7   6   1   14.70    0.88
  -7   6  -1   16.01    0.91
  -7   6  -1   16.20    1.03
  -7   6  -1   16.28    0.96
  -7   6  -1   16.29    1.01
   7   6   1   14.54    1.05
  -8  -6  -1    1.51    0.45
  -8  -6  -1    2.22    0.40
   8  -6   1    1.23    0.39
   8  -6   1    1.36    0.32
  -8  -6  -1    1.20    0.48
   8  -6   1    1.36    0.42
   8   6   1    2.16    0.50
  -8   6  -1    1.25    0.44
   8   6   1    1.60    0.28
  -8   6  -1    1.50    0.44
   8   6   1    1.11    0.33
  -8   6  -1    1.51    0.43
  -8   6  -1    1.32    0.39
  -9  -6  -1    2.71    0.46
  -9  -6  -1    3.40    0.57
   9  -6   1    3.77    0.46
  -9  -6  -1    2.77    0.26
  -9  -6  -1    2.07    0.60
   9  -6   1    4.03    0.63
   9  -6   1    3.22    0.54
   9   6   1    3.29    0.35
  -9   6  -1    4.02    0.58
  -9   6  -1    2.97    0.51
  -9   6  -1    3.31    0.55
   9   6   1    2.65    0.45
   9   6   1    2.78    0.62
  -9   6  -1    3.33    0.56
 -10  -6  -1    3.11    0.68
  10  -6   1    3.30    0.58
 -10  -6  -1    2.86    0.38
 -10  -6  -1    3.21    0.49
  10  -6   1    1.41    0.56
 -10  -6  -1    3.60    0.61
 -10   6  -1    2.13    0.53
 -10   6  -1    3.88    0.62
  10   6   1    2.16    0.63
 -10   6  -1    3.40    0.61
 -10   6  -1    3.15    0.55
  10   6   1    2.74    0.48
  11  -6   1    0.37    0.52
 -11  -6  -1    0.53    0.42
 -11  -6  -1   -0.10    0.40
 -11  -6  -1   -0.09    0.52
 -11  -6  -1    0.25    0.29
  11  -6   1   -0.67    0.40
 -11   6  -1    0.37    0.45
  11   6   1    0.15    0.37
 -11   6  -1   -0.16    0.48
 -11   6  -1   -0.28    0.39
  11   6   1   -0.66    0.50
 -11   6  -1    0.76    0.53
 -12  -6  -1    7.21    1.04
  12  -6   1    8.23    0.91
 -12  -6  -1   10.05    0.89
  12  -6   1    8.47    1.03
 -12  -6  -1    9.40    0.76
 -12   6  -1    8.03    0.94
  12   6   1    9.03    1.06
  12   6   1   10.08    0.88
 -12   6  -1    9.05    0.93
 -12   6  -1    9.49    0.99
 -12   6  -1    8.08    1.00
 -13  -6  -1    0.36    0.46
  13  -6   1   -0.37    0.60
  13  -6   1    0.31    0.51
 -13  -6  -1   -0.24    0.57
 -13  -6  -1    0.70    0.39
  13   6   1    0.17    0.66
 -13   6  -1   -0.24    0.60
 -13   6  -1   -0.33    0.54
  13   6   1    1.42    0.52
 -13   6  -1    0.41    0.56
  14  -6   1    2.40    0.68
 -14  -6  -1    2.30    0.62
  14  -6   1    1.09    0.74
 -14  -6  -1    2.51    0.82
 -14  -6  -1    2.41    0.51
  14   6   1    2.04    0.84
 -14   6  -1    1.07    0.66
 -14   6  -1    2.18    0.73
  14   6   1    1.90    0.56
  15  -6   1    1.30    0.66
 -15  -6  -1    0.10    0.52
  15  -6   1   -0.48    0.65
 -15  -6  -1    0.45    0.48
 -15  -6  -1    0.41    0.70
 -15   6  -1   -0.20    0.67
  15   6   1   -0.13    0.76
 -16  -6  -1    6.39    0.81
 -16  -6  -1    6.85    0.91
 -16  -6  -1    5.75    1.17
  16  -6   1    8.15    1.09
  16  -6   1    5.32    1.06
  16   6   1    6.75    1.22
 -16   6  -1    6.37    1.09
  17  -6   1    1.89    0.78
  17  -6   1    1.71    0.98
 -17  -6  -1    1.67    0.69
 -17  -6  -1    2.51    0.66
 -17  -6  -1    0.69    0.90
  17   6   1    1.69    0.95
 -17   6  -1    2.69    0.92
 -18  -6  -1   -0.25    0.87
 -18  -6  -1   -0.43    0.59
  18  -6   1    0.68    0.75
  18  -6   1   -1.34    0.89
 -18  -6  -1   -0.65    0.66
 -18   6  -1   -0.46    0.83
  18   6   1    1.37    1.03
  19  -6   1   -0.72    0.99
 -18  -7   1    3.87    1.15
 -18  -7   1    4.70    0.78
  18  -7  -1    6.14    1.06
 -18  -7   1    4.01    0.88
  18  -7  -1    4.66    1.19
  18   7  -1    4.76    1.22
 -18   7   1    5.53    1.10
 -17  -7   1    1.00    0.88
  17  -7  -1    0.76    0.79
 -17  -7   1   -0.39    0.58
 -17  -7   1    0.33    0.53
  17  -7  -1    0.90    0.90
  17   7  -1   -1.42    0.84
 -17   7   1    0.66    0.79
  16  -7  -1    0.12    0.72
 -16  -7   1   -0.08    0.55
  16  -7  -1   -0.06    0.70
 -16  -7   1    0.73    0.49
 -16  -7   1    0.66    0.80
 -16   7   1    0.69    0.74
  16   7  -1    0.46    0.88
 -15  -7   1    1.86    0.63
  15  -7  -1    2.66    0.76
 -15  -7   1    2.36    0.55
  15  -7  -1    3.64    0.87
 -15  -7   1    0.90    0.81
 -15   7   1    2.77    0.82
  15   7  -1    1.75    0.67
  15   7  -1    1.55    0.90
 -14  -7   1    9.69    1.27
 -14  -7   1    9.44    0.82
  14  -7  -1    7.64    1.00
 -14  -7   1    9.52    0.92
  14  -7  -1    8.96    1.13
  14   7  -1    7.91    1.16
 -14   7   1    8.90    1.13
  14   7  -1    8.88    0.96
  13  -7  -1    0.05    0.58
 -13  -7   1    1.07    0.49
 -13  -7   1    1.88    0.44
  13  -7  -1    0.81    0.54
 -13  -7   1    1.79    0.75
 -13   7   1    0.92    0.62
  13   7  -1    1.17    0.50
 -13   7   1    0.92    0.59
  13   7  -1    1.13    0.71
 -12  -7   1   16.22    1.07
 -12  -7   1   14.95    1.35
  12  -7  -1   14.98    1.22
  12  -7  -1   18.23    1.33
 -12  -7   1   14.24    0.93
  12   7  -1   13.83    1.37
 -12   7   1   15.24    1.18
 -12   7   1   14.03    1.14
  12   7  -1   15.54    1.10
 -12   7   1   16.12    1.20
 -11  -7   1    4.03    0.80
 -11  -7   1    4.24    0.59
  11  -7  -1    3.58    0.68
  11  -7  -1    3.48    0.66
 -11  -7   1    3.80    0.44
 -11   7   1    3.47    0.61
 -11   7   1    3.49    0.69
  11   7  -1    3.42    0.57
  11   7  -1    2.60    0.75
 -11   7   1    4.04    0.64
 -10  -7   1   35.10    2.10
  10  -7  -1   37.48    1.88
 -10  -7   1   36.58    1.73
 -10  -7   1   35.32    2.00
  10  -7  -1   39.07    1.96
 -10  -7   1   36.68    2.01
 -10   7   1   38.19    1.94
  10   7  -1   33.58    1.59
 -10   7   1   38.43    1.94
 -10   7   1   34.59    1.91
  10   7  -1   34.67    2.06
  10   7  -1   38.37    1.82
 -10   7   1   37.66    1.92
  -9  -7   1    7.61    0.74
  -9  -7   1    7.51    0.66
   9  -7  -1    6.51    0.59
   9  -7  -1    7.64    0.77
   9  -7  -1    6.84    0.74
  -9  -7   1    8.76    0.92
  -9  -7   1    7.03    0.82
  -9   7   1    7.38    0.77
  -9   7   1    6.12    0.72
   9   7  -1    8.43    0.74
   9   7  -1    6.90    0.56
  -9   7   1    8.06    0.74
  -9   7   1    7.01    0.77
   8  -7  -1    1.42    0.40
  -8  -7   1    1.01    0.47
  -8  -7   1    0.90    0.36
  -8  -7   1    0.31    0.42
   8  -7  -1    0.97    0.38
  -8  -7   1    0.95    0.33
   8  -7  -1    0.35    0.28
  -8   7   1    0.97    0.35
  -8   7   1    1.53    0.47
   8   7  -1    0.27    0.32
  -8   7   1    1.15    0.41
   8   7  -1    0.93    0.27
   7  -7  -1    1.58    0.31
   7  -7  -1    1.80    0.40
  -7  -7   1    0.86    0.35
  -7  -7   1    0.91    0.41
   7  -7  -1    1.17    0.38
  -7  -7   1    0.98    0.42
  -7  -7   1    1.13    0.30
  -7   7   1    0.71    0.30
  -7   7   1    2.20    0.42
   7   7  -1    0.61    0.32
  -7   7   1    0.86    0.39
   7   7  -1    1.07    0.27
  -6  -7   1    1.49    0.37
   6  -7  -1    1.02    0.35
  -6  -7   1    1.31    0.30
  -6  -7   1    1.66    0.43
   6  -7  -1    1.25    0.27
  -6  -7   1    1.66    0.42
   6  -7  -1    1.35    0.36
  -6   7   1    1.51    0.29
  -6   7   1    1.04    0.35
  -6   7   1    1.63    0.43
  -5  -7   1    0.87    0.24
  -5  -7   1    0.43    0.29
   5  -7  -1    3.03    0.42
  -5  -7   1    0.67    0.33
  -5  -7   1    0.29    0.30
   5  -7  -1    1.32    0.29
  -5   7   1    2.49    0.38
  -5   7   1    1.01    0.34
   4  -7  -1    4.00    0.47
   4  -7  -1    4.67    0.43
   4  -7  -1    4.10    0.41
  -4  -7   1    3.82    0.37
  -4  -7   1    4.50    0.49
  -4  -7   1    4.07    0.48
  -4  -7   1    4.32    0.47
  -4   7   1    4.60    0.44
  -4   7   1    3.98    0.31
  -4   7   1    3.88    0.51
   3  -7  -1    2.18    0.30
   3  -7  -1    2.04    0.35
   3  -7  -1    1.88    0.27
  -3  -7   1    1.67    0.34
  -3  -7   1    2.24    0.28
   3  -7  -1    1.55    0.23
  -3  -7   1    2.21    0.35
  -3  -7   1    2.22    0.33
  -3   7   1    1.07    0.37
  -3   7   1    1.72    0.19
   2  -7  -1    2.01    0.23
   2  -7  -1    1.43    0.24
   2  -7  -1    1.98    0.33
  -2  -7   1    2.23    0.32
  -2  -7   1    1.45    0.32
   2  -7  -1    2.02    0.28
  -2  -7   1    2.54    0.30
  -2   7   1    1.94    0.18
  -2   7   1    0.84    0.36
   1  -7  -1    2.01    0.25
  -1  -7   1    2.42    0.21
  -1  -7   1    2.26    0.25
   1  -7  -1    2.03    0.23
  -1  -7   1    2.71    0.33
   1  -7  -1    2.38    0.39
  -1   7   1    1.64    0.39
   1   7  -1    2.60    0.41
   0  -7   1  144.95    5.69
   0  -7   1  151.98    5.65
   0  -7  -1  139.21    5.62
   0  -7   1  138.81    5.62
   0  -7  -1  148.37    5.64
   0  -7  -1  141.59    5.92
   0  -7  -1  138.75    6.66
   0   7  -1  138.32    5.97
  -1  -7  -1   54.56    2.24
   1  -7   1   56.57    2.41
   1  -7   1   54.02    2.33
  -1  -7  -1   60.00    2.26
  -1  -7  -1   58.60    2.81
   1  -7   1   53.55    2.29
  -1  -7  -1   57.31    2.42
  -1   7  -1   53.87    2.54
   2  -7   1   50.08    2.18
   2  -7   1   50.36    2.27
   2  -7   1   51.36    2.17
  -2  -7  -1   56.41    2.67
   2  -7   1   48.37    2.21
  -2  -7  -1   59.58    2.31
  -2   7  -1   49.47    2.41
   3  -7   1    0.77    0.29
  -3  -7  -1    1.28    0.31
  -3  -7  -1    1.00    0.32
   3  -7   1    1.21    0.24
   3  -7   1    0.51    0.27
   3  -7   1    0.86    0.21
  -3  -7  -1    0.84    0.25
  -3  -7  -1    1.32    0.29
  -3   7  -1    0.87    0.32
  -4  -7  -1    1.76    0.41
  -4  -7  -1    2.46    0.39
   4  -7   1    2.32    0.38
  -4  -7  -1    2.08    0.31
  -4  -7  -1    1.93    0.38
   4  -7   1    1.77    0.28
  -4   7  -1    1.56    0.38
  -5  -7  -1    7.91    0.75
  -5  -7  -1    7.82    0.80
  -5  -7  -1    7.74    0.74
   5  -7   1    9.92    0.72
  -5  -7  -1    9.26    0.61
   5  -7   1   11.46    0.65
  -5   7  -1   13.04    0.88
  -6  -7  -1    0.01    0.32
   6  -7   1    0.58    0.24
   6  -7   1    0.16    0.31
  -6  -7  -1   -0.09    0.30
   6  -7   1    0.11    0.29
  -6  -7  -1    0.00    0.31
  -6  -7  -1    0.45    0.27
  -6   7  -1   -0.04    0.34
  -6   7  -1    0.43    0.33
  -6   7  -1    0.06    0.21
   7  -7   1   27.33    1.41
  -7  -7  -1   23.86    1.40
  -7  -7  -1   22.87    1.47
   7  -7   1   24.43    1.24
   7  -7   1   25.17    1.33
  -7  -7  -1   26.71    1.25
  -7  -7  -1   24.57    1.54
  -7   7  -1   25.19    1.35
  -7   7  -1   26.44    1.43
  -7   7  -1   24.41    1.27
  -7   7  -1   24.56    1.34
   7   7   1   24.65    1.26
   8  -7   1   72.14    3.30
  -8  -7  -1   75.78    3.41
  -8  -7  -1   80.05    3.76
  -8  -7  -1   73.86    3.58
   8  -7   1   72.66    3.18
  -8  -7  -1   72.88    3.02
   8  -7   1   74.92    3.14
   8   7   1   74.00    3.09
  -8   7  -1   73.37    3.23
  -8   7  -1   72.21    3.36
   8   7   1   67.07    3.34
  -8   7  -1   77.53    3.23
  -8   7  -1   73.37    3.35
   9  -7   1    0.14    0.42
  -9  -7  -1    0.53    0.44
  -9  -7  -1    0.46    0.34
  -9  -7  -1   -0.03    0.45
   9  -7   1    0.56    0.34
   9  -7   1    1.00    0.41
   9   7   1   -0.33    0.28
   9   7   1   -0.40    0.46
  -9   7  -1    0.40    0.45
   9   7   1    0.12    0.24
  -9   7  -1    1.15    0.47
  -9   7  -1    0.26    0.34
  -9   7  -1    0.10    0.41
 -10  -7  -1   43.79    2.02
  10  -7   1   46.85    2.19
 -10  -7  -1   45.49    2.45
 -10  -7  -1   40.98    2.41
  10  -7   1   45.54    2.27
 -10   7  -1   39.52    2.19
  10   7   1   43.30    2.02
 -10   7  -1   47.32    2.23
 -10   7  -1   42.20    2.14
  10   7   1   42.65    2.33
 -10   7  -1   45.24    2.23
  11  -7   1    0.11    0.48
  11  -7   1    0.20    0.52
 -11  -7  -1    0.07    0.41
 -11  -7  -1    0.57    0.29
 -11  -7  -1    0.38    0.41
 -11  -7  -1    0.09    0.53
 -11   7  -1    1.06    0.51
  11   7   1    0.54    0.38
 -11   7  -1    0.27    0.46
 -11   7  -1    1.22    0.54
  11   7   1    1.07    0.56
 -12  -7  -1   41.16    1.88
  12  -7   1   45.86    2.34
  12  -7   1   40.74    2.17
 -12  -7  -1   45.35    2.05
 -12  -7  -1   40.20    2.45
 -12   7  -1   33.40    2.27
  12   7   1   40.94    2.02
 -12   7  -1   41.37    2.17
 -12   7  -1   44.94    2.26
  12   7   1   42.20    2.40
  13  -7   1    3.45    0.81
 -13  -7  -1    3.95    0.87
  13  -7   1    3.59    0.75
 -13  -7  -1    3.66    0.50
 -13  -7  -1    3.37    0.62
  13   7   1    4.19    0.67
 -13   7  -1    2.00    0.70
  13   7   1    4.23    0.93
 -13   7  -1    5.04    0.81
 -14  -7  -1    2.93    0.89
 -14  -7  -1    2.69    0.52
 -14  -7  -1    2.05    0.60
  14  -7   1    2.99    0.85
  14  -7   1    1.26    0.68
 -14   7  -1    2.64    0.75
  14   7   1    2.15    0.91
  14   7   1    2.34    0.63
 -15  -7  -1    1.76    0.85
  15  -7   1    2.32    0.73
 -15  -7  -1    1.36    0.61
 -15  -7  -1    1.55    0.50
  15  -7   1    0.61    0.79
  15   7   1    1.16    0.85
 -15   7  -1    3.70    0.88
 -16  -7  -1   -0.09    0.56
 -16  -7  -1    0.40    0.47
 -16  -7  -1    0.66    0.80
  16  -7   1   -0.25    0.62
  16  -7   1    0.32    0.85
 -16   7  -1    0.48    0.77
  16   7   1    0.12    0.80
 -17  -7  -1    1.33    0.70
  17  -7   1    2.63    0.84
 -17  -7  -1    1.85    0.99
  17  -7   1    2.95    1.05
 -17  -7  -1    1.93    0.64
  17   7   1    1.83    1.04
 -17   7  -1    2.51    0.89
  18  -7   1    6.25    1.06
 -18  -7  -1    6.25    0.96
 -18  -7  -1    3.69    1.17
  18  -7   1    3.91    1.17
 -18  -7  -1    5.65    0.85
 -18   7  -1    6.44    1.24
  18   7   1    4.60    1.20
 -18  -8   1    4.23    0.83
  18  -8  -1    3.17    0.95
 -18  -8   1    2.16    1.05
  18   8  -1    2.31    1.13
  17  -8  -1   -0.29    0.72
 -17  -8   1    0.03    0.62
 -17  -8   1    0.31    0.86
 -17  -8   1   -0.30    0.50
 -17   8   1    0.76    0.85
  17   8  -1   -1.60    0.88
  16  -8  -1    0.28    0.72
 -16  -8   1    1.16    0.59
  16  -8  -1    0.30    0.78
 -16  -8   1    0.24    0.45
 -16  -8   1    1.34    0.91
  16   8  -1    0.18    0.92
 -16   8   1    0.03    0.75
 -15  -8   1    0.01    0.76
 -15  -8   1    0.79    0.44
 -15  -8   1    0.85    0.54
  15  -8  -1   -0.11    0.58
  15  -8  -1    0.84    0.74
 -15   8   1    1.20    0.77
  15   8  -1   -0.75    0.81
  15   8  -1   -0.23    0.57
 -14  -8   1    9.37    0.92
  14  -8  -1    8.57    1.06
  14  -8  -1    8.79    1.12
 -14  -8   1   10.10    0.85
 -14  -8   1    8.23    1.25
  14   8  -1    7.82    0.92
 -14   8   1    9.57    1.16
  14   8  -1    8.32    1.16
 -13  -8   1    0.85    0.46
 -13  -8   1    0.50    0.37
  13  -8  -1   -0.82    0.54
 -13  -8   1    0.27    0.68
  13  -8  -1   -0.01    0.54
 -13   8   1    0.05    0.62
  13   8  -1    1.23    0.74
  13   8  -1    0.84    0.53
 -12  -8   1   15.34    1.44
 -12  -8   1   17.64    1.13
  12  -8  -1   17.44    1.35
  12  -8  -1   17.74    1.30
  12   8  -1   16.72    1.51
 -12   8   1   17.94    1.29
 -12   8   1   15.17    1.24
  12   8  -1   16.12    1.19
  11  -8  -1    6.05    0.82
 -11  -8   1    7.90    0.76
  11  -8  -1    7.88    0.89
 -11  -8   1    7.98    1.05
  11   8  -1    6.77    0.78
 -11   8   1    7.48    0.89
 -11   8   1    8.08    0.87
  11   8  -1    5.71    0.93
 -10  -8   1   63.45    3.18
  10  -8  -1   62.14    2.96
  10  -8  -1   65.21    3.05
 -10  -8   1   65.93    3.34
 -10  -8   1   73.30    3.36
 -10  -8   1   68.05    2.80
 -10   8   1   59.81    3.15
 -10   8   1   65.86    3.02
  10   8  -1   64.10    2.71
  10   8  -1   68.83    2.93
 -10   8   1   64.75    3.09
  10   8  -1   65.13    3.21
   9  -8  -1    0.50    0.41
  -9  -8   1    0.19    0.33
  -9  -8   1    0.39    0.47
  -9  -8   1    0.46    0.36
   9  -8  -1    0.44    0.34
  -9  -8   1   -0.11    0.46
   9  -8  -1    0.18    0.39
  -9   8   1    0.58    0.37
   9   8  -1    0.43    0.34
   9   8  -1    0.84    0.29
  -9   8   1    0.88    0.49
  -9   8   1    0.09    0.41
  -8  -8   1   63.20    2.93
  -8  -8   1   54.46    2.37
  -8  -8   1   59.63    2.73
   8  -8  -1   55.83    2.58
   8  -8  -1   56.23    2.56
   8  -8  -1   56.77    2.47
  -8  -8   1   52.53    2.80
   8   8  -1   56.36    2.37
  -8   8   1   54.85    2.62
  -8   8   1   52.08    2.66
  -8   8   1   55.05    2.58
   8   8  -1   56.39    2.51
   7  -8  -1    0.76    0.33
   7  -8  -1    1.73    0.41
  -7  -8   1    1.33    0.47
  -7  -8   1    0.96    0.47
  -7  -8   1    0.15    0.38
  -7   8   1    0.64    0.44
  -7   8   1    0.77    0.31
   6  -8  -1    0.40    0.26
  -6  -8   1   -0.19    0.28
  -6  -8   1    0.50    0.36
   6  -8  -1    0.52    0.32
  -6  -8   1    0.32    0.37
   6  -8  -1   -0.07    0.31
  -6  -8   1    0.69    0.28
  -6   8   1    0.32    0.24
  -6   8   1    0.22    0.35
   5  -8  -1   11.38    0.66
  -5  -8   1    8.72    0.74
  -5  -8   1    8.34    0.60
  -5  -8   1    6.24    0.70
  -5  -8   1    6.35    0.69
  -5   8   1    8.61    0.81
   4  -8  -1    6.58    0.54
  -4  -8   1    5.21    0.58
   4  -8  -1    5.48    0.50
   4  -8  -1    6.08    0.45
  -4  -8   1    4.81    0.55
   4  -8  -1    5.38    0.57
  -4  -8   1    5.12    0.55
  -4  -8   1    5.53    0.47
  -4   8   1    4.24    0.47
  -4   8   1    4.87    0.64
  -4   8   1    5.26    0.35
   3  -8  -1    5.84    0.47
  -3  -8   1    5.81    0.53
  -3  -8   1    4.94    0.50
  -3  -8   1    4.39    0.57
  -3   8   1    4.40    0.59
  -2  -8   1  148.06    5.63
  -2  -8   1  141.83    6.12
   2  -8  -1  123.35    5.13
  -2  -8   1  140.85    5.47
   2  -8  -1  111.40    5.16
   2  -8  -1  123.24    5.22
   2  -8  -1  132.00    5.14
   2  -8  -1  124.44    5.16
  -2   8   1  125.72    5.50
  -2   8   1  121.68    5.08
   2   8  -1  132.88    5.49
  -1  -8   1    9.32    0.61
   1  -8  -1    9.01    0.50
  -1  -8   1    8.42    0.46
   1  -8  -1    7.30    0.50
  -1  -8   1    9.22    0.51
   1   8  -1    8.84    0.75
  -1   8   1    9.55    0.77
   0  -8  -1  220.08   10.05
   0  -8   1  226.24    8.55
   0  -8  -1  214.98    8.97
   0  -8  -1  229.36    8.55
   0  -8  -1  212.97    8.52
   0  -8   1  216.39    8.60
   0  -8   1  213.38    8.52
   0   8   1  213.79    8.98
   0   8  -1  209.94    8.98
   1  -8   1    0.72    0.24
  -1  -8  -1    0.90    0.31
  -1  -8  -1    0.53    0.20
  -1  -8  -1    1.49    0.25
  -1  -8  -1    0.66    0.16
   1  -8   1    0.54    0.19
  -1   8  -1    0.73    0.34
   2  -8   1   86.93    3.70
   2  -8   1   85.31    3.81
   2  -8   1   87.88    3.72
  -2  -8  -1  100.87    4.46
  -2  -8  -1  101.31    3.91
  -2   8  -1   87.62    4.02
   3  -8   1    0.48    0.28
   3  -8   1    0.46    0.27
  -3  -8  -1    0.58    0.33
   3  -8   1   -0.04    0.19
  -3  -8  -1    0.19    0.26
  -3   8  -1   -0.02    0.31
  -4  -8  -1    0.37    0.30
   4  -8   1    0.74    0.33
  -4  -8  -1    0.20    0.25
   4  -8   1    0.23    0.23
  -4  -8  -1    0.21    0.29
  -4  -8  -1    0.27    0.31
  -4   8  -1    0.69    0.36
  -4   8  -1    0.51    0.29
   5  -8   1    4.22    0.53
   5  -8   1    3.97    0.45
  -5  -8  -1    3.37    0.50
  -5  -8  -1    3.49    0.51
  -5  -8  -1    3.54    0.56
   5  -8   1    3.03    0.47
  -5  -8  -1    3.73    0.44
  -5   8  -1    3.81    0.59
  -6  -8  -1    9.25    0.83
   6  -8   1    8.93    0.79
  -6  -8  -1    9.53    0.88
  -6  -8  -1    9.00    0.81
   6  -8   1    9.73    0.68
  -6  -8  -1    9.72    0.69
   6  -8   1   11.16    0.83
  -6   8  -1    8.96    0.87
  -6   8  -1    7.56    0.55
  -7  -8  -1    1.41    0.47
  -7  -8  -1    2.08    0.41
  -7  -8  -1    2.44    0.50
   7  -8   1    2.13    0.37
   7  -8   1    1.56    0.45
  -7  -8  -1    1.50    0.49
   7  -8   1    1.53    0.47
  -7   8  -1    2.39    0.52
   7   8   1    1.71    0.40
  -7   8  -1    0.79    0.48
  -7   8  -1    2.10    0.33
   8  -8   1   10.43    0.90
  -8  -8  -1   11.03    0.80
  -8  -8  -1   10.47    0.96
  -8  -8  -1   11.37    0.99
   8  -8   1   10.04    0.77
   8  -8   1   11.14    0.93
  -8  -8  -1    9.42    0.97
  -8   8  -1   10.33    0.96
  -8   8  -1   10.28    0.91
   8   8   1   11.49    1.02
   8   8   1    8.79    0.77
  -9  -8  -1   11.03    0.84
  -9  -8  -1   11.30    1.00
   9  -8   1   10.80    0.83
   9  -8   1   10.49    0.97
  -9  -8  -1   11.03    1.10
   9  -8   1   10.62    0.99
   9   8   1    9.09    0.78
   9   8   1   10.68    0.72
   9   8   1   11.16    1.07
  -9   8  -1   11.78    1.05
  -9   8  -1   11.05    1.02
 -10  -8  -1   30.49    1.86
  10  -8   1   28.44    1.64
  10  -8   1   29.62    1.75
 -10  -8  -1   30.12    1.90
 -10  -8  -1   28.53    1.53
 -10   8  -1   30.54    1.76
  10   8   1   31.63    1.58
 -10   8  -1   28.91    1.66
  10   8   1   33.41    1.89
  11  -8   1    8.22    0.91
 -11  -8  -1    6.48    0.74
 -11  -8  -1    6.64    0.81
  11  -8   1    5.55    0.84
 -11  -8  -1    5.68    0.97
 -11   8  -1    7.32    0.87
  11   8   1    5.17    0.86
 -11   8  -1    7.28    0.87
  11   8   1    6.72    0.73
  12  -8   1    5.48    0.84
 -12  -8  -1    5.72    0.72
  12  -8   1    4.59    0.84
 -12  -8  -1    4.05    0.89
 -12   8  -1    6.29    0.87
  12   8   1    6.03    0.74
 -12   8  -1    4.72    0.78
  12   8   1    3.82    0.86
  13  -8   1    6.19    0.95
 -13  -8  -1    5.61    0.58
 -13  -8  -1    5.13    0.73
 -13  -8  -1    4.05    0.92
  13  -8   1    5.61    0.87
  13   8   1    4.16    0.94
 -13   8  -1    3.98    0.78
 -13   8  -1    5.44    0.93
  13   8   1    3.21    0.62
 -14  -8  -1    5.88    1.10
 -14  -8  -1    6.31    0.67
  14  -8   1    6.17    1.01
  14  -8   1    6.55    0.92
 -14  -8  -1    5.79    0.80
  14   8   1    7.74    1.16
 -14   8  -1    8.25    1.06
 -15  -8  -1    0.36    0.77
 -15  -8  -1    0.21    0.54
  15  -8   1    0.25    0.64
  15  -8   1    0.00    0.71
 -15  -8  -1    0.29    0.45
 -15   8  -1    0.56    0.73
  15   8   1   -0.54    0.80
  16  -8   1    0.28    0.72
  16  -8   1   -0.60    0.81
 -16  -8  -1   -0.70    0.52
 -16  -8  -1   -0.21    0.83
 -16  -8  -1   -0.31    0.46
  16   8   1    0.07    0.87
 -16   8  -1   -0.01    0.76
  17  -8   1   -0.17    0.78
  17  -8   1    0.11    0.92
 -17  -8  -1    0.81    0.62
 -17  -8  -1   -0.62    0.52
 -17  -8  -1    0.74    0.89
  17   8   1    0.33    0.94
 -17   8  -1    0.58    0.84
  18  -8   1   -0.83    0.80
 -18  -8  -1    0.86    0.71
 -17  -9   1    0.74    0.65
  17  -9  -1    0.66    0.82
 -17  -9   1   -0.34    0.49
 -17  -9   1   -1.05    0.79
  17   9  -1   -0.90    0.99
 -17   9   1    0.65    0.78
 -16  -9   1    0.82    0.46
  16  -9  -1   -0.27    0.73
 -16  -9   1    0.68    0.86
 -16  -9   1    0.29    0.56
  16   9  -1    0.92    0.99
 -16   9   1    0.25    0.75
  15  -9  -1    1.66    0.77
 -15  -9   1    0.94    0.83
 -15  -9   1    1.80    0.49
 -15  -9   1    1.67    0.59
 -15   9   1   -0.52    0.71
  15   9  -1   -0.05    0.87
 -14  -9   1    9.86    1.32
 -14  -9   1   10.37    1.00
 -14  -9   1   10.18    0.86
  14  -9  -1   12.01    1.24
  14   9  -1   11.64    1.09
 -14   9   1   12.58    1.33
  14   9  -1    9.81    1.35
  13  -9  -1   15.17    1.36
  13  -9  -1   15.60    1.27
 -13  -9   1   14.38    1.09
 -13  -9   1   13.28    1.45
  13   9  -1   12.73    1.41
 -13   9   1   12.89    1.27
  13   9  -1   14.04    1.20
  12  -9  -1    5.76    0.89
 -12  -9   1    6.82    1.06
  12  -9  -1    6.78    0.90
 -12  -9   1    6.06    0.74
 -12   9   1    5.63    0.85
  12   9  -1    5.89    1.02
 -12   9   1    7.29    0.97
  12   9  -1    6.67    0.79
  11  -9  -1   11.54    1.10
 -11  -9   1   10.85    1.21
 -11  -9   1   12.07    0.94
  11  -9  -1   13.22    1.14
  11   9  -1   11.92    0.99
  11   9  -1   10.56    1.22
 -11   9   1   10.08    1.05
 -11   9   1   10.47    1.11
 -10  -9   1    0.50    0.54
 -10  -9   1    0.40    0.39
  10  -9  -1    0.63    0.45
 -10  -9   1    0.29    0.54
 -10  -9   1    0.65    0.38
  10  -9  -1    0.69    0.49
 -10   9   1    1.14    0.49
  10   9  -1   -0.02    0.30
  10   9  -1   -0.66    0.55
  10   9  -1   -0.17    0.39
 -10   9   1    0.39    0.53
   9  -9  -1   10.21    0.93
  -9  -9   1   10.05    1.03
   9  -9  -1    9.42    0.94
  -9  -9   1    8.81    1.02
   9  -9  -1    9.57    0.82
  -9  -9   1   10.85    0.92
  -9  -9   1   10.38    0.80
  -9   9   1   10.07    0.97
   9   9  -1    9.12    0.86
   9   9  -1    9.26    0.74
  -9   9   1    9.61    0.96
  -8  -9   1   10.79    1.01
   8  -9  -1   11.07    0.81
   8  -9  -1   10.72    0.95
  -8  -9   1    9.01    0.97
  -8  -9   1    9.44    0.76
  -8  -9   1    9.48    0.93
   8  -9  -1    9.77    0.86
  -8   9   1   10.20    0.98
   8   9  -1   10.07    0.88
  -8   9   1   10.89    1.02
   8   9  -1    9.93    0.74
   7  -9  -1    0.43    0.37
  -7  -9   1    0.83    0.39
  -7  -9   1    0.28    0.32
   7  -9  -1    0.59    0.42
  -7  -9   1    0.52    0.46
   7  -9  -1    0.42    0.32
  -7  -9   1    0.16    0.42
  -7   9   1    0.53    0.42
  -6  -9   1   30.14    1.74
  -6  -9   1   30.37    1.39
   6  -9  -1   28.49    1.52
   6  -9  -1   31.95    1.60
  -6  -9   1   30.28    1.62
  -6  -9   1   28.81    1.65
   6  -9  -1   30.28    1.42
   6  -9  -1   28.80    1.45
  -6   9   1   27.95    1.67
  -5  -9   1   34.39    1.79
  -5  -9   1   34.93    1.93
  -5  -9   1   35.11    1.74
   5  -9  -1   33.95    1.65
   5  -9  -1   34.90    1.61
   5  -9  -1   33.35    1.54
   5  -9  -1   32.56    1.69
  -5  -9   1   34.90    1.54
  -5   9   1   35.09    1.85
  -4  -9   1   35.01    1.89
  -4  -9   1   36.08    1.71
  -4  -9   1   36.97    1.68
   4  -9  -1   31.98    1.54
   4  -9  -1   32.86    1.65
   4  -9  -1   31.71    1.48
   4  -9  -1   32.35    1.58
  -4   9   1   30.71    1.78
  -3  -9   1    1.11    0.35
   3  -9  -1    0.24    0.26
  -3  -9   1    1.01    0.35
   3  -9  -1    1.06    0.26
  -3  -9   1    0.86    0.31
   3  -9  -1    0.83    0.23
   3  -9  -1    0.67    0.33
   3   9  -1    0.55    0.35
  -3   9   1    0.17    0.41
  -2  -9   1    1.52    0.23
  -2  -9   1    1.90    0.34
   2  -9  -1    0.36    0.21
   2  -9  -1    0.78    0.20
   2   9  -1    0.24    0.37
  -2   9   1    0.60    0.37
  -1  -9   1   56.93    2.30
  -1  -9   1   56.10    2.47
  -1  -9   1   55.05    2.26
   1  -9  -1   55.72    2.32
  -1   9   1   55.29    2.64
   1   9  -1   52.77    2.61
   0  -9  -1    4.56    0.59
   0  -9  -1    5.54    0.46
   0  -9  -1    5.36    0.41
   0  -9   1    5.85    0.47
   0  -9  -1    4.93    0.44
   0  -9   1    5.09    0.41
   0   9   1    4.59    0.60
   0   9  -1    4.67    0.64
   1  -9   1   69.68    2.96
   1  -9   1   71.29    3.00
  -1  -9  -1   75.21    2.95
  -1  -9  -1   72.63    3.12
  -1  -9  -1   75.30    3.62
  -1  -9  -1   72.53    2.92
  -1   9  -1   70.55    3.31
  -2  -9  -1   74.01    2.97
   2  -9   1   65.04    2.92
  -2  -9  -1   73.50    3.44
   2  -9   1   66.15    2.81
   2  -9   1   65.15    2.82
  -2   9  -1   63.00    3.11
  -3  -9  -1   27.17    1.27
   3  -9   1   23.20    1.28
   3  -9   1   24.91    1.19
   3  -9   1   23.38    1.29
   3  -9   1   23.71    1.17
  -3  -9  -1   26.10    1.51
  -3   9  -1   22.63    1.42
  -4  -9  -1   18.40    1.13
   4  -9   1   19.32    1.13
  -4  -9  -1   19.58    1.32
   4  -9   1   18.43    1.11
   4  -9   1   18.73    1.01
   4  -9   1   19.73    1.03
  -4  -9  -1   20.55    1.11
  -4  -9  -1   20.86    1.02
  -4   9  -1   18.73    1.23
  -5  -9  -1   10.11    0.72
  -5  -9  -1    9.33    0.78
  -5  -9  -1   10.29    0.84
   5  -9   1    9.78    0.86
   5  -9   1    9.78    0.69
   5  -9   1   10.54    0.82
   5  -9   1    9.31    0.70
  -5  -9  -1   10.95    0.91
  -5   9  -1    9.85    0.96
   6  -9   1   26.97    1.37
  -6  -9  -1   28.00    1.69
   6  -9   1   29.20    1.52
  -6  -9  -1   26.13    1.57
   6  -9   1   27.63    1.37
  -6  -9  -1   27.11    1.51
  -6  -9  -1   28.01    1.35
   6  -9   1   26.74    1.49
  -6   9  -1   28.36    1.63
  -7  -9  -1    5.20    0.74
   7  -9   1    5.02    0.68
  -7  -9  -1    5.29    0.71
   7  -9   1    5.26    0.68
   7  -9   1    5.75    0.61
  -7  -9  -1    5.93    0.61
  -7  -9  -1    5.21    0.73
  -7   9  -1    6.33    0.74
  -7   9  -1    3.94    0.68
  -8  -9  -1    2.02    0.54
  -8  -9  -1    2.78    0.47
  -8  -9  -1    0.99    0.49
   8  -9   1    2.10    0.46
   8  -9   1    0.38    0.46
  -8  -9  -1    2.25    0.61
   8  -9   1    1.78    0.52
  -8   9  -1    3.49    0.61
   8   9   1    0.96    0.54
  -8   9  -1    2.28    0.56
   8   9   1    1.66    0.45
   9  -9   1    6.25    0.82
   9  -9   1    7.28    0.85
   9  -9   1    7.88    0.75
  -9  -9  -1    7.34    0.87
  -9  -9  -1    5.62    0.84
  -9  -9  -1    6.58    0.70
   9   9   1    6.03    0.61
  -9   9  -1    6.70    0.83
   9   9   1    6.32    0.87
   9   9   1    7.30    0.73
  -9   9  -1    7.31    0.86
  10  -9   1    8.69    0.94
  10  -9   1    8.52    0.94
 -10  -9  -1    8.92    0.82
 -10  -9  -1    9.18    1.07
 -10  -9  -1   10.12    0.99
 -10   9  -1    8.37    0.93
  10   9   1    9.45    1.04
 -10   9  -1    9.54    0.99
  10   9   1    7.59    0.80
 -11  -9  -1    1.91    0.52
 -11  -9  -1    1.42    0.65
  11  -9   1    1.91    0.64
  11  -9   1    1.27    0.64
 -11  -9  -1    2.18    0.57
  11   9   1    1.94    0.71
 -11   9  -1    0.91    0.54
 -11   9  -1    2.07    0.63
  11   9   1    1.11    0.45
 -12  -9  -1    1.50    0.53
 -12  -9  -1    1.97    0.73
  12  -9   1    2.51    0.71
  12  -9   1    1.29    0.63
 -12   9  -1    1.71    0.67
  12   9   1    1.02    0.72
  12   9   1    2.37    0.54
 -12   9  -1    1.52    0.63
 -13  -9  -1    0.13    0.67
 -13  -9  -1    0.75    0.52
  13  -9   1    0.30    0.62
  13  -9   1    1.23    0.68
 -13   9  -1   -0.44    0.57
 -13   9  -1    0.77    0.62
  13   9   1   -0.07    0.76
 -14  -9  -1    6.13    0.82
 -14  -9  -1    5.38    0.61
  14  -9   1    6.57    1.02
  14  -9   1    4.24    0.92
 -14  -9  -1    3.66    1.00
  14   9   1    3.79    1.06
 -14   9  -1    5.76    0.97
  15  -9   1    4.05    1.00
  15  -9   1    4.97    0.97
 -15  -9  -1    4.43    0.79
 -15  -9  -1    4.62    0.64
 -15  -9  -1    5.94    1.17
  15   9   1    4.76    1.15
 -15   9  -1    4.56    0.93
  16  -9   1    2.71    0.92
 -16  -9  -1    2.74    1.07
 -16  -9  -1    2.52    0.72
 -16  -9  -1    2.89    0.60
 -16   9  -1    3.16    0.88
  16   9   1    1.50    0.98
 -17  -9  -1    1.42    0.74
  17  -9   1    1.95    0.91
 -17  -9  -1    1.09    0.56
 -17  -9  -1    0.66    0.98
  17   9   1    3.08    1.14
 -17   9  -1    2.28    0.93
 -17 -10   1    0.69    0.97
 -17 -10   1   -0.23    0.50
  17 -10  -1   -0.05    0.84
  17  10  -1    1.17    1.08
  16 -10  -1   12.02    1.44
 -16 -10   1   11.21    0.94
 -16 -10   1   10.80    1.54
  16  10  -1    9.94    1.48
 -16  10   1   13.97    1.43
 -15 -10   1    0.36    0.54
 -15 -10   1    0.44    0.75
  15 -10  -1    0.34    0.77
  15  10  -1    0.12    0.97
 -15  10   1    0.55    0.80
 -14 -10   1   10.59    1.39
  14 -10  -1   10.56    1.27
 -14 -10   1   10.65    1.03
  14  10  -1   10.18    1.38
 -14  10   1   12.65    1.38
 -13 -10   1    2.03    0.58
  13 -10  -1    1.40    0.70
 -13 -10   1    1.61    0.75
 -13  10   1    0.84    0.69
  13  10  -1    1.44    0.80
  13  10  -1    0.63    0.56
 -12 -10   1    2.32    0.56
 -12 -10   1    3.33    0.84
  12 -10  -1    3.07    0.77
  12  10  -1    2.33    0.84
  12  10  -1    2.58    0.63
 -12  10   1    2.04    0.68
 -12  10   1    3.00    0.77
 -11 -10   1    0.73    0.44
  11 -10  -1    1.20    0.63
 -11 -10   1    1.13    0.65
 -11  10   1    0.93    0.67
  11  10  -1    1.13    0.50
  11  10  -1    1.31    0.72
 -11  10   1    1.25    0.60
 -10 -10   1    4.62    0.81
  10 -10  -1    2.98    0.66
  10 -10  -1    4.23    0.77
 -10 -10   1    4.79    0.68
 -10 -10   1    4.74    0.84
 -10 -10   1    4.18    0.61
  10  10  -1    4.13    0.64
  10  10  -1    3.58    0.81
 -10  10   1    5.05    0.81
 -10  10   1    3.52    0.70
  10  10  -1    3.55    0.51
  -9 -10   1    4.39    0.74
   9 -10  -1    2.17    0.65
  -9 -10   1    3.00    0.52
  -9 -10   1    2.28    0.63
  -9 -10   1    2.35    0.55
   9 -10  -1    3.90    0.63
   9 -10  -1    3.61    0.56
   9  10  -1    3.04    0.48
   9  10  -1    2.48    0.55
  -9  10   1    3.06    0.69
  -9  10   1    2.96    0.65
  -8 -10   1    8.09    0.91
  -8 -10   1    8.59    0.95
   8 -10  -1    9.02    0.83
   8 -10  -1    8.20    0.93
  -8 -10   1    9.10    0.77
   8 -10  -1   10.80    0.83
  -8 -10   1    8.89    0.89
   8  10  -1    9.69    0.76
  -8  10   1    8.13    0.93
   7 -10  -1    2.56    0.51
  -7 -10   1    1.87    0.55
   7 -10  -1    2.22    0.39
  -7 -10   1    2.84    0.58
   7 -10  -1    2.68    0.50
  -7 -10   1    2.76    0.55
  -7 -10   1    2.89    0.48
   7 -10  -1    2.92    0.58
  -7  10   1    2.90    0.65
   6 -10  -1    7.33    0.77
  -6 -10   1    9.00    0.67
  -6 -10   1    9.18    0.81
   6 -10  -1    5.98    0.55
  -6 -10   1    5.89    0.75
   6 -10  -1    5.19    0.58
   6 -10  -1    6.73    0.67
  -6 -10   1    8.53    0.82
  -6  10   1    5.69    0.78
  -5 -10   1   25.86    1.38
  -5 -10   1   24.51    1.36
   5 -10  -1   21.24    1.23
  -5 -10   1   25.60    1.52
   5 -10  -1   19.98    1.20
   5 -10  -1   23.67    1.34
   5 -10  -1   22.80    1.14
  -5  10   1   23.65    1.49
   5  10  -1   24.34    1.42
   4 -10  -1    2.25    0.39
  -4 -10   1    2.68    0.51
   4 -10  -1    2.88    0.35
  -4 -10   1    2.82    0.45
   4 -10  -1    2.77    0.42
   4 -10  -1    2.69    0.50
  -4 -10   1    2.83    0.49
  -4  10   1    2.05    0.53
   4  10  -1    2.73    0.56
   3 -10  -1    0.81    0.25
   3 -10  -1    0.92    0.39
  -3 -10   1    0.69    0.37
   3 -10  -1    1.09    0.30
  -3  10   1    1.16    0.49
   3  10  -1    0.56    0.43
  -2 -10   1   12.06    0.62
  -2 -10   1   10.30    0.56
   2 -10  -1    9.77    0.61
  -2 -10   1   11.67    0.77
   2 -10  -1   10.27    0.68
   2  10  -1   12.07    0.99
  -2  10   1    8.72    0.92
   1 -10  -1   21.89    1.10
   1 -10  -1   21.83    1.07
  -1 -10   1   23.32    1.08
  -1 -10   1   22.92    1.18
  -1 -10   1   22.88    1.03
   1  10  -1   20.97    1.39
  -1  10   1   22.61    1.42
   0 -10   1   20.11    1.06
   0 -10  -1   18.70    0.94
   0 -10   1   19.25    0.99
   0 -10   1   19.67    0.95
   0 -10  -1   18.92    0.99
   0 -10  -1   18.46    0.97
   0  10   1   20.53    1.29
   0  10  -1   20.66    1.30
  -1 -10  -1    8.03    0.50
  -1 -10  -1    7.81    0.82
   1 -10   1    6.93    0.55
  -1 -10  -1    7.76    0.59
  -1 -10  -1    8.04    0.55
   1 -10   1    7.98    0.58
  -1  10  -1    7.82    0.85
   1  10   1    8.21    0.83
  -2 -10  -1   23.52    1.18
  -2 -10  -1   22.82    1.02
   2 -10   1   22.23    1.13
  -2 -10  -1   23.65    1.49
  -2 -10  -1   22.48    1.04
   2 -10   1   21.62    1.12
  -2  10  -1   25.00    1.48
   3 -10   1   24.34    1.23
   3 -10   1   24.08    1.22
  -3 -10  -1   27.36    1.59
   3 -10   1   25.18    1.33
  -3 -10  -1   26.20    1.31
  -3  10  -1   23.15    1.51
  -4 -10  -1   14.53    0.96
   4 -10   1   15.29    1.05
  -4 -10  -1   16.80    1.18
   4 -10   1   15.06    0.91
   4 -10   1   15.59    0.88
   4 -10   1   16.46    1.03
  -4  10  -1   13.25    1.14
   5 -10   1    7.37    0.79
  -5 -10  -1    7.52    0.72
   5 -10   1    6.54    0.59
  -5 -10  -1    7.13    0.81
   5 -10   1    6.31    0.61
   5 -10   1    6.57    0.71
  -5 -10  -1    7.89    0.66
  -5  10  -1    5.52    0.78
  -6 -10  -1   61.77    2.99
   6 -10   1   62.33    2.80
  -6 -10  -1   63.23    3.21
  -6 -10  -1   58.93    2.84
  -6 -10  -1   61.65    2.60
   6 -10   1   60.40    2.80
   6 -10   1   61.56    2.67
   6 -10   1   59.81    2.66
  -6  10  -1   59.56    2.97
  -7 -10  -1    1.14    0.51
   7 -10   1    1.31    0.39
   7 -10   1    1.76    0.43
  -7 -10  -1    2.68    0.57
  -7 -10  -1    1.61    0.54
   7 -10   1    1.62    0.48
   7 -10   1    2.09    0.54
  -7 -10  -1    2.71    0.48
  -7  10  -1    1.78    0.59
   8 -10   1   33.77    1.82
  -8 -10  -1   33.06    1.84
  -8 -10  -1   35.62    1.66
  -8 -10  -1   33.96    2.02
   8 -10   1   36.55    1.86
  -8 -10  -1   30.08    1.93
   8 -10   1   34.62    1.70
   8  10   1   31.13    1.87
  -8  10  -1   32.63    1.79
   8  10   1   33.70    1.71
  -8  10  -1   32.18    1.91
  -9 -10  -1   -0.20    0.43
   9 -10   1    1.78    0.60
   9 -10   1    0.13    0.45
  -9 -10  -1    0.52    0.42
  -9 -10  -1   -0.25    0.52
   9  10   1   -0.42    0.39
  -9  10  -1    1.26    0.55
   9  10   1    0.43    0.36
  -9  10  -1    1.65    0.58
   9  10   1   -0.33    0.52
  10 -10   1    0.03    0.54
 -10 -10  -1   -0.10    0.53
 -10 -10  -1   -0.66    0.44
  10 -10   1   -0.06    0.48
 -10 -10  -1   -0.11    0.41
 -10  10  -1   -0.14    0.55
  10  10   1   -0.02    0.39
 -10  10  -1   -0.11    0.52
  10  10   1   -1.15    0.52
  11 -10   1    0.49    0.60
 -11 -10  -1    0.15    0.62
  11 -10   1    0.69    0.63
 -11 -10  -1    0.15    0.53
 -11 -10  -1    0.23    0.44
 -11  10  -1    0.84    0.60
  11  10   1    0.45    0.46
 -11  10  -1    0.38    0.58
  11  10   1    0.14    0.63
  12 -10   1   11.64    1.24
 -12 -10  -1   11.09    1.35
 -12 -10  -1   11.92    1.03
  12 -10   1   12.05    1.23
 -12  10  -1    8.73    1.09
  12  10   1   12.43    1.31
 -12  10  -1   13.16    1.25
  13 -10   1    1.28    0.76
 -13 -10  -1   -0.29    0.70
 -13 -10  -1    0.00    0.51
  13  10   1   -0.68    0.71
 -13  10  -1   -0.03    0.66
 -13  10  -1    0.62    0.64
  14 -10   1   19.41    1.69
 -14 -10  -1   16.99    1.31
 -14 -10  -1   17.71    1.79
 -14  10  -1   16.94    1.56
  14  10   1   15.92    1.70
 -15 -10  -1    0.86    0.44
  15 -10   1    0.36    0.78
 -15 -10  -1   -0.17    0.84
 -15 -10  -1    1.82    0.66
 -15  10  -1    1.40    0.77
  15  10   1    0.74    0.90
 -16 -10  -1   28.73    1.55
  16 -10   1   31.82    2.13
 -16 -10  -1   28.44    1.78
 -16 -10  -1   25.42    2.29
 -16  10  -1   28.00    1.98
  16  10   1   26.48    2.24
 -17 -10  -1    0.82    0.70
  17 -10   1    0.93    0.98
  17  10   1    0.06    1.00
 -16 -11   1    4.62    1.20
  16 -11  -1    8.50    1.30
 -16  11   1    7.34    1.22
  16  11  -1    4.10    1.22
  15 -11  -1    0.73    0.78
 -15 -11   1   -0.67    0.79
 -15  11   1    0.92    0.81
  15  11  -1   -0.43    0.93
  14 -11  -1   13.13    1.43
 -14 -11   1   15.22    1.23
 -14 -11   1   13.90    1.58
 -14  11   1   14.84    1.49
  14  11  -1   14.49    1.56
  13 -11  -1    3.89    0.91
 -13 -11   1    1.34    0.59
 -13 -11   1    2.40    0.87
  13  11  -1    2.39    0.91
 -13  11   1    2.00    0.81
 -12 -11   1    6.61    1.03
 -12 -11   1    5.72    0.76
  12 -11  -1    5.08    0.96
  12  11  -1    6.05    1.08
 -12  11   1    5.36    0.91
  12  11  -1    7.87    0.92
 -12  11   1    5.32    0.94
  11 -11  -1    1.51    0.70
 -11 -11   1   -0.76    0.62
 -11 -11   1    1.83    0.53
 -11  11   1    1.65    0.70
  11  11  -1    0.54    0.48
  11  11  -1    1.24    0.78
 -11  11   1    1.56    0.66
  10 -11  -1    0.14    0.58
 -10 -11   1   -0.11    0.54
 -10 -11   1   -0.04    0.42
 -10 -11   1    0.85    0.61
 -10 -11   1    0.22    0.43
  10  11  -1    0.35    0.45
 -10  11   1    0.50    0.62
 -10  11   1    0.29    0.57
  10  11  -1    0.28    0.37
  10  11  -1    0.52    0.49
  10  11  -1   -0.70    0.59
  -9 -11   1    7.55    0.86
  -9 -11   1    4.28    0.84
  -9 -11   1    7.47    0.89
   9 -11  -1    6.44    0.70
   9 -11  -1    5.73    0.82
  -9 -11   1    6.21    0.70
   9  11  -1    4.55    0.66
   9  11  -1    6.48    0.82
  -9  11   1    5.84    0.90
  -9  11   1    7.96    0.96
   8 -11  -1   19.69    1.20
   8 -11  -1   18.18    1.34
  -8 -11   1   18.71    1.38
  -8 -11   1   18.52    1.34
  -8 -11   1   20.72    1.40
  -8 -11   1   22.19    1.20
   8  11  -1   21.36    1.38
  -8  11   1   16.66    1.38
   8  11  -1   17.96    1.14
  -7 -11   1    0.78    0.37
   7 -11  -1    0.39    0.35
  -7 -11   1    0.98    0.47
  -7 -11   1    0.56    0.48
   7 -11  -1    1.58    0.52
  -7 -11   1    0.50    0.48
  -7  11   1    1.10    0.59
   7  11  -1    0.26    0.45
  -6 -11   1   54.72    2.88
   6 -11  -1   50.81    2.52
  -6 -11   1   59.20    2.62
   6 -11  -1   50.54    2.41
  -6 -11   1   52.21    2.66
   6  11  -1   56.86    2.67
  -6  11   1   49.66    2.71
  -5 -11   1    0.17    0.38
   5 -11  -1   -0.23    0.29
  -5 -11   1    0.38    0.42
   5 -11  -1    0.71    0.44
  -5 -11   1    0.67    0.43
  -5  11   1    0.23    0.49
   5  11  -1    0.19    0.43
  -4 -11   1   62.48    2.62
   4 -11  -1   54.19    2.56
   4 -11  -1   53.37    2.43
   4  11  -1   57.11    2.75
  -4  11   1   49.12    2.74
   3 -11  -1   15.90    0.96
  -3 -11   1   18.42    1.07
  -3 -11   1   17.11    0.80
  -3 -11   1   17.57    0.85
   3  11  -1   15.84    1.24
  -3  11   1   14.30    1.26
  -2 -11   1   43.79    1.85
   2 -11  -1   41.31    1.91
  -2 -11   1   44.30    2.04
  -2 -11   1   42.72    1.81
   2  11  -1   44.58    2.27
  -2  11   1   40.71    2.27
   1 -11  -1    9.93    0.64
  -1 -11   1    8.91    0.58
  -1 -11   1    9.08    0.72
   1 -11  -1   10.76    0.65
   1  11  -1    7.97    0.89
  -1  11   1    8.04    0.91
   0 -11   1    0.49    0.24
   0 -11  -1    0.62    0.28
   0 -11   1    0.13    0.32
   0 -11  -1    0.49    0.22
   0  11  -1   -0.04    0.45
   0  11   1    0.93    0.49
  -1 -11  -1   15.57    0.80
  -1 -11  -1   14.73    0.89
   1 -11   1   15.47    0.86
   1  11   1   15.83    1.16
  -1  11  -1   16.72    1.20
   2 -11   1   34.60    1.71
  -2 -11  -1   39.69    1.79
  -2 -11  -1   38.64    1.61
  -2 -11  -1   39.14    1.65
   2 -11   1   35.17    1.70
  -2 -11  -1   40.41    2.19
  -2  11  -1   34.96    2.06
   2  11   1   39.44    2.06
  -3 -11  -1   54.48    2.19
  -3 -11  -1   57.10    2.44
  -3 -11  -1   58.72    2.89
   3 -11   1   48.76    2.29
   3 -11   1   51.08    2.31
   3 -11   1   49.35    2.40
  -3  11  -1   51.53    2.67
   3  11   1   52.81    2.63
  -4 -11  -1   49.58    2.15
  -4 -11  -1   49.56    2.52
   4 -11   1   42.17    2.02
   4 -11   1   41.38    1.99
   4 -11   1   41.82    2.12
  -4  11  -1   43.95    2.38
   5 -11   1    1.15    0.46
   5 -11   1    2.12    0.54
  -5 -11  -1    1.77    0.51
   5 -11   1    2.36    0.41
  -5 -11  -1    2.10    0.46
   5 -11   1    1.78    0.36
  -5  11  -1    1.97    0.60
  -6 -11  -1   32.18    1.54
  -6 -11  -1   32.84    1.95
   6 -11   1   33.25    1.59
   6 -11   1   30.14    1.54
   6 -11   1   27.97    1.67
  -6 -11  -1   31.58    1.70
   6 -11   1   30.90    1.72
  -6  11  -1   31.61    1.90
  -7 -11  -1   15.02    1.17
   7 -11   1   14.17    1.12
  -7 -11  -1   14.10    1.10
   7 -11   1   14.33    1.12
  -7 -11  -1   14.31    1.22
   7 -11   1   15.12    0.98
  -7 -11  -1   14.75    0.99
   7 -11   1   14.58    1.00
  -7  11  -1   12.35    1.20
   8 -11   1    1.69    0.45
  -8 -11  -1    1.29    0.49
   8 -11   1    1.95    0.48
   8 -11   1    2.90    0.67
  -8 -11  -1    1.63    0.58
   8 -11   1    2.17    0.56
  -8 -11  -1    1.95    0.60
  -8 -11  -1    2.24    0.60
   8  11   1    1.65    0.60
  -8  11  -1    1.91    0.67
  -8  11  -1    1.30    0.58
   8  11   1    2.07    0.52
  -9 -11  -1    0.50    0.44
  -9 -11  -1   -0.39    0.50
   9 -11   1    0.23    0.52
   9 -11   1   -0.25    0.39
  -9 -11  -1    0.24    0.47
   9 -11   1    0.18    0.40
   9  11   1   -0.19    0.55
  -9  11  -1    0.39    0.54
   9  11   1   -0.57    0.34
   9  11   1    0.27    0.42
  -9  11  -1    0.59    0.58
 -10 -11  -1    0.78    0.49
  10 -11   1    1.14    0.62
 -10 -11  -1    0.57    0.61
 -10 -11  -1    1.36    0.55
 -10  11  -1    0.23    0.58
  10  11   1    0.96    0.48
  10  11   1    0.89    0.61
 -10  11  -1    0.12    0.63
 -11 -11  -1    6.39    0.78
  11 -11   1    6.60    0.95
 -11 -11  -1    4.69    0.95
  11  11   1    5.94    0.96
 -11  11  -1    5.32    0.92
 -11  11  -1    7.42    0.95
  12 -11   1    0.06    0.63
 -12 -11  -1   -0.02    0.50
 -12 -11  -1    0.35    0.65
 -12  11  -1   -0.18    0.63
 -12  11  -1    0.05    0.60
  12  11   1    0.79    0.72
 -13 -11  -1   -1.19    0.64
  13 -11   1   -0.18    0.62
 -13 -11  -1    0.85    0.58
  13  11   1    0.27    0.80
 -13  11  -1   -0.23    0.68
 -13  11  -1    1.73    0.74
 -14 -11  -1    0.78    0.62
  14 -11   1    0.73    0.75
 -14 -11  -1    0.38    0.80
 -14  11  -1    0.02    0.77
  14  11   1    0.50    0.85
  15 -11   1    1.97    0.89
 -15 -11  -1    1.65    0.69
 -15 -11  -1    2.11    0.94
 -15  11  -1    3.80    0.96
  15  11   1    0.04    0.90
 -16 -11  -1    2.07    0.79
 -16 -11  -1    3.40    1.05
  16 -11   1    2.02    0.88
  16  11   1    1.49    0.98
 -16  11  -1    2.56    0.98
 -16 -12   1    2.58    1.04
  16  12  -1    1.27    1.05
  15 -12  -1    0.59    0.79
 -15 -12   1    2.09    0.96
 -15  12   1    1.65    0.90
  15  12  -1    0.43    1.00
 -14 -12   1    1.60    0.89
  14 -12  -1    0.20    0.75
  14  12  -1    2.12    0.97
 -14  12   1    1.41    0.84
 -13 -12   1   -0.32    0.74
  13 -12  -1    0.43    0.68
 -13  12   1    0.55    0.71
  13  12  -1    0.56    0.82
 -12 -12   1    1.86    0.80
  12 -12  -1    1.69    0.76
 -12 -12   1    1.46    0.60
 -12  12   1    0.67    0.70
 -12  12   1    2.04    0.82
  12  12  -1    2.13    0.86
  11 -12  -1    5.70    0.93
 -11 -12   1    4.34    0.91
 -11 -12   1    2.93    0.65
 -11  12   1    2.61    0.74
 -11  12   1    2.39    0.80
  11  12  -1    2.07    0.86
  11  12  -1    2.82    0.69
 -10 -12   1   12.77    1.24
  10 -12  -1   12.93    1.25
 -10 -12   1   12.37    1.30
 -10 -12   1   10.89    0.99
  10  12  -1   12.72    1.21
 -10  12   1   12.37    1.23
 -10  12   1   10.96    1.23
  10  12  -1   11.80    1.23
  10  12  -1   11.36    0.96
  10  12  -1   11.42    1.10
  -9 -12   1   18.04    1.44
  -9 -12   1   20.13    1.21
  -9 -12   1   18.69    1.41
   9 -12  -1   20.56    1.29
   9 -12  -1   19.30    1.46
   9  12  -1   16.40    1.28
  -9  12   1   18.47    1.51
   9  12  -1   19.02    1.41
   9  12  -1   19.87    1.23
  -9  12   1   21.47    1.44
  -8 -12   1    6.16    0.83
   8 -12  -1    5.16    0.84
  -8 -12   1    5.92    0.84
   8 -12  -1    6.94    0.78
  -8 -12   1    5.73    0.67
   8  12  -1    6.36    0.73
   8  12  -1    6.47    0.89
  -8  12   1    5.11    0.90
   7 -12  -1    7.87    0.76
  -7 -12   1    9.27    0.94
   7 -12  -1    8.97    0.98
  -7 -12   1    8.59    0.93
  -7  12   1    8.51    1.06
   7  12  -1    7.81    0.97
  -6 -12   1    1.22    0.52
   6 -12  -1    0.73    0.53
   6 -12  -1    0.77    0.40
  -6  12   1    1.12    0.61
   6  12  -1    1.13    0.56
  -5 -12   1    2.91    0.56
   5 -12  -1    3.99    0.67
   5 -12  -1    2.22    0.44
  -5  12   1    1.51    0.66
   5  12  -1    1.96    0.62
  -4 -12   1    2.24    0.52
   4 -12  -1    1.26    0.38
   4  12  -1    1.62    0.62
  -4  12   1    1.22    0.62
  -3 -12   1   13.30    0.71
   3 -12  -1   13.36    0.88
  -3 -12   1   14.69    0.98
  -3  12   1   13.25    1.26
   3  12  -1   13.93    1.21
   2 -12  -1   41.72    1.86
  -2 -12   1   40.74    1.76
  -2 -12   1   42.13    1.98
  -2  12   1   37.31    2.23
   2  12  -1   40.65    2.23
  -1 -12   1    0.41    0.34
  -1 -12   1    0.03    0.22
   1 -12  -1    0.74    0.29
   1  12  -1    0.05    0.52
  -1  12   1    0.06    0.49
   0 -12  -1    3.42    0.40
   0 -12   1    3.54    0.50
   0 -12   1    3.17    0.39
   0  12   1    3.15    0.70
   0  12  -1    3.15    0.71
   1 -12   1    6.54    0.61
   1 -12   1    5.16    0.52
  -1 -12  -1    5.31    0.47
   1  12   1    5.80    0.88
  -1  12  -1    6.34    0.91
  -2 -12  -1   30.98    1.54
  -2 -12  -1   30.71    1.37
   2 -12   1   32.98    1.50
   2 -12   1   28.79    1.46
  -2  12  -1   31.11    1.89
   2  12   1   30.72    1.85
  -3 -12  -1    1.12    0.24
  -3 -12  -1    1.49    0.40
   3 -12   1    1.15    0.37
  -3 -12  -1    0.62    0.48
  -3  12  -1    0.98    0.57
   3  12   1    1.74    0.59
  -4 -12  -1    3.60    0.67
  -4 -12  -1    4.82    0.61
   4 -12   1    4.16    0.52
   4  12   1    2.26    0.64
  -4  12  -1    4.45    0.80
   5 -12   1    7.87    0.72
  -5 -12  -1    7.98    0.94
  -5 -12  -1    7.87    0.78
  -5  12  -1    6.22    0.94
   6 -12   1    6.68    0.85
  -6 -12  -1    8.21    0.85
  -6 -12  -1    7.41    0.93
   6 -12   1    7.54    0.75
  -6  12  -1    7.38    1.01
  -7 -12  -1   14.53    1.21
   7 -12   1   11.08    0.95
  -7 -12  -1   11.60    1.07
   7 -12   1   12.93    1.16
   7  12   1   13.98    1.13
  -7  12  -1   10.50    1.20
   8 -12   1    9.68    0.90
   8 -12   1   12.16    1.14
  -8 -12  -1   10.05    1.10
  -8 -12  -1   11.54    0.95
  -8  12  -1   11.79    1.15
   8  12   1   11.15    1.07
  -8  12  -1    9.33    1.13
   9 -12   1   14.94    1.30
  -9 -12  -1   13.27    1.22
   9 -12   1   11.97    1.01
  -9 -12  -1   12.46    1.20
  -9 -12  -1   11.63    1.00
   9  12   1   12.19    1.09
   9  12   1   10.00    0.91
  -9  12  -1   10.12    1.19
  -9  12  -1   13.23    1.19
   9  12   1   11.17    1.16
 -10 -12  -1    5.59    0.93
 -10 -12  -1    5.04    0.86
  10 -12   1    7.70    1.03
 -10 -12  -1    6.93    0.81
  10  12   1    5.23    0.94
  10  12   1    7.91    0.84
 -10  12  -1    4.61    0.86
 -10  12  -1    5.74    0.95
  11 -12   1    3.58    0.88
 -11 -12  -1    2.92    0.87
 -11 -12  -1    4.07    0.71
  11  12   1    3.72    0.86
 -11  12  -1    6.36    0.95
 -11  12  -1    2.62    0.85
  12 -12   1    0.33    0.72
 -12 -12  -1    1.42    0.59
 -12 -12  -1   -0.71    0.65
 -12  12  -1   -0.36    0.70
  12  12   1    1.27    0.79
 -12  12  -1    1.09    0.72
 -13 -12  -1    3.29    0.98
 -13 -12  -1    5.49    0.84
  13 -12   1    4.97    0.99
 -13  12  -1    4.10    0.96
 -13  12  -1    5.21    1.03
  13  12   1    3.91    1.10
  14 -12   1    6.45    1.16
 -14 -12  -1    6.71    1.20
 -14 -12  -1    9.54    1.07
  14  12   1    4.68    1.16
 -14  12  -1    6.90    1.14
 -15 -12  -1    0.88    0.89
  15 -12   1    2.10    0.93
 -15  12  -1    1.49    0.88
  15  12   1    0.93    0.97
  16  12   1    1.69    1.03
  15 -13  -1    1.70    0.98
 -15 -13   1    0.97    0.94
 -15  13   1    1.89    1.04
  15  13  -1   -0.05    0.97
  14 -13  -1    1.54    0.85
 -14 -13   1    0.49    0.81
  14  13  -1    1.09    0.93
 -14  13   1    1.31    0.84
 -13 -13   1    2.26    0.87
  13 -13  -1    0.61    0.78
  13  13  -1   -0.28    0.83
 -13  13   1    1.24    0.84
 -12 -13   1    7.06    1.13
  12 -13  -1    7.44    1.13
  12  13  -1    3.90    1.01
 -12  13   1    6.58    1.11
 -12  13   1    6.82    1.07
  11 -13  -1   18.85    1.51
 -11 -13   1   16.76    1.51
  11  13  -1   15.15    1.55
  11  13  -1   17.89    1.34
 -11  13   1   16.94    1.44
 -11  13   1   17.72    1.54
 -10 -13   1    5.32    0.92
  10 -13  -1    5.48    0.93
 -10 -13   1    6.03    0.75
  10  13  -1    5.42    0.85
  10  13  -1    5.39    0.92
  10  13  -1    6.15    0.76
 -10  13   1    3.92    0.88
 -10  13   1    5.62    0.99
   9 -13  -1    8.52    1.02
  -9 -13   1    5.37    0.90
   9 -13  -1    5.72    0.76
  -9 -13   1    7.73    0.99
   9  13  -1    6.49    0.89
   9  13  -1    7.96    1.02
  -9  13   1    6.32    1.05
   9  13  -1    6.69    0.78
  -9  13   1    8.33    1.08
   9  13  -1    6.16    0.92
  -8 -13   1    3.27    0.74
   8 -13  -1    3.76    0.65
   8 -13  -1    3.10    0.72
   8  13  -1    2.79    0.76
  -8  13   1    4.17    0.84
   8  13  -1    2.81    0.61
   7 -13  -1   14.56    1.21
   7 -13  -1   14.18    1.07
  -7 -13   1   14.00    1.16
   7  13  -1   13.45    1.30
  -7  13   1   14.22    1.40
   6 -13  -1    1.53    0.49
  -6 -13   1    2.38    0.58
   6 -13  -1    2.07    0.62
  -6  13   1   -0.20    0.56
   6  13  -1    1.49    0.65
  -5 -13   1    3.18    0.60
   5 -13  -1    1.76    0.48
   5  13  -1    3.00    0.74
  -5  13   1    1.00    0.65
   4 -13  -1    0.91    0.38
  -4 -13   1    0.08    0.44
  -4  13   1   -0.03    0.56
   4  13  -1    0.67    0.65
  -3 -13   1    8.33    0.78
   3 -13  -1    7.40    0.70
  -3 -13   1    6.72    0.54
   3  13  -1    7.50    0.97
  -3  13   1    7.35    1.04
   2 -13  -1    0.24    0.33
  -2 -13   1    0.36    0.26
  -2 -13   1    0.59    0.41
  -2  13   1    0.82    0.63
   2  13  -1    0.61    0.59
   1 -13  -1    6.60    0.59
  -1 -13   1    6.96    0.58
  -1  13   1    5.64    0.92
   1  13  -1    6.55    0.92
   0 -13   1   20.97    1.11
   0 -13  -1   21.83    1.11
   0  13   1   20.47    1.56
   0  13  -1   21.35    1.61
  -1 -13  -1    5.97    0.53
   1 -13   1    7.09    0.61
   1  13   1    6.37    0.94
  -1  13  -1    7.30    1.00
  -2 -13  -1   13.85    0.76
   2 -13   1   12.61    0.87
   2  13   1    9.72    1.16
  -2  13  -1   14.13    1.34
   3 -13   1    4.96    0.58
  -3 -13  -1    5.02    0.43
   3  13   1    4.98    0.88
  -3  13  -1    4.68    0.85
   4 -13   1   12.00    0.92
  -4  13  -1   12.92    1.27
   4  13   1   14.18    1.30
  -5 -13  -1    3.97    0.78
   5 -13   1    4.43    0.57
   5  13   1    3.50    0.78
  -5  13  -1    2.88    0.82
   6 -13   1    0.81    0.43
  -6 -13  -1   -0.07    0.48
  -6 -13  -1    0.08    0.46
  -6  13  -1   -0.42    0.57
   6  13   1    0.10    0.56
  -7 -13  -1    4.24    0.73
   7 -13   1    6.04    0.89
  -7 -13  -1    4.04    0.80
   7 -13   1    6.55    0.78
   7  13   1    4.85    0.77
   7  13   1    4.69    0.86
  -7  13  -1    3.92    0.86
  -8 -13  -1   14.78    1.32
   8 -13   1   13.41    1.12
   8 -13   1   15.97    1.29
   8  13   1   13.41    1.22
   8  13   1   16.11    1.40
  -8  13  -1   13.69    1.28
  -8  13  -1   13.15    1.39
  -9 -13  -1    0.32    0.54
   9 -13   1    0.58    0.50
   9 -13   1   -0.46    0.56
   9  13   1    0.72    0.48
   9  13   1    0.56    0.55
   9  13   1   -0.42    0.60
  -9  13  -1    0.68    0.68
  -9  13  -1   -0.16    0.68
   9  13   1    0.18    0.62
  10 -13   1   21.70    1.71
 -10 -13  -1   25.18    1.53
 -10 -13  -1   27.90    1.85
  10  13   1   24.97    1.78
  10  13   1   24.04    1.74
 -10  13  -1   24.06    1.71
 -10  13  -1   23.34    1.80
  11 -13   1    0.55    0.68
 -11 -13  -1    0.34    0.53
  11  13   1    0.03    0.70
 -11  13  -1    1.40    0.75
 -11  13  -1    0.31    0.67
  12 -13   1   25.73    1.83
 -12 -13  -1   23.21    1.58
 -12  13  -1   23.03    1.68
 -12  13  -1   24.25    1.89
  12  13   1   23.27    1.86
  13 -13   1    0.04    0.74
  13  13   1    0.90    0.92
 -13  13  -1    0.23    0.73
  14 -13   1    0.19    0.83
 -14  13  -1    0.11    0.82
  14  13   1    1.18    0.96
  15  13   1    1.98    1.06
  14 -14  -1   -0.81    0.74
 -14  14   1    0.90    0.86
  13 -14  -1    7.15    1.14
 -13  14   1    6.34    1.12
  13  14  -1    4.25    1.15
  12 -14  -1   14.04    1.45
 -12  14   1   14.00    1.50
  12  14  -1   13.15    1.49
 -12  14   1   18.16    1.66
  11 -14  -1    0.83    0.73
  11  14  -1    0.21    0.82
 -11  14   1    1.07    0.81
 -11  14   1    1.65    0.76
  10 -14  -1   12.89    1.32
  10  14  -1    9.40    1.24
 -10  14   1    7.57    1.12
 -10  14   1   11.90    1.35
  10  14  -1    9.67    1.09
   9 -14  -1    0.54    0.70
  -9 -14   1    1.95    0.71
   9 -14  -1    1.34    0.56
   9  14  -1    2.37    0.71
   9  14  -1    1.13    0.53
   9  14  -1    1.51    0.81
  -9  14   1    0.15    0.70
   9  14  -1    0.70    0.70
  -9  14   1    1.73    0.76
  -8 -14   1    2.51    0.69
   8 -14  -1    3.05    0.63
   8 -14  -1    2.45    0.76
  -8  14   1    2.46    0.81
   8  14  -1    1.98    0.62
   8  14  -1    3.37    0.87
   7 -14  -1   11.53    1.02
  -7  14   1   11.10    1.36
   7  14  -1   12.66    1.33
   6 -14  -1    0.84    0.46
   6  14  -1   -0.01    0.64
  -6  14   1    0.54    0.71
   5 -14  -1   15.99    1.13
  -5  14   1   13.30    1.40
   5  14  -1   16.22    1.47
   4 -14  -1    9.89    0.84
   4  14  -1    9.42    1.14
  -4  14   1    6.40    1.03
  -3 -14   1    9.71    0.66
   3 -14  -1   11.03    0.85
   3  14  -1   10.00    1.17
  -3  14   1    8.30    1.14
   2 -14  -1   47.45    2.04
  -2 -14   1   43.34    1.91
  -2  14   1   38.91    2.48
   2  14  -1   40.76    2.47
   1 -14  -1    0.85    0.35
  -1 -14   1    1.59    0.36
  -1  14   1    0.81    0.69
   1  14  -1    0.87    0.67
   0 -14   1   30.13    1.47
   0 -14  -1   30.40    1.46
   0  14  -1   28.83    2.00
   0  14   1   29.94    2.01
   1 -14   1    1.32    0.39
  -1 -14  -1    1.57    0.37
   1  14   1    1.04    0.67
  -1  14  -1    0.53    0.66
  -2 -14  -1   27.57    1.31
   2 -14   1   25.87    1.42
   2  14   1   27.70    1.88
  -2  14  -1   27.47    1.88
  -3 -14  -1    5.71    0.49
   3 -14   1    5.87    0.64
   3  14   1    4.69    0.92
  -3  14  -1    4.17    0.96
   4 -14   1    9.32    0.82
  -4  14  -1    7.44    1.09
   4  14   1   10.76    1.23
   5 -14   1    9.12    0.82
   5  14   1    8.88    1.16
  -5  14  -1    7.25    1.11
   6 -14   1    1.80    0.52
  -6  14  -1    0.88    0.72
   6  14   1    1.91    0.79
   7 -14   1   11.51    1.07
  -7  14  -1   12.17    1.38
   7  14   1   13.91    1.40
   8 -14   1    7.12    0.82
  -8  14  -1    5.43    1.07
  -8  14  -1    6.35    1.01
   8  14   1    6.40    1.05
   9 -14   1    2.04    0.62
   9 -14   1    3.00    0.83
   9  14   1    1.19    0.76
  -9  14  -1    2.45    0.80
  -9  14  -1    2.41    0.88
   9  14   1    1.45    0.59
  10 -14   1   -0.26    0.62
 -10  14  -1   -0.33    0.71
 -10  14  -1    1.15    0.75
  10  14   1   -0.58    0.65
  11 -14   1    2.49    0.86
 -11  14  -1    1.65    0.86
 -11  14  -1    2.11    0.81
  12 -14   1    4.34    1.06
 -12  14  -1    3.89    1.02
 -12  14  -1    2.91    0.92
  13 -14   1    0.07    0.78
 -13  14  -1   -0.32    0.77
 -14  14  -1   -0.24    0.79
  13 -15  -1    2.35    0.97
 -13  15   1    1.15    0.95
  12 -15  -1    1.72    0.86
 -12  15   1    2.60    1.01
 -12  15   1    2.21    0.89
  11 -15  -1    5.59    1.03
 -11  15   1    2.37    0.95
 -11  15   1    4.53    1.03
  10 -15  -1    2.84    0.86
 -10  15   1    3.11    0.93
 -10  15   1    1.03    0.81
   9 -15  -1    2.47    0.72
   9  15  -1    2.31    0.74
   9  15  -1    1.19    0.60
   9  15  -1    2.01    0.85
  -9  15   1    2.80    0.86
  -9  15   1    1.47    0.83
   8 -15  -1   -0.02    0.53
  -8  15   1    1.67    0.82
   8  15  -1   -1.01    0.68
   8  15  -1   -0.21    0.53
   7 -15  -1    1.09    0.55
  -7  15   1    1.13    0.82
   7  15  -1    1.11    0.78
   6 -15  -1    3.92    0.65
  -6  15   1    4.56    1.05
   6  15  -1    5.22    1.00
   5 -15  -1   -0.19    0.43
  -5  15   1    0.35    0.70
   5  15  -1   -0.15    0.69
   4 -15  -1   -0.30    0.41
  -4 -15   1    0.19    0.29
  -4  15   1    0.47    0.74
   4  15  -1    0.47    0.69
   3 -15  -1    0.16    0.42
  -3 -15   1    0.56    0.33
  -3  15   1    0.54    0.69
   3  15  -1    0.04    0.72
  -2 -15   1    1.74    0.39
   2 -15  -1    1.90    0.47
  -2  15   1    1.96    0.81
   2  15  -1    0.72    0.75
  -1 -15   1    0.01    0.33
   1 -15  -1    0.05    0.36
   1  15  -1   -0.51    0.64
  -1  15   1   -0.04    0.70
   0 -15   1    0.82    0.40
   0 -15  -1    1.39    0.40
   0  15   1    1.25    0.76
   0  15  -1    0.63    0.74
  -1 -15  -1   -0.37    0.31
   1 -15   1   -0.29    0.36
  -1  15  -1   -0.22    0.67
   1  15   1   -0.16    0.66
  -2 -15  -1   10.41    0.76
   2 -15   1   11.95    0.92
  -2  15  -1    9.47    1.24
   2  15   1   11.30    1.29
  -3 -15  -1   10.58    0.72
   3 -15   1    9.20    0.84
  -3  15  -1    9.82    1.30
   3  15   1   11.10    1.29
  -4 -15  -1   11.99    0.76
   4 -15   1   12.67    1.02
  -4  15  -1   10.94    1.35
   4  15   1   15.48    1.52
   5 -15   1   15.04    1.16
  -5  15  -1   16.28    1.63
   5  15   1   16.66    1.57
   6 -15   1    4.65    0.70
  -6  15  -1    4.14    0.99
   6  15   1    3.51    0.98
   7 -15   1    0.43    0.50
   7  15   1    0.53    0.78
  -7  15  -1    0.45    0.80
   8 -15   1    1.18    0.59
  -8  15  -1   -0.09    0.76
   8  15   1    1.22    0.81
  -8  15  -1    1.45    0.78
   9 -15   1    6.16    0.86
  -9  15  -1    6.97    1.20
   9  15   1    5.10    0.81
   9  15   1    9.22    1.26
  -9  15  -1    6.04    1.02
 -10  15  -1    0.33    0.79
 -10  15  -1    2.32    0.79
 -11  15  -1    4.52    1.03
 -11  15  -1    2.76    0.94
  12 -15   1    0.27    0.86
 -12  15  -1    0.82    0.83
 -12  15  -1    0.09    0.82
 -13  15  -1    8.39    1.25
 -12  16   1    3.77    1.10
 -12  16   1    4.56    1.09
 -11  16   1    0.08    0.89
 -11  16   1    1.41    0.95
 -10  16   1   -0.31    0.81
 -10  16   1    0.73    0.81
   9 -16  -1   -0.31    0.57
  -9  16   1    1.09    0.77
   9  16  -1    0.08    0.58
  -9  16   1    0.75    0.84
   9  16  -1    1.13    0.86
   8 -16  -1   -0.07    0.58
   8  16  -1    0.51    0.85
   8  16  -1   -0.20    0.58
  -8  16   1    1.32    0.83
   7 -16  -1   12.01    1.09
   7  16  -1   13.26    1.50
  -7  16   1   11.01    1.47
   6 -16  -1    0.40    0.52
  -6  16   1    0.03    0.78
   6  16  -1    0.49    0.79
   5 -16  -1    6.05    0.80
   5  16  -1    4.66    1.08
  -5  16   1    6.12    1.13
  -4 -16   1    0.44    0.33
   4 -16  -1    0.62    0.52
   4  16  -1    2.07    0.89
  -4  16   1    1.81    0.87
   3 -16  -1    2.31    0.59
  -3 -16   1    2.53    0.44
  -3  16   1    1.47    0.88
   3  16  -1    1.35    0.86
   2 -16  -1    1.01    0.46
  -2 -16   1    0.19    0.35
   2  16  -1    0.46    0.81
  -2  16   1   -0.19    0.72
  -1 -16   1    2.32    0.48
   1 -16  -1    2.94    0.56
  -1  16   1    1.57    0.89
   1  16  -1    3.72    0.99
   0 -16   1    1.33    0.45
   0 -16  -1    1.25    0.43
   0  16  -1    0.02    0.77
   0  16   1   -0.56    0.75
   1 -16   1   11.68    0.92
  -1 -16  -1   10.74    0.85
  -1  16  -1   13.22    1.48
   1  16   1    8.90    1.32
   2 -16   1    5.30    0.68
  -2 -16  -1    5.90    0.59
   2  16   1    4.71    1.04
  -2  16  -1    3.14    1.01
   3 -16   1    7.14    0.78
  -3 -16  -1    7.43    0.66
   3  16   1    7.45    1.17
  -3  16  -1    6.72    1.17
  -4 -16  -1   23.65    1.16
   4 -16   1   20.27    1.39
  -4  16  -1   20.48    1.94
   4  16   1   23.46    1.88
   5 -16   1    7.12    0.86
   5  16   1    7.36    1.19
  -5  16  -1    6.03    1.19
   6 -16   1    2.14    0.61
   6  16   1    3.18    0.98
  -6  16  -1    1.17    0.83
   7 -16   1    2.71    0.66
   7  16   1    1.43    0.87
  -7  16  -1    1.89    0.89
   8 -16   1    6.57    0.89
  -8  16  -1    6.00    1.06
   8  16   1    8.70    1.29
  -8  16  -1    3.46    1.00
   9  16   1    4.44    1.13
  -9  16  -1    0.77    0.92
   9  16   1    1.13    0.68
  -9  16  -1    2.94    0.90
 -10  16  -1    0.49    0.83
 -10  16  -1   -0.04    0.86
 -11  16  -1    0.24    0.93
 -11  16  -1    1.75    0.85
 -12  16  -1    0.54    0.91
 -12  16  -1    1.48    0.94
 -11  17   1    3.28    1.12
 -10  17   1   -0.17    0.81
 -10  17   1   -0.93    0.82
   9  17  -1    7.12    0.99
  -9  17   1    5.63    1.24
  -9  17   1    5.97    1.14
   8 -17  -1   11.32    1.15
   8  17  -1    9.80    1.16
  -8  17   1   11.62    1.33
  -8  17   1    9.72    1.42
   8  17  -1   11.69    1.52
   7 -17  -1    0.80    0.64
  -7  17   1    1.80    0.94
   7  17  -1    0.28    0.95
   7  17  -1    1.68    0.73
   6 -17  -1    2.85    0.69
   6  17  -1    4.35    1.09
  -6  17   1    2.24    0.96
   5 -17  -1   -0.38    0.49
   5  17  -1    0.49    0.93
  -5  17   1    0.44    0.88
  -4 -17   1   19.74    1.09
   4 -17  -1   18.21    1.31
   4  17  -1   18.75    1.83
  -4  17   1   15.56    1.77
  -3 -17   1    6.45    0.65
   3 -17  -1    6.03    0.77
  -3  17   1    4.51    1.19
   3  17  -1    7.16    1.25
  -2 -17   1    1.88    0.47
   2 -17  -1    1.60    0.57
   2  17  -1    2.66    1.02
  -2  17   1    1.90    0.93
  -1 -17   1   18.73    1.19
   1 -17  -1   19.00    1.26
  -1  17   1   20.04    1.90
   1  17  -1   23.18    1.99
   0 -17  -1    0.30    0.44
   0 -17   1    0.73    0.44
   0  17   1    0.68    0.88
   0  17  -1   -0.51    0.77
  -1 -17  -1   16.59    1.05
   1 -17   1   15.35    1.10
   1  17   1   16.83    1.73
  -1  17  -1    8.57    1.41
  -2 -17  -1    0.56    0.40
   2 -17   1    0.79    0.50
  -2  17  -1    0.70    0.84
   2  17   1    0.72    0.90
   3 -17   1   19.48    1.35
  -3 -17  -1   21.41    1.16
  -3  17  -1   16.88    1.83
   3  17   1   21.85    2.05
  -4 -17  -1    6.39    0.62
   4 -17   1    5.69    0.82
   4  17   1    7.38    1.28
  -4  17  -1    2.17    1.01
  -5 -17  -1    0.17    0.33
   5 -17   1    0.05    0.57
   5  17   1    0.71    0.85
  -5  17  -1   -0.16    0.84
   6 -17   1    4.93    0.81
  -6  17  -1    4.31    1.10
   6  17   1    3.44    1.06
   7 -17   1    2.70    0.73
  -7  17  -1    2.48    0.89
  -7  17  -1    1.58    0.99
   7  17   1    1.57    0.96
   8 -17   1    6.40    0.94
  -8  17  -1    6.05    1.22
   8  17   1    4.74    0.87
  -8  17  -1    6.41    1.13
   8  17   1    5.19    1.16
  -9  17  -1    4.23    0.99
  -9  17  -1    1.60    1.00
   9  17   1    3.46    1.09
 -10  17  -1   -0.82    0.94
 -10  17  -1   -1.04    0.83
 -11  17  -1    1.23    1.01
 -11  17  -1    1.77    1.05
  -9  18   1    1.65    1.04
   9  18  -1    0.21    0.72
  -9  18   1    1.45    0.98
   8 -18  -1    0.20    0.69
   8  18  -1    0.86    1.03
  -8  18   1    0.76    0.91
   8  18  -1    2.15    0.79
  -8  18   1    0.10    0.92
   7 -18  -1    0.30    0.64
  -7  18   1   -0.54    0.91
   7  18  -1    0.96    0.73
   7  18  -1    1.15    1.03
   6 -18  -1    1.29    0.64
   6  18  -1    2.23    1.03
  -6  18   1    1.67    1.06
   5 -18  -1    0.44    0.60
   5  18  -1    1.09    0.95
  -5  18   1    1.08    1.00
  -4 -18   1    0.38    0.42
   4 -18  -1   -0.60    0.51
   4  18  -1    0.61    0.98
  -4  18   1   -0.48    0.86
  -3 -18   1   -0.62    0.39
   3 -18  -1    0.68    0.54
   3  18  -1   -0.13    0.91
  -3  18   1    0.25    0.86
  -2 -18   1    2.44    0.56
   2 -18  -1    2.27    0.61
   2  18  -1    2.44    1.03
  -2  18   1    0.85    0.90
   1 -18  -1    0.90    0.52
  -1 -18   1    0.95    0.50
   1  18  -1    0.67    0.91
  -1  18   1   -0.28    0.81
   0 -18  -1    0.28    0.48
   0 -18   1   -0.08    0.45
   0  18   1    0.47    0.92
   0  18  -1   -0.29    0.85
  -1 -18  -1   11.21    1.00
   1 -18   1   12.57    1.09
   1  18   1   13.60    1.64
  -1  18  -1   14.72    1.72
  -2 -18  -1   -0.53    0.43
   2 -18   1    1.61    0.56
   2  18   1    0.15    0.92
  -2  18  -1   -0.23    0.91
   3 -18   1    0.08    0.56
  -3 -18  -1    0.55    0.43
  -3  18  -1   -0.64    0.88
   3  18   1    0.01    0.93
  -4 -18  -1    2.30    0.50
   4 -18   1    3.86    0.73
   4  18   1    2.20    1.08
  -4  18  -1    4.25    1.15
   5 -18   1    4.02    0.81
   5  18   1    2.11    1.11
  -5  18  -1    5.36    1.27
   6 -18   1    0.97    0.67
  -6  18  -1    1.48    1.02
   6  18   1   -0.89    0.90
   7 -18   1    7.47    1.00
  -7  18  -1    5.75    1.09
   7  18   1    5.09    1.29
  -7  18  -1    5.31    1.31
   8 -18   1    2.42    0.76
  -8  18  -1    0.00    0.99
   8  18   1    0.68    1.07
   8  18   1    2.30    0.83
  -8  18  -1    1.84    0.99
  -9  18  -1    6.27    1.10
  -9  18  -1    5.81    1.36
   7 -19  -1    2.62    0.82
   7  19  -1    2.34    1.15
   7  19  -1    1.72    0.83
   6 -19  -1    3.89    0.85
   6  19  -1    4.70    1.05
   6  19  -1    2.83    1.13
  -6  19   1    4.00    1.28
  -5 -19   1   -0.66    0.40
   5 -19  -1   -0.62    0.59
   5  19  -1   -0.04    1.00
  -5  19   1    0.48    1.00
  -4 -19   1    4.37    0.63
   4 -19  -1    4.60    0.86
   4  19  -1    5.54    1.25
  -4  19   1    5.68    1.31
  -3 -19   1    1.75    0.55
   3 -19  -1    3.48    0.74
  -3  19   1    1.84    1.08
   3  19  -1    4.53    1.25
   2 -19  -1    7.04    0.88
  -2 -19   1    4.25    0.71
  -2  19   1    6.82    1.37
   2  19  -1    7.17    1.44
  -1 -19   1    6.71    0.79
   1 -19  -1    7.18    0.84
  -1  19   1    3.35    1.14
   1  19  -1    4.85    1.25
   0 -19   1    5.37    0.77
   0 -19  -1    5.57    0.77
   0  19   1    7.00    1.35
   0  19  -1    4.26    1.20
  -1 -19  -1    9.91    0.89
   1 -19   1    8.23    0.92
  -1  19  -1    7.21    1.36
   1  19   1    9.62    1.48
  -2 -19  -1    0.22    0.45
   2 -19   1    0.17    0.57
   2  19   1    0.59    1.03
  -2  19  -1    1.37    1.08
  -3 -19  -1    0.59    0.48
   3 -19   1   -0.69    0.55
   3  19   1    0.19    1.05
  -3  19  -1   -1.05    0.97
   4 -19   1    1.24    0.68
  -4 -19  -1    0.87    0.49
   4  19   1    1.65    1.12
  -4  19  -1    2.23    1.15
   5 -19   1    0.52    0.64
  -5 -19  -1   -0.81    0.40
   5  19   1    0.59    1.05
  -5  19  -1    0.48    1.04
   6 -19   1    0.69    0.68
  -6  19  -1    0.63    1.02
   6  19   1    0.12    0.99
   7 -19   1    2.42    0.82
   7  19   1    3.49    0.98
   7  19   1    5.02    1.36
   2  20  -1    0.33    1.05
  -1  20   1    5.83    1.40
   1  20  -1    4.73    1.29
   0 -20  -1   16.12    1.34
   0  20  -1   11.69    1.76
   0  20   1   14.56    1.93
  -1  20  -1    2.25    1.36
   1  20   1    4.58    1.32
  20   0  -2    2.05    0.91
 -19   0   2   -0.28    0.81
 -19   0   2   -0.23    0.89
  19   0  -2    0.33    0.76
  19   0  -2   -0.90    0.98
 -18   0   2   20.30    1.66
  18   0  -2   16.91    1.81
 -18   0   2   13.04    1.67
 -18   0   2   17.27    1.58
  18   0  -2   17.65    1.47
  17   0  -2    0.32    0.60
 -17   0   2    1.24    0.72
 -17   0   2    0.38    0.70
  17   0  -2   -0.40    0.79
 -17   0   2   -0.52    0.78
 -16   0   2    2.51    0.72
  16   0  -2    1.88    0.69
 -16   0   2    1.49    0.75
 -16   0   2    2.07    0.86
  16   0  -2    2.03    0.86
 -15   0   2   -0.41    0.69
 -15   0   2   -0.54    0.52
  15   0  -2    0.79    0.71
 -15   0   2   -0.60    0.54
  15   0  -2   -0.03    0.54
  14   0  -2    0.73    0.49
 -14   0   2   -0.62    0.51
 -14   0   2   -0.55    0.60
  14   0  -2    1.24    0.66
 -14   0   2    0.25    0.53
 -13   0   2    1.33    0.55
  13   0  -2    0.88    0.47
 -13   0   2    1.22    0.60
  13   0  -2    1.68    0.64
 -12   0   2   62.45    3.16
  12   0  -2   59.53    3.02
 -12   0   2   63.63    2.82
 -12   0   2   63.11    2.79
  12   0  -2   59.64    2.77
 -11   0   2    0.02    0.38
 -11   0   2    0.30    0.50
  11   0  -2   -0.01    0.44
  11   0  -2    0.29    0.35
 -11   0   2   -0.30    0.37
  10   0  -2   85.13    3.53
 -10   0   2   94.09    3.66
 -10   0   2   96.46    3.91
 -10   0   2   94.80    3.91
  10   0  -2   90.26    4.13
  10   0  -2   97.57    3.89
 -10   0   2   93.59    3.87
 -10   0   2  101.21    4.41
   9   0  -2    0.06    0.12
  -9   0   2    0.04    0.16
   9   0  -2    0.71    0.37
  -9   0   2    0.30    0.31
  -9   0   2    0.74    0.40
  -9   0   2    0.51    0.29
  -9   0   2    0.64    0.18
   9   0  -2    0.79    0.30
  -8   0   2  299.79   12.27
   8   0  -2  279.68   10.90
  -8   0   2  295.33   11.02
   8   0  -2  284.05   11.44
  -8   0   2  272.18   11.37
   8   0  -2  284.83   10.53
  -8   0   2  271.96   10.65
  -8   0   2  283.01   11.16
   7   0  -2   23.41    1.28
   6   0  -2   21.98    1.04
  -6   0   2   20.06    1.03
  -6   0   2   21.29    0.95
  -6   0   2   23.37    1.19
  -6   0   2   21.25    1.03
   6   0  -2   21.71    1.15
  -6   0   2   20.96    1.12
  -6   0   2   22.16    0.90
   6   0  -2   23.00    0.90
  -5   0   2    0.44    0.19
   5   0  -2    0.21    0.10
   5   0  -2    0.36    0.18
  -5   0   2   -0.65    0.19
  -5   0   2    0.52    0.23
  -5   0   2    0.22    0.09
   4   0  -2  159.05    6.02
  -4   0   2  143.87    6.04
  -4   0   2  154.58    6.03
   4   0  -2  147.29    5.90
  -4   0   2  161.10    5.96
  -4   0   2  151.97    6.16
   4   0  -2  164.87    5.74
  -4   0   2  153.65    5.76
  -4   0   2  152.12    6.10
  -4   0   2  151.58    6.39
   3   0  -2    0.05    0.08
  -3   0   2    0.08    0.08
   3   0  -2    0.01    0.12
  -3   0   2   -0.05    0.12
  -3   0   2    0.12    0.14
  -3   0   2    0.18    0.13
   3   0  -2    0.13    0.08
  -3   0   2   -0.09    0.10
   2   0  -2  351.55   13.56
   2   0  -2  366.22   13.96
  -2   0   2  354.26   14.03
  -2   0   2  359.68   13.97
  -2   0   2  363.09   14.72
  -2   0   2  337.71   13.97
   2   0  -2  372.26   13.31
  -2   0   2  378.25   13.73
  -1   0   2    0.01    0.04
   1   0  -2   -0.01    0.02
   1   0  -2    0.05    0.05
   1   0  -2   -0.03    0.03
   1   0  -2   -0.01    0.03
   1   0  -2    0.00    0.03
  -1   0   2    0.00    0.04
   0   0   2    0.01    0.03
   0   0  -2    0.01    0.03
   0   0  -2   -0.06    0.03
   0   0   2    0.05    0.04
   0   0  -2    0.00    0.04
   0   0  -2   -0.02    0.02
   0   0  -2    0.00    0.03
   0   0   2    0.02    0.03
  -1   0  -2    0.07    0.06
  -1   0  -2    0.03    0.04
  -1   0  -2    0.02    0.05
  -1   0  -2    0.00    0.08
  -1   0  -2    0.10    0.06
   1   0   2   -0.01    0.03
   1   0   2    0.06    0.07
   1   0   2    0.00    0.03
  -1   0  -2   -0.05    0.05
  -2   0  -2  401.18   16.37
   2   0   2  390.85   14.99
  -2   0  -2  372.26   15.01
  -2   0  -2  391.81   15.00
  -2   0  -2  387.86   14.75
  -2   0  -2  400.92   14.44
   2   0   2  388.18   14.53
  -2   0  -2  362.14   15.44
  -3   0  -2    0.00    0.14
  -3   0  -2    0.19    0.13
  -3   0  -2    0.19    0.12
   3   0   2    0.01    0.10
  -3   0  -2    0.05    0.13
  -3   0  -2    0.20    0.15
   3   0   2   -0.03    0.07
   3   0   2    0.08    0.17
  -3   0  -2    0.02    0.07
   4   0   2    0.81    0.12
  -4   0  -2    0.81    0.13
  -4   0  -2    1.00    0.18
  -4   0  -2    1.33    0.22
  -4   0  -2    0.78    0.22
  -4   0  -2    1.10    0.21
  -4   0  -2    1.85    0.21
   4   0   2    0.99    0.23
   4   0   2    0.91    0.17
  -5   0  -2   -0.19    0.17
  -5   0  -2    0.16    0.20
  -5   0  -2    0.32    0.22
  -5   0  -2   -0.13    0.18
   5   0   2    0.21    0.16
   5   0   2    0.00    0.21
  -5   0  -2   -0.06    0.15
  -6   0  -2   29.07    1.23
  -6   0  -2   28.57    1.30
  -6   0  -2   28.43    1.31
   6   0   2   27.21    1.39
  -6   0  -2   27.23    1.27
  -6   0  -2   27.78    1.45
   6   0   2   28.64    1.25
  -7   0  -2    0.18    0.22
  -7   0  -2    0.01    0.25
   7   0   2    0.22    0.28
  -7   0  -2    0.06    0.18
  -7   0  -2   -0.21    0.21
  -7   0  -2    0.08    0.28
   7   0   2    0.25    0.22
   8   0   2    9.59    0.65
  -8   0  -2   10.39    0.67
   8   0   2   10.20    0.82
  -8   0  -2    8.76    0.60
  -8   0  -2    9.62    0.67
  -8   0  -2    9.52    0.69
  -8   0  -2    9.98    0.78
   9   0   2    0.21    0.26
  -9   0  -2    0.92    0.28
  -9   0  -2    0.03    0.27
  -9   0  -2    0.01    0.35
  -9   0  -2    0.63    0.33
   9   0   2   -0.34    0.34
  -9   0  -2    0.71    0.26
 -10   0  -2   10.64    0.76
 -10   0  -2   12.89    0.84
 -10   0  -2   11.64    0.99
 -10   0  -2    9.88    0.83
 -10   0  -2   11.28    0.73
  10   0   2   10.40    0.76
  10   0   2    9.88    0.97
 -11   0  -2   -0.48    0.35
 -11   0  -2   -0.46    0.25
 -11   0  -2    0.06    0.45
  11   0   2    0.17    0.34
  11   0   2    0.24    0.45
 -11   0  -2    0.53    0.40
 -11   0  -2    0.25    0.29
 -12   0  -2    7.90    0.78
 -12   0  -2    8.41    0.72
 -12   0  -2    6.73    0.82
  12   0   2    8.13    0.98
 -12   0  -2    8.30    0.72
 -12   0  -2    7.78    0.96
  12   0   2    7.30    0.75
  13   0   2    0.67    0.63
  13   0   2    1.21    0.46
 -13   0  -2    0.23    0.51
 -13   0  -2    0.41    0.46
 -13   0  -2    0.15    0.55
 -14   0  -2    8.07    1.10
 -14   0  -2    7.00    0.90
 -14   0  -2    7.27    0.91
  14   0   2    6.63    0.80
  14   0   2    5.12    0.97
  15   0   2    0.57    0.48
 -15   0  -2    0.42    0.56
 -15   0  -2    0.80    0.63
  15   0   2    0.53    0.77
 -15   0  -2    0.14    0.70
 -16   0  -2    1.60    0.81
 -16   0  -2    2.00    0.73
 -16   0  -2    2.20    0.72
  16   0   2    2.04    0.88
  16   0   2    1.62    0.63
  17   0   2    0.69    0.63
 -17   0  -2   -0.26    0.72
  17   0   2   -1.26    0.78
 -17   0  -2   -0.56    0.78
 -18   0  -2   22.11    1.76
 -18   0  -2   19.77    2.01
  18   0   2   20.08    2.02
 -18   0  -2   21.64    1.62
  19   0   2   -0.60    1.04
 -19   0  -2    0.29    0.78
 -19   0  -2    1.17    1.02
 -19   0  -2   -0.93    0.68
  20  -1  -2    1.79    0.89
 -20   1   2    4.85    1.42
  19  -1  -2   -0.36    0.71
 -19  -1   2    0.02    0.72
  19  -1  -2    0.47    1.01
 -19  -1   2    0.02    0.77
 -19  -1   2    0.59    0.95
  19   1  -2    1.29    1.02
 -19   1   2    0.51    0.93
 -19   1   2    0.15    0.76
 -19   1   2    0.21    0.82
  19   1  -2    0.71    0.75
 -18  -1   2    0.42    0.71
  18  -1  -2   -0.40    0.88
 -18  -1   2    1.18    0.94
  18  -1  -2   -0.11    0.67
 -18   1   2   -0.16    0.77
  18   1  -2    0.07    0.85
  18   1  -2    0.54    0.72
 -18   1   2    1.15    0.80
 -18   1   2    0.25    0.88
 -17  -1   2    1.16    0.77
 -17  -1   2    0.58    0.83
  17  -1  -2    1.08    0.71
  17  -1  -2    1.97    0.94
 -17  -1   2    1.71    0.71
  17   1  -2    1.82    0.71
 -17   1   2    2.05    0.78
  17   1  -2    0.94    0.88
 -17   1   2    2.40    0.83
 -17   1   2    1.78    0.91
 -16  -1   2    0.15    0.74
  16  -1  -2   -0.17    0.71
  16  -1  -2    1.22    0.64
 -16  -1   2    0.00    0.59
 -16  -1   2    0.87    0.67
 -16   1   2    0.74    0.64
  16   1  -2    0.49    0.73
 -16   1   2    1.02    0.79
 -16   1   2    0.81    0.65
  16   1  -2   -0.32    0.54
 -15  -1   2    1.43    0.59
 -15  -1   2    1.47    0.67
 -15  -1   2    0.98    0.72
  15  -1  -2    2.25    0.65
  15  -1  -2    1.15    0.80
 -15   1   2    3.70    0.89
 -15   1   2    2.48    0.74
  15   1  -2    2.99    0.83
 -15   1   2    1.65    0.71
  15   1  -2    2.34    0.64
 -14  -1   2   13.68    1.15
 -14  -1   2   13.68    1.18
  14  -1  -2   11.64    1.26
 -14  -1   2   12.32    1.32
  14  -1  -2   12.64    1.12
  14   1  -2   11.37    1.07
  14   1  -2   10.03    1.22
 -14   1   2   15.34    1.24
 -14   1   2   11.04    1.12
 -14   1   2   10.45    1.27
 -13  -1   2    0.59    0.52
 -13  -1   2    0.30    0.46
 -13  -1   2    0.00    0.55
  13  -1  -2    0.70    0.57
  13  -1  -2    0.90    0.48
  13   1  -2    0.91    0.45
 -13   1   2    1.00    0.53
  13   1  -2    0.80    0.61
 -13   1   2    0.80    0.52
 -13   1   2    0.75    0.61
  12  -1  -2    7.33    0.77
 -12  -1   2    6.65    0.71
 -12  -1   2    5.31    0.83
  12  -1  -2    7.42    0.93
 -12  -1   2    7.14    0.79
  12   1  -2    6.42    0.75
 -12   1   2    9.51    0.88
 -12   1   2    8.48    0.81
  12   1  -2    5.66    0.83
 -12   1   2    6.88    0.90
  11  -1  -2    2.83    0.52
 -11  -1   2    2.80    0.48
  11  -1  -2    3.44    0.63
 -11  -1   2    2.86    0.67
 -11  -1   2    2.42    0.52
 -11   1   2    4.34    0.60
 -11   1   2    3.91    0.70
  11   1  -2    3.01    0.51
  11   1  -2    2.53    0.61
 -11   1   2    3.09    0.35
 -11   1   2    3.44    0.57
 -11   1   2    2.61    0.34
 -10  -1   2    2.32    0.58
  10  -1  -2    1.92    0.55
 -10  -1   2    2.37    0.43
 -10  -1   2    3.36    0.51
  10  -1  -2    2.20    0.45
 -10  -1   2    1.73    0.31
 -10   1   2    2.40    0.46
  10   1  -2    2.73    0.56
 -10   1   2    2.02    0.28
 -10   1   2    2.62    0.45
 -10   1   2    2.56    0.32
 -10   1   2    2.78    0.55
  10   1  -2    1.92    0.20
  10   1  -2    2.99    0.48
   9  -1  -2   21.38    0.90
  -9  -1   2   18.45    1.04
  -9  -1   2   19.81    0.97
  -9  -1   2   21.97    1.14
  -9  -1   2   25.33    1.15
   9  -1  -2   24.26    1.19
   9  -1  -2   24.20    1.33
  -9  -1   2   22.88    1.36
  -9   1   2   25.21    1.19
  -9   1   2   22.52    1.17
  -9   1   2   21.84    1.33
   9   1  -2   22.09    1.15
  -9   1   2   21.65    1.04
   9   1  -2   19.88    0.90
  -9   1   2   19.74    0.95
   9   1  -2   23.14    1.36
   8  -1  -2   37.76    1.65
   8  -1  -2   33.29    1.41
  -8  -1   2   31.30    1.46
  -8  -1   2   35.33    1.62
  -8  -1   2   42.37    1.92
   8  -1  -2   37.60    1.79
  -8   1   2   36.81    1.65
   8   1  -2   34.39    1.41
  -8   1   2   34.46    1.84
  -8   1   2   34.42    1.57
   8   1  -2   36.62    1.80
   8   1  -2   40.96    1.66
  -8   1   2   31.20    1.44
  -8   1   2   41.56    1.67
   7  -1  -2    7.44    0.62
  -7  -1   2    7.12    0.64
   7  -1  -2    6.95    0.52
   7  -1  -2    6.20    0.34
  -7  -1   2    5.88    0.48
  -7  -1   2    7.19    0.62
  -7  -1   2    6.65    0.52
  -7  -1   2    4.40    0.36
   7  -1  -2    6.12    0.41
  -7   1   2    8.11    0.63
  -7   1   2    5.25    0.35
   7   1  -2    6.27    0.49
  -7   1   2    6.15    0.53
  -7   1   2    8.54    0.58
  -7   1   2    5.64    0.41
   7   1  -2    5.48    0.34
   7   1  -2    6.96    0.63
   6  -1  -2    5.75    0.37
  -6  -1   2    5.97    0.55
   6  -1  -2    5.69    0.52
  -6  -1   2    5.66    0.34
   6  -1  -2    5.13    0.31
  -6  -1   2    5.90    0.54
  -6  -1   2    4.54    0.40
  -6  -1   2    5.03    0.42
   6  -1  -2    5.25    0.44
   6   1  -2    5.57    0.31
   6   1  -2    5.50    0.46
  -6   1   2    5.12    0.45
  -6   1   2    5.49    0.37
  -6   1   2    4.92    0.44
   5  -1  -2    0.89    0.17
  -5  -1   2    1.14    0.22
   5  -1  -2    0.88    0.21
  -5  -1   2    1.23    0.27
   5  -1  -2    1.31    0.29
  -5  -1   2    0.91    0.27
  -5  -1   2    0.34    0.13
   5  -1  -2    0.68    0.13
   5   1  -2    0.68    0.21
  -5   1   2    0.72    0.15
  -5   1   2    0.58    0.22
   5   1  -2    0.49    0.12
  -5   1   2    0.79    0.23
   4  -1  -2   43.02    1.67
  -4  -1   2   41.25    2.00
  -4  -1   2   38.94    1.75
  -4  -1   2   44.60    1.76
  -4  -1   2   43.02    1.82
   4  -1  -2   44.23    1.77
  -4  -1   2   41.61    1.91
   4  -1  -2   44.14    1.76
   4  -1  -2   45.07    1.88
   4   1  -2   43.96    1.78
  -4   1   2   44.02    1.79
  -4   1   2   42.84    1.90
  -4   1   2   45.63    1.79
   4   1  -2   44.15    1.67
  -4   1   2   42.89    1.80
  -4   1   2   44.50    1.82
  -3  -1   2  145.18    5.86
  -3  -1   2  142.23    6.69
  -3  -1   2  147.35    6.16
   3  -1  -2  141.37    5.67
  -3  -1   2  155.01    5.79
   3  -1  -2  153.69    5.82
   3  -1  -2  151.26    5.54
  -3  -1   2  151.29    5.72
   3   1  -2  155.45    5.54
  -3   1   2  146.53    5.85
  -3   1   2  140.72    5.83
   3   1  -2  151.50    5.68
  -3   1   2  154.56    5.96
  -3   1   2  145.14    6.14
   2  -1  -2  134.18    5.20
   2  -1  -2  130.79    4.96
  -2  -1   2  129.54    5.23
   2  -1  -2  143.29    6.00
  -2  -1   2  133.41    5.18
   2  -1  -2  127.31    5.06
  -2  -1   2  137.22    5.10
  -2  -1   2  129.09    5.18
  -2  -1   2  132.84    5.50
   2   1  -2  130.82    5.32
  -2   1   2  129.22    5.23
  -2   1   2  130.22    5.47
  -2   1   2  133.25    5.22
   2   1  -2  143.99    4.96
   1  -1  -2   19.06    0.75
   0  -1   2   88.64    3.53
   1  -1   2   34.22    1.40
  -1  -1  -2   36.53    1.42
  -1  -1  -2   37.22    1.36
   1  -1   2   29.51    1.42
  -1  -1  -2   37.47    1.38
   1  -1   2   35.84    1.49
  -1  -1  -2   39.14    1.43
   1   1   2   36.85    1.47
  -1   1  -2   38.93    1.37
  -1   1  -2   36.59    1.51
  -1   1  -2   33.02    1.44
  -2  -1  -2  374.06   15.45
  -2  -1  -2  342.77   14.13
  -2  -1  -2  384.95   14.57
   2  -1   2  349.98   13.72
   2  -1   2  363.56   14.15
  -2  -1  -2  368.66   13.64
  -2  -1  -2  368.11   13.46
  -2   1  -2  374.79   15.42
   2   1   2  385.80   13.69
   2   1   2  369.25   14.34
  -2   1  -2  355.68   14.57
  -2   1  -2  351.34   13.90
  -2   1  -2  351.44   14.16
  -3  -1  -2   68.40    2.60
  -3  -1  -2   62.56    2.64
  -3  -1  -2   65.33    2.95
   3  -1   2   68.41    2.66
  -3  -1  -2   65.89    2.64
   3  -1   2   65.35    2.60
  -3  -1  -2   69.22    2.76
  -3   1  -2   66.08    2.77
   3   1   2   66.59    2.76
  -3   1  -2   67.89    2.65
  -3   1  -2   64.67    2.68
  -3   1  -2   68.30    2.93
   3   1   2   69.31    2.58
  -4  -1  -2   29.62    1.19
   4  -1   2   29.00    1.18
  -4  -1  -2   27.54    1.21
   4  -1   2   28.61    1.31
   4  -1   2   28.08    1.19
  -4  -1  -2   28.25    1.25
  -4  -1  -2   27.93    1.36
  -4  -1  -2   26.56    1.17
  -4   1  -2   29.08    1.22
  -4   1  -2   26.02    1.22
  -4   1  -2   28.24    1.27
   4   1   2   28.00    1.16
   4   1   2   26.56    1.30
  -4   1  -2   27.90    1.34
  -5  -1  -2   27.87    1.24
  -5  -1  -2   28.96    1.27
   5  -1   2   27.02    1.21
  -5  -1  -2   29.79    1.43
   5  -1   2   27.98    1.35
   5  -1   2   28.27    1.19
  -5  -1  -2   25.90    1.20
  -5  -1  -2   27.20    1.20
   5   1   2   26.39    1.33
  -5   1  -2   29.54    1.40
   5   1   2   27.96    1.19
  -5   1  -2   28.44    1.25
  -5   1  -2   27.59    1.29
  -5   1  -2   25.72    1.24
  -6  -1  -2    0.57    0.20
   6  -1   2    0.81    0.16
   6  -1   2    0.64    0.21
  -6  -1  -2    0.75    0.22
  -6  -1  -2    0.79    0.29
  -6  -1  -2    0.88    0.26
   6  -1   2    0.84    0.30
  -6  -1  -2    0.67    0.22
   6   1   2    1.28    0.23
  -6   1  -2    0.76    0.20
  -6   1  -2    0.98    0.27
  -6   1  -2    0.66    0.24
   6   1   2    0.19    0.28
  -6   1  -2    0.83    0.24
  -6   1  -2    0.67    0.27
   7  -1   2   55.38    2.58
  -7  -1  -2   59.63    2.45
  -7  -1  -2   54.62    2.41
  -7  -1  -2   56.76    2.35
   7  -1   2   60.24    2.38
   7  -1   2   57.43    2.40
  -7  -1  -2   59.20    2.76
  -7  -1  -2   57.41    2.49
  -7   1  -2   59.02    2.52
   7   1   2   56.28    2.60
  -7   1  -2   58.33    2.73
  -7   1  -2   59.71    2.34
  -7   1  -2   55.52    2.45
  -7   1  -2   59.24    2.45
   7   1   2   58.15    2.38
   8  -1   2   62.20    2.80
  -8  -1  -2   59.40    2.58
  -8  -1  -2   61.53    2.53
  -8  -1  -2   61.85    2.66
   8  -1   2   60.88    2.57
  -8  -1  -2   59.59    2.61
  -8  -1  -2   62.38    2.96
   8   1   2   64.49    2.56
  -8   1  -2   62.60    2.69
  -8   1  -2   62.76    2.64
   8   1   2   63.08    2.82
  -8   1  -2   61.76    2.92
  -8   1  -2   61.66    2.50
  -8   1  -2   56.99    2.61
   9  -1   2   -0.10    0.26
  -9  -1  -2    0.21    0.37
  -9  -1  -2    0.53    0.26
  -9  -1  -2    0.24    0.27
  -9  -1  -2    0.34    0.33
   9  -1   2    0.14    0.38
  -9  -1  -2    0.08    0.25
  -9   1  -2    0.34    0.29
   9   1   2    0.12    0.38
  -9   1  -2    0.69    0.25
  -9   1  -2    0.22    0.33
  -9   1  -2   -0.03    0.35
  -9   1  -2    0.51    0.29
   9   1   2    0.52    0.27
 -10  -1  -2   52.07    2.32
 -10  -1  -2   53.55    2.68
 -10  -1  -2   49.05    2.24
 -10  -1  -2   52.35    2.34
 -10  -1  -2   55.02    2.38
  10  -1   2   51.73    2.31
  10  -1   2   48.87    2.53
 -10   1  -2   52.70    2.23
 -10   1  -2   53.43    2.38
  10   1   2   54.84    2.31
 -10   1  -2   52.70    2.66
 -10   1  -2   51.83    2.36
  10   1   2   50.04    2.52
 -10   1  -2   53.59    2.39
  11  -1   2    0.25    0.47
  11  -1   2    0.33    0.35
 -11  -1  -2    0.54    0.42
 -11  -1  -2    0.98    0.38
 -11  -1  -2    1.01    0.35
 -11  -1  -2    1.13    0.53
 -11   1  -2    0.10    0.46
 -11   1  -2    0.22    0.33
  11   1   2    0.13    0.32
 -11   1  -2    1.45    0.43
 -11   1  -2    0.63    0.43
  11   1   2    0.52    0.48
 -11   1  -2    0.75    0.32
 -12  -1  -2   11.48    0.95
 -12  -1  -2   11.18    0.94
 -12  -1  -2   13.16    0.86
  12  -1   2   12.24    0.93
  12  -1   2   11.48    1.17
 -12  -1  -2   12.10    1.20
  12   1   2   12.48    1.18
 -12   1  -2   11.17    0.88
 -12   1  -2   13.51    1.05
 -12   1  -2   11.26    1.13
 -12   1  -2   12.38    0.98
 -12   1  -2   10.03    0.79
  12   1   2   11.68    0.88
  13  -1   2    0.81    0.44
 -13  -1  -2    0.76    0.49
 -13  -1  -2    0.44    0.48
 -13  -1  -2   -1.07    0.51
  13  -1   2    0.16    0.56
  13   1   2    0.63    0.43
 -13   1  -2    0.01    0.56
 -13   1  -2   -0.30    0.46
  13   1   2    0.22    0.61
 -13   1  -2    0.33    0.52
  14  -1   2    4.82    0.73
  14  -1   2    5.13    0.95
 -14  -1  -2    5.26    0.81
 -14  -1  -2    4.39    0.94
 -14  -1  -2    5.96    0.79
  14   1   2    5.84    0.75
 -14   1  -2    5.64    0.82
 -14   1  -2    4.39    0.94
 -14   1  -2    6.27    0.91
  14   1   2    5.61    1.01
  15  -1   2   11.20    1.06
 -15  -1  -2   12.65    1.42
 -15  -1  -2    9.84    1.04
  15  -1   2    9.22    1.26
 -15  -1  -2   13.21    1.19
  15   1   2   10.55    1.30
  15   1   2   11.01    1.05
 -15   1  -2   11.97    1.13
 -15   1  -2   10.78    1.17
 -15   1  -2   11.59    1.34
 -16  -1  -2    3.49    0.80
 -16  -1  -2    3.38    0.96
  16  -1   2    3.37    0.75
  16  -1   2    3.92    1.02
  16   1   2    4.40    1.03
 -16   1  -2    5.02    1.06
 -16   1  -2    3.89    0.85
 -16   1  -2    4.20    0.90
  16   1   2    3.39    0.74
 -17  -1  -2   10.67    1.49
  17  -1   2    9.52    1.11
 -17  -1  -2   10.71    1.16
  17  -1   2    7.98    1.35
 -17  -1  -2    9.86    1.18
  17   1   2   10.99    1.51
 -17   1  -2    8.43    1.33
  17   1   2    9.31    1.13
 -17   1  -2    9.92    1.19
 -17   1  -2    9.87    1.23
 -18  -1  -2   13.87    1.41
 -18  -1  -2   15.00    1.42
  18  -1   2   14.11    1.41
  18  -1   2   13.92    1.72
 -18  -1  -2   12.82    1.66
 -18   1  -2   15.99    1.57
 -18   1  -2   17.35    1.63
 -18   1  -2   13.67    1.69
  18   1   2   13.09    1.72
  19  -1   2    2.19    1.10
 -19  -1  -2    0.88    0.81
 -19  -1  -2    3.34    1.12
 -19  -1  -2    2.17    0.86
 -19   1  -2    0.99    0.85
  19   1   2    0.40    1.00
 -19   1  -2    0.95    1.00
  20  -2  -2    0.85    0.84
 -20   2   2    1.17    0.96
 -20   2   2    0.37    1.12
 -19  -2   2    0.34    0.76
 -19  -2   2   -1.15    0.89
  19  -2  -2   -0.98    0.93
 -19  -2   2    0.57    0.68
  19  -2  -2   -0.28    0.74
  19   2  -2   -0.05    1.01
  19   2  -2   -0.54    0.72
 -19   2   2    0.53    0.82
 -19   2   2    0.94    0.93
 -19   2   2   -0.16    0.77
  18  -2  -2   -0.16    0.85
 -18  -2   2   -0.20    0.85
  18  -2  -2   -1.33    0.65
 -18  -2   2   -0.12    0.64
 -18  -2   2    0.00    0.68
  18   2  -2    0.50    0.71
 -18   2   2    0.85    0.86
  18   2  -2    0.91    0.93
 -18   2   2   -0.26    0.72
 -18   2   2   -0.21    0.80
  17  -2  -2   -0.72    0.61
 -17  -2   2    0.72    0.82
 -17  -2   2    0.77    0.67
 -17  -2   2    0.85    0.63
  17  -2  -2   -0.95    0.76
 -17   2   2    0.16    0.70
 -17   2   2    0.76    0.79
 -17   2   2    0.18    0.66
  17   2  -2    1.20    0.67
  17   2  -2    1.20    0.88
  16  -2  -2    3.75    0.95
 -16  -2   2    5.05    0.80
  16  -2  -2    4.44    0.88
 -16  -2   2    5.69    1.13
 -16   2   2    6.41    1.08
  16   2  -2    5.80    1.07
  16   2  -2    5.52    0.87
 -16   2   2    5.45    0.93
 -16   2   2    5.37    0.90
 -15  -2   2    3.29    0.72
 -15  -2   2    2.77    0.87
 -15  -2   2    3.14    0.69
  15  -2  -2    3.46    0.88
  15  -2  -2    3.28    0.76
 -15   2   2    3.58    0.74
 -15   2   2    2.48    0.70
 -15   2   2    3.28    0.88
  15   2  -2    3.24    0.95
  15   2  -2    3.48    0.70
 -14  -2   2    1.33    0.53
  14  -2  -2    2.95    0.74
 -14  -2   2    2.88    0.80
 -14  -2   2    2.89    0.63
  14  -2  -2    1.69    0.59
 -14   2   2    1.82    0.64
  14   2  -2    1.74    0.75
 -14   2   2    2.26    0.74
 -14   2   2    1.71    0.64
  14   2  -2    0.96    0.55
 -13  -2   2    3.14    0.77
 -13  -2   2    2.13    0.59
  13  -2  -2    3.81    0.64
 -13  -2   2    3.23    0.59
  13  -2  -2    1.82    0.64
  13   2  -2    2.83    0.59
 -13   2   2    2.59    0.63
 -13   2   2    3.05    0.67
 -13   2   2    2.49    0.68
  13   2  -2    2.82    0.73
 -12  -2   2    6.11    0.72
 -12  -2   2    6.16    0.88
  12  -2  -2    5.35    0.79
  12  -2  -2    5.93    0.71
 -12  -2   2    6.00    0.65
  12   2  -2    4.50    0.77
 -12   2   2    4.87    0.69
 -12   2   2    5.98    0.85
  12   2  -2    6.00    0.70
 -12   2   2    5.63    0.71
 -11  -2   2    5.29    0.57
  11  -2  -2    4.35    0.61
  11  -2  -2    4.67    0.70
 -11  -2   2    5.91    0.81
 -11  -2   2    4.68    0.60
  11   2  -2    4.00    0.68
 -11   2   2    4.92    0.63
 -11   2   2    4.24    0.45
 -11   2   2    4.70    0.73
  11   2  -2    5.67    0.62
 -11   2   2    3.85    0.58
 -11   2   2    4.24    0.40
  10  -2  -2   10.24    0.75
  10  -2  -2    6.98    0.77
 -10  -2   2    8.33    0.66
 -10  -2   2    7.91    0.89
 -10  -2   2    7.21    0.71
  10   2  -2    7.37    0.83
 -10   2   2   12.54    0.84
  10   2  -2   10.35    0.75
 -10   2   2    9.29    0.77
 -10   2   2    6.95    0.51
  10   2  -2    6.61    0.43
 -10   2   2   10.13    0.90
 -10   2   2   10.42    0.64
  -9  -2   2    3.60    0.48
  -9  -2   2    3.18    0.39
   9  -2  -2    2.62    0.50
  -9  -2   2    2.65    0.54
   9  -2  -2    2.71    0.44
  -9   2   2    4.13    0.59
  -9   2   2    3.93    0.53
   9   2  -2    2.85    0.26
  -9   2   2    3.79    0.40
  -9   2   2    3.62    0.47
   9   2  -2    3.70    0.46
  -9   2   2    3.69    0.33
   9   2  -2    3.43    0.58
  -8  -2   2    5.44    0.50
  -8  -2   2    8.56    0.58
   8  -2  -2    6.95    0.57
  -8  -2   2    6.43    0.43
  -8  -2   2    7.98    0.73
   8  -2  -2    6.75    0.65
   8  -2  -2    5.63    0.46
  -8  -2   2    7.95    0.56
   8  -2  -2    5.66    0.37
  -8  -2   2    9.25    0.74
  -8   2   2    5.31    0.65
   8   2  -2    7.64    0.58
  -8   2   2    6.51    0.60
   8   2  -2    6.64    0.39
   8   2  -2    7.54    0.74
  -8   2   2    5.90    0.56
  -8   2   2    6.29    0.49
  -7  -2   2    2.90    0.36
  -7  -2   2    3.62    0.31
   7  -2  -2    3.90    0.34
  -7  -2   2    6.94    0.59
   7  -2  -2    4.79    0.44
   7  -2  -2    5.30    0.51
   7  -2  -2    4.02    0.29
  -7   2   2    5.23    0.49
   7   2  -2    3.04    0.27
   7   2  -2    4.21    0.43
  -7   2   2    5.11    0.51
  -7   2   2    3.69    0.35
  -6  -2   2   10.44    0.65
   6  -2  -2    7.57    0.54
  -6  -2   2    5.60    0.49
  -6  -2   2   10.12    0.67
  -6  -2   2    8.26    0.54
   6  -2  -2    9.37    0.63
  -6  -2   2    8.18    0.43
   6  -2  -2    7.43    0.42
   6  -2  -2    7.39    0.48
  -6  -2   2    9.19    0.53
   6   2  -2    8.47    0.57
  -6   2   2    7.80    0.51
  -6   2   2    8.65    0.57
  -6   2   2    8.72    0.58
  -6   2   2    7.16    0.60
   6   2  -2    8.77    0.43
  -5  -2   2   89.37    4.58
   5  -2  -2   99.45    3.78
  -5  -2   2   91.83    3.94
   5  -2  -2   99.02    4.10
  -5  -2   2  102.30    4.43
   5  -2  -2  102.77    3.98
   5  -2  -2   99.67    3.93
  -5  -2   2   99.86    4.26
  -5  -2   2  105.00    3.94
  -5  -2   2  102.90    3.93
  -5   2   2  104.86    3.99
   5   2  -2  103.41    3.78
  -5   2   2  100.24    4.03
   5   2  -2  103.71    3.94
  -5   2   2  103.71    4.09
  -5   2   2   92.70    4.02
  -4  -2   2    4.18    0.40
   4  -2  -2    4.20    0.35
   4  -2  -2    4.36    0.27
  -4  -2   2    4.23    0.25
  -4  -2   2    4.16    0.33
  -4  -2   2    4.19    0.41
  -4  -2   2    4.69    0.32
  -4  -2   2    4.31    0.23
   4  -2  -2    4.62    0.31
   4  -2  -2    4.73    0.39
   4   2  -2    4.43    0.36
   4   2  -2    4.43    0.28
  -4   2   2    4.62    0.34
  -4   2   2    4.30    0.33
  -4   2   2    4.20    0.36
   3  -2  -2   67.94    2.65
  -3  -2   2   70.43    2.64
   3  -2  -2   65.91    2.57
  -3  -2   2   67.98    3.09
   3  -2  -2   64.81    2.69
  -3  -2   2   67.31    2.87
   3  -2  -2   69.32    2.74
  -3   2   2   63.45    2.72
   3   2  -2   71.69    2.57
  -3   2   2   64.59    2.70
  -3   2   2   68.27    2.78
   2  -2  -2  352.23   13.79
   2  -2  -2  367.60   15.81
  -2  -2   2  374.85   15.79
  -2  -2   2  346.89   14.40
   2  -2  -2  328.88   13.02
  -2  -2   2  353.35   13.71
  -2  -2   2  371.01   12.96
   2  -2  -2  347.51   13.66
   2  -2  -2  323.63   13.25
  -2   2   2  339.18   13.67
   2   2  -2  365.93   13.03
  -2   2   2  348.51   13.70
   2   2  -2  352.58   14.04
   1  -2  -2   42.46    1.67
  -1  -2   2   39.11    1.62
  -1  -2   2   44.96    1.74
   1  -2  -2   41.78    1.73
   1  -2  -2   41.36    2.05
   1  -2  -2   47.41    1.71
  -1  -2   2   43.94    1.71
  -1  -2   2   46.87    1.70
  -1  -2   2   43.24    1.77
  -1   2   2   42.27    1.74
   1   2  -2   44.88    1.81
   0  -2   2   40.88    1.61
   0  -2  -2   39.88    1.63
   0  -2   2   40.82    1.71
   0  -2  -2   42.07    1.59
   0  -2   2   41.92    1.66
   0   2  -2   40.45    1.63
   1  -2   2    1.47    0.16
   1  -2   2    1.57    0.14
   1  -2   2    1.49    0.20
  -1  -2  -2    1.73    0.27
   1   2   2    1.70    0.17
  -1   2  -2    1.62    0.17
  -1   2  -2    1.88    0.22
   2  -2   2   81.60    3.49
   2  -2   2   82.67    3.33
   2  -2   2   85.43    3.41
  -2  -2  -2   91.62    3.76
  -2  -2  -2   85.32    3.26
  -2  -2  -2   88.89    3.35
  -2   2  -2   85.50    3.43
  -2   2  -2   83.18    3.55
   2   2   2   91.16    3.49
  -2   2  -2   88.26    3.70
  -2   2  -2   85.63    3.36
   3  -2   2    0.66    0.13
  -3  -2  -2    0.59    0.15
  -3  -2  -2    0.67    0.11
  -3  -2  -2    0.80    0.09
   3  -2   2    0.35    0.20
   3  -2   2    0.49    0.15
  -3  -2  -2    0.70    0.20
  -3  -2  -2    0.59    0.20
  -3   2  -2    0.21    0.14
   3   2   2    0.70    0.13
   3   2   2    0.65    0.21
  -3   2  -2    0.24    0.15
  -3   2  -2    0.44    0.19
  -3   2  -2    0.59    0.17
  -4  -2  -2   35.45    1.51
  -4  -2  -2   34.11    1.45
   4  -2   2   36.26    1.61
   4  -2   2   34.94    1.49
   4  -2   2   35.56    1.49
  -4  -2  -2   37.06    1.71
  -4  -2  -2   35.59    1.46
  -4  -2  -2   35.77    1.43
  -4   2  -2   35.57    1.65
  -4   2  -2   35.26    1.51
   4   2   2   35.64    1.45
   4   2   2   37.20    1.61
  -4   2  -2   34.90    1.54
  -4   2  -2   36.78    1.60
   5  -2   2    4.08    0.32
  -5  -2  -2    3.52    0.37
  -5  -2  -2    4.61    0.49
   5  -2   2    4.10    0.37
   5  -2   2    4.54    0.46
  -5  -2  -2    3.84    0.25
  -5  -2  -2    3.83    0.33
  -5   2  -2    3.57    0.39
  -5   2  -2    3.75    0.37
  -5   2  -2    4.40    0.42
  -5   2  -2    3.93    0.39
   5   2   2    5.14    0.48
   5   2   2    4.02    0.33
   6  -2   2  170.50    6.67
  -6  -2  -2  178.66    6.76
  -6  -2  -2  178.07    6.63
   6  -2   2  174.10    6.81
  -6  -2  -2  161.90    6.78
  -6  -2  -2  177.27    6.76
   6  -2   2  170.51    7.02
   6   2   2  172.33    6.40
  -6   2  -2  174.86    7.49
   6   2   2  169.50    7.03
  -6   2  -2  172.33    6.77
   6   2   2  174.66    6.63
  -6   2  -2  171.37    7.07
  -6   2  -2  170.58    6.86
  -7  -2  -2   22.34    1.05
  -7  -2  -2   20.25    0.91
   7  -2   2   18.94    0.94
   7  -2   2   19.67    1.13
  -7  -2  -2   19.34    0.96
   7  -2   2   18.72    0.99
  -7  -2  -2   19.86    1.00
  -7  -2  -2   21.50    1.21
   7   2   2   19.50    1.16
  -7   2  -2   20.11    1.06
  -7   2  -2   20.45    1.05
  -7   2  -2   22.28    1.09
   7   2   2   20.51    0.99
  -7   2  -2   20.06    1.15
  -8  -2  -2   24.88    1.23
   8  -2   2   24.30    1.37
  -8  -2  -2   25.15    1.19
   8  -2   2   22.68    1.19
   8  -2   2   25.38    1.13
  -8  -2  -2   24.27    1.16
  -8  -2  -2   24.81    1.43
  -8  -2  -2   24.37    1.09
   8   2   2   26.52    1.19
  -8   2  -2   25.69    1.15
  -8   2  -2   24.75    1.27
   8   2   2   23.67    1.39
  -8   2  -2   22.39    1.35
  -8   2  -2   23.55    1.25
  -8   2  -2   23.86    1.23
  -9  -2  -2    2.96    0.40
   9  -2   2    3.19    0.44
  -9  -2  -2    3.62    0.45
  -9  -2  -2    2.53    0.46
  -9  -2  -2    3.34    0.58
   9  -2   2    2.61    0.54
  -9   2  -2    3.10    0.38
  -9   2  -2    3.90    0.48
   9   2   2    2.96    0.41
  -9   2  -2    3.09    0.52
  -9   2  -2    3.07    0.46
  -9   2  -2    2.65    0.44
   9   2   2    1.79    0.49
 -10  -2  -2    2.82    0.43
  10  -2   2    2.21    0.45
  10  -2   2    2.49    0.55
 -10  -2  -2    2.71    0.50
 -10  -2  -2    1.88    0.38
 -10  -2  -2    1.98    0.55
 -10   2  -2    2.46    0.40
 -10   2  -2    2.00    0.47
 -10   2  -2    2.77    0.54
 -10   2  -2    2.94    0.47
  10   2   2    3.14    0.45
 -10   2  -2    2.12    0.53
  10   2   2    1.98    0.55
  11  -2   2   34.62    1.74
 -11  -2  -2   36.32    1.72
 -11  -2  -2   34.29    1.78
  11  -2   2   37.10    2.01
 -11  -2  -2   36.87    2.08
 -11  -2  -2   34.91    1.72
 -11   2  -2   35.36    2.02
  11   2   2   34.88    2.00
 -11   2  -2   36.35    1.65
 -11   2  -2   37.24    1.85
 -11   2  -2   38.18    1.85
  11   2   2   35.76    1.72
 -11   2  -2   35.63    1.79
  12  -2   2   13.31    1.25
  12  -2   2   13.26    0.97
 -12  -2  -2   11.63    0.88
 -12  -2  -2   12.26    0.99
 -12  -2  -2   12.23    0.95
 -12  -2  -2   13.08    1.18
  12   2   2   12.49    0.95
 -12   2  -2   13.02    0.86
  12   2   2   13.67    1.24
 -12   2  -2   11.99    0.93
 -12   2  -2   16.16    1.17
 -12   2  -2   11.85    1.12
 -12   2  -2   12.25    1.02
  13  -2   2    0.62    0.62
 -13  -2  -2    0.33    0.61
  13  -2   2    0.04    0.41
 -13  -2  -2   -0.08    0.43
 -13   2  -2   -1.07    0.48
 -13   2  -2    0.17    0.51
  13   2   2    0.66    0.42
 -13   2  -2    0.27    0.53
  13   2   2    0.60    0.61
  14  -2   2   20.69    1.36
 -14  -2  -2   20.53    1.67
 -14  -2  -2   19.46    1.37
  14  -2   2   20.03    1.66
  14   2   2   18.57    1.66
 -14   2  -2   20.97    1.50
  14   2   2   21.27    1.30
 -14   2  -2   22.66    1.65
 -14   2  -2   21.93    1.45
 -15  -2  -2    9.90    1.29
  15  -2   2   12.19    1.11
 -15  -2  -2   10.21    1.07
  15  -2   2   10.67    1.34
 -15  -2  -2    9.61    1.01
  15   2   2   11.94    1.08
 -15   2  -2   12.72    1.26
 -15   2  -2   12.45    1.26
  15   2   2   11.86    1.43
 -15   2  -2   11.98    1.33
 -16  -2  -2    8.83    1.00
  16  -2   2    8.58    1.02
 -16  -2  -2    7.26    1.22
 -16  -2  -2    9.96    1.06
  16  -2   2    8.11    1.30
 -16   2  -2    7.96    1.08
 -16   2  -2    8.11    1.19
  16   2   2    8.60    0.97
 -16   2  -2    9.83    1.19
  16   2   2    7.45    1.27
  17  -2   2    0.47    0.67
 -17  -2  -2    0.79    0.86
 -17  -2  -2    1.32    0.74
 -17  -2  -2    0.39    0.66
  17  -2   2    0.34    0.94
 -17   2  -2    1.19    0.87
 -17   2  -2    0.88    0.69
  17   2   2    1.80    0.96
 -17   2  -2    1.63    0.79
 -18  -2  -2    1.50    0.76
  18  -2   2    0.87    0.95
  18  -2   2    2.59    0.76
 -18  -2  -2    2.84    0.88
 -18  -2  -2    0.53    0.91
 -18   2  -2    2.81    0.90
  18   2   2    3.15    1.05
 -18   2  -2    2.57    0.91
 -18   2  -2    3.31    1.03
 -19  -2  -2   -0.57    0.69
 -19  -2  -2   -0.44    0.66
  19  -2   2    0.44    1.03
 -19  -2  -2   -0.23    0.93
  19   2   2   -1.55    0.86
 -19   2  -2   -0.10    0.92
 -19   2  -2    1.00    0.89
 -19   2  -2    0.45    0.81
 -20   3   2   -0.36    1.06
 -19  -3   2    0.53    0.73
  19  -3  -2   -0.94    0.74
 -19  -3   2   -0.42    0.86
  19  -3  -2   -0.54    0.95
 -19  -3   2   -0.09    0.71
 -19   3   2    0.47    0.91
 -19   3   2   -0.32    0.90
  19   3  -2    1.26    1.05
 -19   3   2    0.38    0.88
 -18  -3   2    0.54    0.65
  18  -3  -2    0.90    0.75
 -18  -3   2    0.65    0.88
  18  -3  -2    1.01    0.93
 -18  -3   2    0.01    0.63
 -18   3   2   -0.25    0.75
  18   3  -2    1.27    0.90
 -18   3   2   -0.28    0.83
 -18   3   2    0.52    0.76
  18   3  -2    1.33    0.72
 -17  -3   2    0.01    0.80
 -17  -3   2    1.70    0.66
  17  -3  -2    1.76    0.78
  17  -3  -2    1.89    0.95
 -17  -3   2   -0.06    0.58
  17   3  -2    1.39    0.88
 -17   3   2    1.56    0.83
 -17   3   2   -0.30    0.76
 -17   3   2    0.47    0.74
  17   3  -2   -0.11    0.61
 -16  -3   2   36.73    2.01
  16  -3  -2   34.42    2.07
 -16  -3   2   32.97    2.39
 -16  -3   2   40.13    2.04
  16  -3  -2   35.53    2.35
 -16   3   2   37.53    2.20
 -16   3   2   33.03    2.30
  16   3  -2   35.67    2.03
 -16   3   2   38.41    2.14
  16   3  -2   35.66    2.39
 -15  -3   2    1.19    0.59
  15  -3  -2    1.77    0.79
 -15  -3   2    0.66    0.75
 -15  -3   2    0.76    0.55
  15  -3  -2    1.81    0.64
  15   3  -2    1.18    0.58
 -15   3   2    1.05    0.73
 -15   3   2    1.35    0.66
 -15   3   2    1.43    0.72
  15   3  -2    2.75    0.90
 -14  -3   2   36.12    1.87
  14  -3  -2   33.21    1.94
  14  -3  -2   36.10    2.16
 -14  -3   2   36.28    2.28
 -14   3   2   40.12    2.08
  14   3  -2   35.68    1.91
 -14   3   2   34.96    1.97
 -14   3   2   35.75    2.19
  14   3  -2   35.57    2.26
  13  -3  -2    2.34    0.68
 -13  -3   2    2.31    0.75
  13  -3  -2    2.20    0.55
 -13  -3   2    1.93    0.50
  13   3  -2    2.02    0.56
 -13   3   2    2.58    0.65
 -13   3   2    2.59    0.64
 -13   3   2    1.66    0.65
  13   3  -2    2.08    0.72
 -12  -3   2   45.05    2.11
 -12  -3   2   43.10    2.05
 -12  -3   2   46.40    2.51
  12  -3  -2   44.87    2.17
  12  -3  -2   47.01    2.37
 -12   3   2   42.71    2.39
 -12   3   2   41.71    2.16
 -12   3   2   46.86    2.23
  12   3  -2   44.47    2.14
  12   3  -2   40.11    2.34
  11  -3  -2   18.42    1.32
  11  -3  -2   20.38    1.22
 -11  -3   2   25.43    1.19
 -11  -3   2   19.46    1.15
 -11  -3   2   17.86    1.39
 -11   3   2   18.89    1.10
 -11   3   2   18.53    0.97
 -11   3   2   25.25    1.33
  11   3  -2   19.72    1.44
 -11   3   2   20.07    1.40
  11   3  -2   19.30    1.20
 -11   3   2   18.30    1.21
 -10  -3   2    0.14    0.29
 -10  -3   2    0.00    0.38
 -10  -3   2    0.83    0.38
 -10  -3   2    0.10    0.24
  10  -3  -2    0.56    0.42
  10  -3  -2    1.00    0.37
 -10   3   2    0.58    0.43
  10   3  -2    0.56    0.17
 -10   3   2    0.74    0.41
 -10   3   2    0.28    0.28
 -10   3   2    0.06    0.38
  10   3  -2    0.56    0.33
  10   3  -2    0.11    0.45
   9  -3  -2   22.51    1.18
  -9  -3   2   24.29    1.34
   9  -3  -2   20.24    1.05
  -9  -3   2   17.67    1.18
  -9  -3   2   24.54    1.39
   9  -3  -2   20.69    1.25
  -9  -3   2   21.69    1.13
  -9  -3   2   26.63    1.14
  -9  -3   2   20.39    0.99
   9   3  -2   22.88    1.17
   9   3  -2   19.89    0.94
  -9   3   2   20.69    1.29
  -9   3   2   21.27    1.12
  -9   3   2   21.57    1.19
  -9   3   2   24.95    1.23
   9   3  -2   21.73    1.35
  -8  -3   2  149.48    6.38
  -8  -3   2  151.01    5.89
   8  -3  -2  151.03    6.14
   8  -3  -2  147.18    5.93
   8  -3  -2  150.99    5.88
  -8  -3   2  160.17    6.65
  -8  -3   2  131.38    6.83
  -8  -3   2  152.17    5.87
  -8  -3   2  142.52    5.91
   8   3  -2  146.11    5.86
  -8   3   2  150.62    6.56
  -8   3   2  150.44    6.11
  -8   3   2  151.47    5.96
  -8   3   2  149.12    6.01
   8   3  -2  150.01    5.61
  -7  -3   2    0.90    0.23
  -7  -3   2    1.68    0.36
   7  -3  -2    2.27    0.35
   7  -3  -2    1.33    0.23
  -7  -3   2    1.09    0.25
  -7  -3   2    1.51    0.38
  -7  -3   2    1.52    0.18
  -7  -3   2    1.81    0.31
   7  -3  -2    2.21    0.39
   7   3  -2    1.54    0.19
  -7   3   2    2.01    0.37
  -7   3   2    2.20    0.38
  -7   3   2    1.94    0.29
   7   3  -2    1.54    0.31
  -6  -3   2  204.45    7.74
   6  -3  -2  196.30    7.82
   6  -3  -2  191.71    7.66
  -6  -3   2  206.60    8.63
  -6  -3   2  206.01    7.71
  -6  -3   2  202.60    8.32
   6  -3  -2  197.42    7.98
  -6  -3   2  187.98    9.03
  -6  -3   2  190.82    7.75
  -6   3   2  200.89    7.78
  -6   3   2  201.23    7.87
  -6   3   2  196.60    7.87
  -6   3   2  200.26    8.06
   6   3  -2  196.49    7.43
   6   3  -2  199.43    7.67
  -5  -3   2   36.02    1.75
   5  -3  -2   33.91    1.52
  -5  -3   2   37.34    1.76
   5  -3  -2   36.67    1.60
   5  -3  -2   34.66    1.55
  -5  -3   2   34.45    1.68
  -5   3   2   34.72    1.58
   5   3  -2   38.27    1.57
   5   3  -2   35.77    1.44
  -5   3   2   35.65    1.55
  -5   3   2   36.22    1.59
  -4  -3   2  607.17   25.35
   4  -3  -2  621.55   24.04
  -4  -3   2  642.13   22.84
  -4  -3   2  629.63   27.81
  -4  -3   2  641.16   26.23
   4  -3  -2  612.15   23.34
   4  -3  -2  606.29   24.30
   4   3  -2  624.26   22.90
  -4   3   2  594.77   24.06
  -4   3   2  604.13   24.11
  -4   3   2  627.78   24.73
   3  -3  -2   64.07    2.61
  -3  -3   2   68.98    2.47
   3  -3  -2   65.11    2.58
  -3  -3   2   67.16    3.01
  -3  -3   2   67.80    2.88
  -3  -3   2   65.11    2.79
   3  -3  -2   61.81    2.63
  -3   3   2   62.35    2.60
  -3   3   2   59.83    2.63
  -3   3   2   66.64    2.72
   2  -3  -2   70.32    2.86
  -2  -3   2   75.66    2.70
   2  -3  -2   70.41    2.81
   2  -3  -2   71.23    3.33
  -2  -3   2   74.96    3.13
   2  -3  -2   68.32    2.86
  -2  -3   2   76.13    3.32
  -2  -3   2   72.55    3.04
  -2   3   2   70.87    2.86
  -2   3   2   67.77    2.87
   2   3  -2   71.76    2.97
   1  -3  -2   74.94    3.10
   1  -3  -2   81.17    3.03
  -1  -3   2   77.28    3.14
   1  -3  -2   72.03    3.09
   1  -3  -2   74.17    3.63
  -1  -3   2   81.98    3.05
  -1  -3   2   83.64    3.37
   1   3  -2   82.77    3.24
  -1   3   2   77.32    3.10
   0  -3  -2   29.35    1.24
   0  -3   2   29.69    1.28
   0  -3  -2   30.43    1.23
   0  -3  -2   34.78    1.25
   0  -3   2   30.76    1.34
   0  -3   2   30.64    1.24
   0  -3  -2   27.67    1.53
   0   3  -2   31.65    1.36
  -1  -3  -2   26.64    1.08
   1  -3   2   28.99    1.20
  -1  -3  -2   25.62    1.38
   1  -3   2   23.75    1.10
   1  -3   2   25.93    1.09
   1  -3   2   28.38    1.13
  -1   3  -2   25.54    1.20
  -1   3  -2   26.76    1.12
  -2  -3  -2   75.50    3.78
  -2  -3  -2   84.45    3.51
   2  -3   2   78.36    3.17
   2  -3   2   78.13    3.27
  -2  -3  -2   87.43    3.35
   2  -3   2   76.80    3.12
  -2  -3  -2   76.68    3.04
  -2   3  -2   80.64    3.20
  -2   3  -2   80.78    3.34
  -2   3  -2   80.25    3.41
   3  -3   2   20.29    0.91
  -3  -3  -2   20.94    1.05
   3  -3   2   19.38    0.92
  -3  -3  -2   20.36    0.99
   3  -3   2   21.08    1.01
  -3  -3  -2   19.68    1.16
  -3  -3  -2   20.13    0.89
  -3   3  -2   20.41    1.01
  -3   3  -2   20.73    0.95
  -3   3  -2   21.37    0.94
   3   3   2   19.38    0.97
  -3   3  -2   21.65    0.96
   4  -3   2  114.70    4.66
  -4  -3  -2  119.78    4.56
   4  -3   2  115.92    4.75
  -4  -3  -2  121.91    5.62
   4  -3   2  118.26    4.89
  -4  -3  -2  126.38    5.27
  -4   3  -2  120.05    4.96
   4   3   2  118.97    4.89
  -4   3  -2  122.38    5.17
   4   3   2  122.58    4.62
  -4   3  -2  119.03    4.79
  -4   3  -2  118.92    4.72
  -5  -3  -2   43.70    1.74
  -5  -3  -2   40.82    1.68
   5  -3   2   42.10    1.91
  -5  -3  -2   42.88    2.04
   5  -3   2   40.40    1.78
   5  -3   2   41.06    1.77
   5   3   2   42.55    1.92
   5   3   2   44.17    1.74
  -5   3  -2   42.35    1.90
  -5   3  -2   40.23    1.83
  -5   3  -2   42.92    1.95
  -5   3  -2   42.43    1.81
  -6  -3  -2  114.37    4.56
  -6  -3  -2  117.80    5.15
  -6  -3  -2  116.43    4.55
   6  -3   2  112.63    4.80
  -6  -3  -2  117.53    4.54
  -6  -3  -2  116.49    4.45
   6  -3   2  113.54    4.55
   6  -3   2  114.97    4.62
  -6   3  -2  116.74    4.83
  -6   3  -2  114.95    4.69
  -6   3  -2  112.02    5.06
   6   3   2  116.34    4.51
   6   3   2  116.72    4.82
  -6   3  -2  116.03    4.61
  -7  -3  -2    1.68    0.40
  -7  -3  -2    0.88    0.16
   7  -3   2    1.11    0.30
  -7  -3  -2    0.86    0.23
  -7  -3  -2    0.71    0.27
   7  -3   2    0.84    0.35
   7  -3   2    0.95    0.21
  -7  -3  -2    0.92    0.31
  -7   3  -2    0.95    0.31
   7   3   2    1.28    0.36
   7   3   2    0.97    0.14
   7   3   2    0.90    0.24
  -7   3  -2    1.32    0.32
  -7   3  -2    1.01    0.31
  -7   3  -2    1.25    0.32
  -8  -3  -2    0.48    0.37
  -8  -3  -2    0.49    0.29
  -8  -3  -2    0.93    0.30
  -8  -3  -2    0.51    0.16
  -8  -3  -2    1.10    0.25
   8  -3   2    0.32    0.34
   8  -3   2    0.78    0.22
   8  -3   2    0.33    0.29
  -8   3  -2    0.49    0.32
   8   3   2    0.87    0.39
  -8   3  -2    0.66    0.32
  -8   3  -2    0.00    0.28
   8   3   2    0.60    0.12
  -8   3  -2    0.34    0.30
   8   3   2    0.41    0.22
   9  -3   2    2.97    0.57
  -9  -3  -2    2.52    0.55
  -9  -3  -2    2.78    0.44
   9  -3   2    1.76    0.41
  -9  -3  -2    2.01    0.27
  -9  -3  -2    2.46    0.36
  -9   3  -2    3.42    0.52
   9   3   2    3.65    0.44
  -9   3  -2    2.70    0.49
  -9   3  -2    2.08    0.46
  -9   3  -2    2.72    0.45
   9   3   2    2.73    0.55
 -10  -3  -2    4.39    0.56
  10  -3   2    4.72    0.71
 -10  -3  -2    4.42    0.71
  10  -3   2    4.93    0.59
 -10  -3  -2    3.91    0.48
 -10   3  -2    4.20    0.59
 -10   3  -2    4.57    0.60
  10   3   2    4.91    0.54
 -10   3  -2    5.95    0.54
  10   3   2    3.84    0.68
 -10   3  -2    6.17    0.73
 -10   3  -2    5.33    0.69
  11  -3   2    4.48    0.76
 -11  -3  -2    4.94    0.63
 -11  -3  -2    4.49    0.55
  11  -3   2    3.95    0.60
 -11  -3  -2    6.21    0.85
 -11   3  -2    6.43    0.76
  11   3   2    5.09    0.59
  11   3   2    5.27    0.82
 -11   3  -2    6.01    0.67
 -11   3  -2    6.21    0.80
 -11   3  -2    5.82    0.73
 -11   3  -2    5.72    0.57
 -12  -3  -2    9.79    1.00
 -12  -3  -2    9.52    0.84
  12  -3   2   10.00    0.91
  12  -3   2   11.18    1.14
 -12  -3  -2    8.58    1.08
 -12  -3  -2   10.69    0.93
 -12   3  -2   11.14    0.79
  12   3   2   12.57    1.23
 -12   3  -2    9.17    1.02
  12   3   2   10.92    0.85
 -12   3  -2   11.90    1.05
 -12   3  -2   11.50    0.90
 -12   3  -2   10.22    0.98
  13  -3   2   12.15    1.07
 -13  -3  -2   14.47    1.08
 -13  -3  -2   14.84    1.37
 -13  -3  -2   13.65    1.02
  13  -3   2   13.00    1.30
 -13   3  -2   14.31    1.13
  13   3   2   13.32    1.02
 -13   3  -2   12.10    1.22
 -13   3  -2   11.12    1.07
  13   3   2   12.59    1.30
  14  -3   2    4.77    0.73
 -14  -3  -2    2.74    0.85
  14  -3   2    4.02    0.93
 -14  -3  -2    4.88    0.72
 -14  -3  -2    3.95    0.69
  14   3   2    3.13    0.88
 -14   3  -2    3.58    0.81
 -14   3  -2    5.37    0.81
 -14   3  -2    4.52    0.87
  14   3   2    4.24    0.68
  15  -3   2    1.08    0.80
 -15  -3  -2   -0.39    0.65
 -15  -3  -2    0.15    0.51
 -15  -3  -2    0.49    0.58
  15  -3   2    0.85    0.59
 -15   3  -2    0.06    0.60
  15   3   2    0.85    0.50
 -15   3  -2    0.47    0.72
  15   3   2    0.38    0.77
 -15   3  -2    0.89    0.68
  16  -3   2   12.06    1.43
  16  -3   2   13.85    1.26
 -16  -3  -2   10.96    1.13
 -16  -3  -2   13.44    1.20
 -16  -3  -2   13.04    1.54
 -16   3  -2   11.26    1.30
 -16   3  -2   11.01    1.21
 -16   3  -2   12.84    1.44
  16   3   2   13.60    1.57
 -17  -3  -2   -0.54    0.55
 -17  -3  -2    0.51    0.79
  17  -3   2    0.08    0.59
  17  -3   2   -0.18    0.83
 -17  -3  -2    0.71    0.62
 -17   3  -2    0.28    0.79
  17   3   2    0.00    0.83
 -17   3  -2   -0.49    0.73
 -17   3  -2   -0.53    0.70
 -18  -3  -2   -0.94    0.84
  18  -3   2    0.01    0.74
 -18  -3  -2    0.67    0.70
  18  -3   2   -0.45    0.88
 -18  -3  -2    0.24    0.62
 -18   3  -2   -0.34    0.84
 -18   3  -2    0.16    0.83
  18   3   2   -0.45    0.93
 -18   3  -2   -0.05    0.72
 -19  -3  -2   -0.11    0.68
 -19  -3  -2   -0.57    0.94
  19  -3   2    0.05    0.99
 -19  -3  -2   -1.24    0.66
 -19   3  -2   -0.21    0.93
  19   3   2    0.55    1.01
 -19   3  -2    0.49    0.86
 -19  -4   2   -0.54    0.88
 -19  -4   2   -1.61    0.64
 -19  -4   2    1.20    0.71
  19  -4  -2    2.49    1.02
  19  -4  -2    0.63    0.77
  19   4  -2    0.19    1.00
 -19   4   2    0.70    0.82
 -19   4   2    0.07    0.91
 -18  -4   2    2.77    1.04
 -18  -4   2    2.42    0.76
  18  -4  -2    3.39    1.09
  18  -4  -2    2.18    0.85
 -18  -4   2    2.66    0.77
 -18   4   2    3.99    1.04
  18   4  -2    2.82    0.76
  18   4  -2    3.06    1.08
 -18   4   2    2.37    1.01
 -17  -4   2    1.25    0.62
  17  -4  -2   -0.75    0.64
 -17  -4   2    0.26    0.82
  17  -4  -2    0.81    0.92
 -17  -4   2    1.06    0.62
 -17   4   2    2.00    0.87
 -17   4   2    0.09    0.75
  17   4  -2    0.54    0.65
  17   4  -2    2.66    0.94
 -17   4   2    0.21    0.77
 -16  -4   2    2.44    0.64
 -16  -4   2    1.34    0.83
 -16  -4   2    1.61    0.62
  16  -4  -2    1.06    0.78
  16  -4  -2    1.68    0.72
  16   4  -2    2.20    0.69
 -16   4   2    1.16    0.78
 -16   4   2    2.52    0.83
 -16   4   2    2.66    0.83
  16   4  -2    1.90    0.91
  15  -4  -2    1.78    0.78
  15  -4  -2    0.41    0.62
 -15  -4   2    0.11    0.54
 -15  -4   2    0.00    0.50
 -15  -4   2    0.29    0.70
  15   4  -2   -0.64    0.68
 -15   4   2    0.74    0.64
 -15   4   2    0.35    0.64
  15   4  -2   -0.39    0.50
 -15   4   2    0.84    0.71
  14  -4  -2    1.01    0.66
 -14  -4   2    1.35    0.70
  14  -4  -2    3.22    0.67
 -14  -4   2    2.70    0.59
 -14  -4   2    1.98    0.52
 -14   4   2    2.67    0.76
 -14   4   2    1.21    0.62
  14   4  -2    1.03    0.57
  14   4  -2    2.73    0.79
 -14   4   2    1.74    0.67
  13  -4  -2   -0.20    0.46
 -13  -4   2    0.46    0.43
 -13  -4   2    0.88    0.42
  13  -4  -2    0.06    0.54
 -13  -4   2    0.23    0.59
 -13   4   2    0.67    0.58
 -13   4   2    0.33    0.53
  13   4  -2    0.16    0.56
  13   4  -2    0.70    0.48
 -13   4   2    0.98    0.57
 -12  -4   2   19.74    1.46
  12  -4  -2   20.39    1.28
 -12  -4   2   19.52    1.13
  12  -4  -2   18.11    1.38
 -12  -4   2   19.10    1.17
 -12   4   2   17.54    1.25
 -12   4   2   21.29    1.40
  12   4  -2   18.29    1.47
  12   4  -2   18.97    1.23
 -12   4   2   19.91    1.39
  11  -4  -2    3.81    0.60
 -11  -4   2    4.73    0.51
 -11  -4   2    2.69    0.50
  11  -4  -2    4.14    0.67
 -11  -4   2    2.57    0.67
 -11   4   2    4.42    0.54
  11   4  -2    4.16    0.59
 -11   4   2    4.29    0.69
  11   4  -2    3.24    0.69
 -11   4   2    6.00    0.72
 -11   4   2    5.55    0.70
 -10  -4   2    3.46    0.64
 -10  -4   2    3.59    0.48
 -10  -4   2    2.43    0.39
  10  -4  -2    2.84    0.56
 -10  -4   2    2.50    0.61
  10  -4  -2    3.03    0.52
 -10   4   2    3.83    0.57
  10   4  -2    2.08    0.29
  10   4  -2    3.01    0.50
 -10   4   2    3.07    0.54
  10   4  -2    2.42    0.61
 -10   4   2    3.82    0.48
 -10   4   2    3.66    0.60
  -9  -4   2    0.16    0.39
  -9  -4   2    0.32    0.17
  -9  -4   2    0.55    0.25
  -9  -4   2    0.02    0.28
   9  -4  -2    0.68    0.34
   9  -4  -2    0.24    0.24
  -9  -4   2    0.24    0.27
  -9  -4   2    0.35    0.39
   9  -4  -2    0.76    0.38
  -9   4   2    0.98    0.39
   9   4  -2    0.36    0.29
  -9   4   2    0.74    0.31
   9   4  -2    0.33    0.19
  -9   4   2    0.50    0.37
  -9   4   2    0.08    0.33
   9   4  -2    0.41    0.40
   8  -4  -2    0.64    0.34
  -8  -4   2    1.62    0.43
  -8  -4   2    0.73    0.17
  -8  -4   2    0.89    0.25
  -8  -4   2    1.27    0.29
   8  -4  -2    1.06    0.32
  -8  -4   2    1.84    0.47
   8  -4  -2    0.91    0.25
  -8  -4   2    1.13    0.29
  -8   4   2    0.85    0.38
  -8   4   2    1.00    0.35
  -8   4   2    1.27    0.32
  -8   4   2    1.37    0.38
   8   4  -2    1.41    0.34
   8   4  -2    1.38    0.22
   7  -4  -2    1.11    0.23
  -7  -4   2    1.10    0.26
  -7  -4   2    1.36    0.28
   7  -4  -2    1.35    0.31
   7  -4  -2    1.45    0.33
  -7  -4   2    1.67    0.41
  -7   4   2    1.46    0.35
  -7   4   2    0.99    0.32
   7   4  -2    0.83    0.28
   7   4  -2    1.09    0.21
  -7   4   2    0.97    0.27
  -6  -4   2   12.39    0.66
   6  -4  -2   15.61    0.71
  -6  -4   2   12.52    0.87
  -6  -4   2    9.92    0.74
  -6  -4   2   11.15    0.82
   6   4  -2   11.37    0.61
  -6   4   2   15.49    0.78
   6   4  -2   11.50    0.72
  -5  -4   2    8.17    0.66
   5  -4  -2    7.98    0.53
  -5  -4   2    9.09    0.66
   5  -4  -2    9.15    0.59
  -5  -4   2    9.45    0.60
  -5  -4   2    9.52    0.52
   5  -4  -2    9.48    0.59
   5   4  -2    9.03    0.50
  -5   4   2    8.62    0.61
  -5   4   2    8.69    0.60
  -5   4   2    8.92    0.54
   4  -4  -2  345.67   13.49
  -4  -4   2  358.59   14.25
  -4  -4   2  350.21   14.74
  -4  -4   2  356.95   12.81
  -4  -4   2  357.61   15.61
   4  -4  -2  328.35   13.12
   4  -4  -2  341.84   13.63
  -4   4   2  336.82   13.51
  -4   4   2  330.13   13.51
  -4   4   2  350.55   13.92
  -3  -4   2   18.72    0.99
   3  -4  -2   17.73    0.85
   3  -4  -2   17.56    0.87
   3  -4  -2   18.30    0.85
  -3  -4   2   20.12    0.79
  -3  -4   2   19.05    0.95
  -3  -4   2   20.76    0.97
  -3   4   2   18.72    0.82
  -3   4   2   15.57    0.88
  -3   4   2   17.02    0.93
   2  -4  -2    7.33    0.45
  -2  -4   2    8.54    0.51
  -2  -4   2    7.45    0.39
   2  -4  -2    7.87    0.53
  -2  -4   2    9.17    0.48
   2  -4  -2    7.49    0.40
  -2  -4   2    8.44    0.51
   2  -4  -2    7.02    0.42
   2   4  -2    7.36    0.49
  -2   4   2    7.08    0.45
  -2   4   2    7.21    0.40
  -1  -4   2   19.56    0.76
   1  -4  -2   16.39    0.78
   1  -4  -2   16.77    0.81
  -1  -4   2   18.74    0.84
   1  -4  -2   17.67    0.99
  -1  -4   2   18.40    0.84
  -1  -4   2   17.99    0.74
   1   4  -2   18.19    0.90
   0  -4   2   22.94    1.01
   0  -4  -2   21.37    0.91
   0  -4   2   20.27    0.91
   0  -4   2   19.89    0.88
   0  -4  -2   23.49    0.90
   0  -4   2   22.00    0.94
   0  -4  -2   19.12    0.88
   0   4  -2   20.84    1.03
  -1  -4  -2    0.30    0.20
  -1  -4  -2    0.45    0.15
   1  -4   2    0.63    0.17
   1  -4   2    0.52    0.16
   1  -4   2    0.41    0.20
   1  -4   2    0.39    0.16
  -1  -4  -2    0.67    0.16
   1  -4   2    0.42    0.12
  -1   4  -2    0.65    0.21
  -2  -4  -2   38.38    1.59
   2  -4   2   39.17    1.64
   2  -4   2   40.28    1.74
  -2  -4  -2   41.67    1.84
  -2  -4  -2   44.67    1.74
  -2  -4  -2   36.28    2.01
   2  -4   2   36.40    1.65
  -2   4  -2   40.79    1.79
  -2   4  -2   39.31    1.67
  -3  -4  -2  111.32    4.58
  -3  -4  -2   99.43    5.13
  -3  -4  -2  112.84    4.79
   3  -4   2  110.46    4.34
  -3  -4  -2  104.75    4.15
   3  -4   2  105.61    4.27
   3  -4   2  108.17    4.46
  -3   4  -2  112.21    4.67
  -3   4  -2  113.73    4.56
  -3   4  -2  112.61    4.38
   4  -4   2  129.11    5.22
  -4  -4  -2  138.16    5.77
   4  -4   2  130.19    5.13
  -4  -4  -2  133.03    5.52
  -4  -4  -2  134.11    5.00
   4  -4   2  129.62    5.36
  -4  -4  -2  123.83    6.16
  -4   4  -2  130.90    5.45
   4   4   2  130.40    5.35
  -4   4  -2  129.99    5.18
  -4   4  -2  133.24    5.65
  -4   4  -2  134.74    5.26
  -5  -4  -2   27.13    1.42
   5  -4   2   26.77    1.33
   5  -4   2   26.08    1.24
   5  -4   2   26.06    1.20
  -5  -4  -2   28.75    1.20
  -5  -4  -2   25.39    1.51
   5   4   2   27.24    1.33
  -5   4  -2   27.53    1.33
   5   4   2   27.30    1.19
  -5   4  -2   27.03    1.29
  -5   4  -2   24.39    1.27
  -5   4  -2   26.19    1.25
  -6  -4  -2   84.16    3.38
  -6  -4  -2   86.82    4.18
   6  -4   2   85.65    3.49
   6  -4   2   88.07    3.67
  -6  -4  -2   89.11    3.94
  -6  -4  -2   83.51    3.37
   6  -4   2   83.61    3.47
  -6   4  -2   85.70    3.52
   6   4   2   85.93    3.42
  -6   4  -2   84.76    3.56
   6   4   2   88.76    3.69
  -6   4  -2   84.82    3.81
  -6   4  -2   86.83    3.70
  -7  -4  -2   15.25    0.67
  -7  -4  -2   14.43    1.01
   7  -4   2   14.61    0.78
  -7  -4  -2   13.95    0.80
  -7  -4  -2   14.46    1.04
   7  -4   2   15.09    0.96
   7  -4   2   14.32    0.85
  -7  -4  -2   13.67    0.71
   7   4   2   14.31    0.77
   7   4   2   14.44    0.98
  -7   4  -2   15.17    0.90
  -7   4  -2   15.49    0.91
  -7   4  -2   14.82    0.90
  -7   4  -2   15.53    0.87
  -8  -4  -2   19.48    1.02
   8  -4   2   18.23    0.96
  -8  -4  -2   18.05    1.23
  -8  -4  -2   17.39    1.25
   8  -4   2   19.48    1.21
  -8  -4  -2   18.88    0.92
   8  -4   2   20.78    1.08
  -8  -4  -2   18.79    0.86
   8   4   2   21.11    1.01
  -8   4  -2   20.10    1.12
   8   4   2   18.40    1.18
   8   4   2   17.77    0.82
  -8   4  -2   18.49    1.12
  -8   4  -2   20.47    1.10
  -8   4  -2   20.95    1.15
   9  -4   2    3.52    0.61
  -9  -4  -2    3.45    0.39
  -9  -4  -2    2.70    0.58
  -9  -4  -2    3.26    0.30
  -9  -4  -2    3.65    0.58
   9  -4   2    3.28    0.51
  -9  -4  -2    2.36    0.44
   9   4   2    3.91    0.44
   9   4   2    4.21    0.64
  -9   4  -2    3.16    0.51
   9   4   2    2.78    0.25
  -9   4  -2    3.16    0.52
  -9   4  -2    3.40    0.54
  -9   4  -2    3.89    0.54
 -10  -4  -2    1.70    0.55
 -10  -4  -2    1.96    0.36
  10  -4   2    1.25    0.43
 -10  -4  -2    1.94    0.42
  10  -4   2    1.85    0.55
 -10  -4  -2    2.26    0.52
  10   4   2    2.12    0.59
  10   4   2    2.26    0.42
 -10   4  -2    2.51    0.54
 -10   4  -2    2.28    0.54
 -10   4  -2    1.53    0.49
 -10   4  -2    2.05    0.48
  11  -4   2   49.54    2.30
 -11  -4  -2   45.06    2.65
 -11  -4  -2   47.76    2.22
 -11  -4  -2   46.18    2.17
  11  -4   2   48.24    2.54
 -11  -4  -2   48.87    2.67
 -11   4  -2   51.00    2.18
  11   4   2   52.95    2.25
 -11   4  -2   50.71    2.40
  11   4   2   48.40    2.56
 -11   4  -2   52.49    2.40
 -11   4  -2   49.20    2.54
 -11   4  -2   50.30    2.34
 -12  -4  -2    1.94    0.43
  12  -4   2    1.68    0.66
 -12  -4  -2    1.99    0.50
 -12  -4  -2    0.93    0.51
 -12  -4  -2    0.75    0.59
  12  -4   2    0.41    0.46
  12   4   2    0.47    0.61
  12   4   2    1.35    0.42
 -12   4  -2    1.50    0.48
 -12   4  -2    1.31    0.53
 -12   4  -2    1.61    0.42
 -12   4  -2    1.26    0.54
 -12   4  -2    1.78    0.56
 -13  -4  -2    6.41    0.69
 -13  -4  -2    6.00    0.98
  13  -4   2    6.30    0.80
 -13  -4  -2    5.27    0.71
  13  -4   2    6.62    0.98
 -13   4  -2    4.96    0.80
  13   4   2    5.46    0.70
  13   4   2    5.46    0.95
 -13   4  -2    4.50    0.61
 -13   4  -2    4.76    0.77
 -13   4  -2    5.74    0.77
 -13   4  -2    3.76    0.79
 -14  -4  -2   16.70    1.54
 -14  -4  -2   17.99    1.21
  14  -4   2   16.78    1.55
  14  -4   2   15.44    1.24
 -14  -4  -2   18.75    1.27
  14   4   2   17.88    1.20
 -14   4  -2   15.16    1.42
 -14   4  -2   15.19    1.30
  14   4   2   18.68    1.63
 -14   4  -2   18.33    1.50
 -15  -4  -2    2.92    0.89
 -15  -4  -2    3.07    0.68
 -15  -4  -2    2.14    0.64
  15  -4   2    4.72    0.77
  15  -4   2    0.81    0.79
 -15   4  -2    1.49    0.77
  15   4   2    2.53    0.60
  15   4   2    3.06    0.95
 -15   4  -2    3.68    0.83
 -15   4  -2    4.29    0.90
  16  -4   2    2.79    0.76
 -16  -4  -2    2.99    0.97
 -16  -4  -2    2.92    0.67
 -16  -4  -2    1.38    0.67
  16  -4   2    1.66    0.91
  16   4   2    2.31    0.93
 -16   4  -2    1.85    0.80
 -16   4  -2    3.37    0.91
 -16   4  -2    2.87    0.84
  17  -4   2   -0.90    0.79
  17  -4   2   -1.23    0.60
 -17  -4  -2   -0.54    0.57
 -17  -4  -2    0.70    0.85
 -17  -4  -2    0.34    0.65
  17   4   2   -0.54    0.88
 -17   4  -2    0.48    0.77
 -17   4  -2   -0.68    0.67
 -17   4  -2   -0.08    0.79
 -18  -4  -2    0.82    0.72
 -18  -4  -2    0.06    0.87
  18  -4   2    1.17    0.73
  18  -4   2    1.49    0.99
 -18  -4  -2    0.90    0.71
  18   4   2   -0.24    0.95
 -18   4  -2    1.04    0.86
  19  -4   2   -0.04    0.82
 -19  -4  -2    1.78    0.81
  19  -4   2    0.84    1.02
  19  -5  -2    0.35    1.03
 -19  -5   2    0.67    0.75
 -19  -5   2    0.51    0.94
  19  -5  -2    0.22    0.84
  19   5  -2    3.46    1.20
 -19   5   2    0.91    0.83
  18  -5  -2   -1.43    0.84
 -18  -5   2   -0.16    0.61
  18  -5  -2    0.45    0.74
 -18  -5   2    0.57    0.67
 -18  -5   2    0.04    0.92
  18   5  -2    1.40    0.98
 -18   5   2    0.52    0.84
  17  -5  -2    1.10    0.70
  17  -5  -2   -0.29    0.78
 -17  -5   2    0.05    0.79
 -17  -5   2    1.71    0.64
 -17  -5   2    0.48    0.61
 -17   5   2    1.61    0.90
 -17   5   2    0.47    0.72
  17   5  -2    0.58    0.91
  17   5  -2    0.93    0.70
  16  -5  -2    1.13    0.70
 -16  -5   2    1.67    0.87
  16  -5  -2   -0.02    0.78
 -16  -5   2    1.39    0.57
 -16  -5   2    0.78    0.61
  16   5  -2    0.20    0.84
 -16   5   2    0.26    0.78
 -16   5   2    0.46    0.72
  16   5  -2   -0.04    0.59
  15  -5  -2    0.00    0.67
 -15  -5   2    0.97    0.51
 -15  -5   2    0.07    0.48
 -15  -5   2    1.11    0.76
  15  -5  -2    1.40    0.66
 -15   5   2   -0.59    0.62
  15   5  -2    1.46    0.86
  15   5  -2    1.32    0.58
 -15   5   2    0.61    0.70
 -15   5   2    0.87    0.72
  14  -5  -2    2.66    0.68
 -14  -5   2    4.14    0.64
 -14  -5   2    4.51    0.61
  14  -5  -2    3.38    0.79
 -14  -5   2    4.05    0.91
 -14   5   2    3.87    0.84
 -14   5   2    3.06    0.75
  14   5  -2    4.78    0.95
  14   5  -2    3.33    0.68
 -14   5   2    4.03    0.80
 -13  -5   2    4.08    0.57
  13  -5  -2    3.53    0.69
 -13  -5   2    4.02    0.61
 -13  -5   2    2.96    0.78
  13  -5  -2    4.75    0.86
 -13   5   2    3.45    0.77
 -13   5   2    3.74    0.74
  13   5  -2    4.20    0.84
  13   5  -2    4.97    0.73
 -13   5   2    4.69    0.86
 -12  -5   2    2.91    0.47
 -12  -5   2    1.84    0.45
 -12  -5   2    1.80    0.68
  12   5  -2    1.42    0.68
  12   5  -2    2.59    0.51
 -11  -5   2   33.76    1.64
  11  -5  -2   32.03    1.76
 -11  -5   2   36.26    2.04
  11  -5  -2   33.27    1.85
 -11   5   2   34.92    1.74
 -11   5   2   34.96    1.93
 -11   5   2   36.43    1.86
  11   5  -2   31.77    1.99
 -11   5   2   36.51    1.81
  11   5  -2   33.26    1.74
 -10  -5   2    0.35    0.30
 -10  -5   2    0.29    0.28
 -10  -5   2   -0.08    0.45
  10  -5  -2    0.23    0.39
 -10  -5   2    0.83    0.35
 -10  -5   2    0.05    0.46
  10  -5  -2    0.68    0.41
  10   5  -2    0.63    0.37
 -10   5   2    1.36    0.46
 -10   5   2    0.93    0.43
 -10   5   2    0.78    0.44
 -10   5   2    0.57    0.35
  10   5  -2    0.55    0.50
  10   5  -2    0.21    0.21
  -9  -5   2   31.51    1.33
  -9  -5   2   29.96    1.66
   9  -5  -2   33.33    1.60
  -9  -5   2   32.26    1.72
   9  -5  -2   30.95    1.47
   9  -5  -2   33.90    1.66
  -9  -5   2   31.25    1.79
  -9  -5   2   30.87    1.44
  -9  -5   2   28.71    1.39
   9   5  -2   30.96    1.55
  -9   5   2   31.37    1.56
   9   5  -2   30.73    1.35
  -9   5   2   30.18    1.59
  -9   5   2   30.27    1.66
  -9   5   2   33.88    1.63
   8  -5  -2   16.29    0.90
   8  -5  -2   18.04    1.04
  -8  -5   2   17.61    1.03
   8  -5  -2   17.51    1.06
  -8  -5   2   19.18    1.14
  -8  -5   2   17.73    0.91
  -8  -5   2   16.23    1.12
  -8   5   2   15.61    1.01
   8   5  -2   16.69    0.84
   8   5  -2   16.68    0.99
  -8   5   2   17.07    1.00
  -8   5   2   16.30    1.04
  -8   5   2   17.80    1.05
  -7  -5   2   29.33    1.29
   7  -5  -2   30.19    1.43
   7  -5  -2   29.12    1.34
  -7  -5   2   30.95    1.54
  -7  -5   2   27.57    1.56
   7  -5  -2   29.94    1.44
  -7  -5   2   29.15    1.53
   7   5  -2   29.05    1.25
   7   5  -2   28.79    1.40
  -7   5   2   26.70    1.41
  -7   5   2   27.36    1.43
  -7   5   2   28.27    1.43
  -6  -5   2   23.12    0.94
  -6  -5   2   21.35    1.14
  -6  -5   2   23.79    1.19
  -6  -5   2   16.03    1.07
   6   5  -2   14.95    0.88
   6   5  -2   18.31    0.99
  -5  -5   2    7.33    0.63
  -5  -5   2    8.63    0.52
   5  -5  -2    9.20    0.58
   5  -5  -2    8.63    0.61
  -5  -5   2    7.98    0.64
  -5  -5   2    8.51    0.60
   5  -5  -2    8.10    0.53
  -5   5   2    8.43    0.61
  -5   5   2    8.68    0.64
  -5   5   2    9.00    0.51
  -4  -5   2   24.80    1.35
   4  -5  -2   26.90    1.22
   4  -5  -2   32.04    1.28
  -4  -5   2   26.49    1.34
  -4  -5   2   24.48    1.13
  -4  -5   2   25.34    1.40
  -4   5   2   27.46    1.33
  -4   5   2   29.40    1.18
  -3  -5   2  124.06    4.70
  -3  -5   2  135.85    5.43
   3  -5  -2  120.48    4.99
   3  -5  -2  124.44    4.88
  -3  -5   2  133.69    5.78
  -3  -5   2  128.19    5.27
   3  -5  -2  122.04    4.96
  -3   5   2  125.14    5.20
  -3   5   2  117.96    4.97
  -3   5   2  119.04    4.93
   2  -5  -2    9.91    0.61
  -2  -5   2   14.24    0.69
   2  -5  -2   12.01    0.78
   2  -5  -2   12.24    0.56
   2  -5  -2   12.16    0.66
  -2  -5   2   13.00    0.58
  -2  -5   2   13.42    0.77
  -2  -5   2   12.67    0.72
   2  -5  -2   12.41    0.61
  -2   5   2   11.85    0.74
   2   5  -2   12.05    0.72
   1  -5  -2   82.92    3.55
  -1  -5   2   97.11    3.53
  -1  -5   2   88.64    3.51
   1  -5  -2   88.53    3.51
  -1  -5   2   95.98    3.62
  -1  -5   2   89.65    3.85
   1  -5  -2   86.64    4.20
   1   5  -2   85.95    3.76
   0  -5  -2   20.10    0.90
   0  -5  -2   20.09    0.94
   0  -5  -2   23.71    0.92
   0  -5   2   21.33    0.97
   0  -5   2   20.61    0.93
   0  -5   2   21.69    1.03
   0  -5  -2   20.50    1.18
   0  -5   2   21.01    0.90
   0   5  -2   21.92    1.09
   1  -5   2   59.12    2.47
  -1  -5  -2   64.04    2.59
   1  -5   2   60.43    2.52
   1  -5   2   64.68    2.60
  -1  -5  -2   62.39    3.00
  -1   5  -2   57.48    2.66
  -2  -5  -2   31.68    1.71
  -2  -5  -2   32.18    1.53
   2  -5   2   29.67    1.39
  -2  -5  -2   34.86    1.44
   2  -5   2   31.83    1.36
   2  -5   2   32.10    1.47
   2  -5   2   31.83    1.40
  -2  -5  -2   31.01    1.34
  -2   5  -2   31.60    1.53
  -2   5  -2   32.62    1.39
  -3  -5  -2   38.17    1.74
  -3  -5  -2   37.32    1.62
  -3  -5  -2   36.94    1.50
   3  -5   2   33.23    1.55
   3  -5   2   34.25    1.52
   3  -5   2   34.91    1.63
  -3  -5  -2   33.76    1.89
  -3   5  -2   35.52    1.57
  -3   5  -2   37.12    1.70
   4  -5   2  123.55    4.90
  -4  -5  -2  103.78    5.84
  -4  -5  -2  127.44    4.76
   4  -5   2  127.60    4.97
   4  -5   2  125.11    5.11
  -4  -5  -2  126.73    5.26
  -4  -5  -2  129.20    5.49
  -4   5  -2  130.31    5.02
  -4   5  -2  124.60    5.22
  -4   5  -2  126.87    5.34
  -5  -5  -2   29.72    1.59
   5  -5   2   32.12    1.43
   5  -5   2   30.19    1.37
  -5  -5  -2   29.48    1.34
  -5  -5  -2   29.65    1.49
  -5  -5  -2   25.66    1.69
   5  -5   2   32.67    1.51
  -5   5  -2   34.60    1.47
  -5   5  -2   30.59    1.44
  -5   5  -2   30.04    1.42
   5   5   2   31.23    1.50
  -5   5  -2   33.70    1.54
   6  -5   2   39.74    1.74
   6  -5   2   40.77    1.80
  -6  -5  -2   40.52    2.03
  -6  -5  -2   37.47    1.69
  -6  -5  -2   35.35    2.12
   6  -5   2   42.66    1.91
  -6   5  -2   40.26    1.87
   6   5   2   39.50    1.89
  -6   5  -2   41.26    1.83
   6   5   2   38.85    1.71
  -6   5  -2   40.32    1.90
  -6   5  -2   40.99    1.80
   7  -5   2    2.10    0.34
  -7  -5  -2    2.33    0.37
  -7  -5  -2    2.01    0.46
  -7  -5  -2    2.21    0.49
   7  -5   2    2.67    0.47
   7  -5   2    2.11    0.41
   7   5   2    3.03    0.37
  -7   5  -2    2.12    0.43
   7   5   2    2.31    0.47
  -7   5  -2    2.58    0.45
  -7   5  -2    2.54    0.39
  -7   5  -2    2.21    0.42
  -8  -5  -2    3.71    0.59
  -8  -5  -2    3.60    0.61
  -8  -5  -2    3.71    0.48
   8  -5   2    3.96    0.59
  -8  -5  -2    3.67    0.29
   8  -5   2    4.06    0.54
  -8  -5  -2    4.01    0.36
   8  -5   2    4.18    0.45
  -8   5  -2    5.09    0.58
   8   5   2    4.41    0.46
  -8   5  -2    4.77    0.57
   8   5   2    4.22    0.35
  -8   5  -2    4.58    0.57
  -8   5  -2    3.80    0.51
   8   5   2    4.65    0.63
  -9  -5  -2    2.66    0.35
   9  -5   2    3.26    0.52
  -9  -5  -2    3.70    0.61
  -9  -5  -2    3.63    0.66
  -9  -5  -2    3.13    0.29
   9  -5   2    4.19    0.64
  -9  -5  -2    3.02    0.48
   9  -5   2    2.83    0.40
   9   5   2    3.60    0.31
  -9   5  -2    3.42    0.54
   9   5   2    3.21    0.44
  -9   5  -2    3.53    0.57
  -9   5  -2    3.23    0.55
   9   5   2    2.87    0.57
  -9   5  -2    3.45    0.58
 -10  -5  -2   32.69    1.90
 -10  -5  -2   29.33    1.43
 -10  -5  -2   31.35    1.54
  10  -5   2   28.66    1.57
  10  -5   2   32.35    1.78
 -10  -5  -2   29.78    1.87
 -10   5  -2   31.11    1.64
 -10   5  -2   31.00    1.71
  10   5   2   31.99    1.82
 -10   5  -2   30.45    1.70
 -10   5  -2   33.49    1.71
  10   5   2   31.80    1.52
  11  -5   2    0.76    0.45
 -11  -5  -2    1.05    0.49
 -11  -5  -2    1.05    0.34
 -11  -5  -2    1.37    0.46
  11  -5   2    1.27    0.60
 -11  -5  -2    0.79    0.57
 -11   5  -2    1.35    0.51
 -11   5  -2    1.56    0.51
  11   5   2    0.80    0.61
 -11   5  -2    1.13    0.54
  11   5   2    1.19    0.40
 -11   5  -2    1.73    0.56
 -12  -5  -2   18.72    1.21
 -12  -5  -2   17.31    1.08
  12  -5   2   15.59    1.39
 -12  -5  -2   19.40    1.51
  12  -5   2   19.59    1.25
  12   5   2   17.24    1.49
  12   5   2   19.84    1.18
 -12   5  -2   21.65    1.14
 -12   5  -2   19.63    1.29
 -12   5  -2   20.85    1.34
 -12   5  -2   21.79    1.46
 -12   5  -2   17.09    1.32
  13  -5   2    7.27    1.00
 -13  -5  -2    6.45    1.02
  13  -5   2    5.60    0.80
 -13  -5  -2    6.68    0.81
 -13  -5  -2    6.00    0.67
 -13   5  -2    5.06    0.81
 -13   5  -2    5.87    0.88
  13   5   2    6.42    1.01
 -13   5  -2    5.74    0.77
 -13   5  -2    5.61    0.65
  13   5   2    6.72    0.75
 -13   5  -2    5.68    0.88
 -14  -5  -2    0.94    0.71
  14  -5   2    0.68    0.69
  14  -5   2    0.10    0.53
 -14  -5  -2    2.05    0.60
 -14  -5  -2    0.84    0.47
  14   5   2    0.51    0.70
 -14   5  -2    0.25    0.61
 -14   5  -2    0.78    0.70
 -14   5  -2    0.92    0.65
  14   5   2    1.76    0.54
 -15  -5  -2   -0.28    0.71
  15  -5   2   -0.03    0.58
 -15  -5  -2    0.16    0.51
 -15  -5  -2    0.96    0.56
  15  -5   2    0.37    0.77
 -15   5  -2    1.73    0.73
 -15   5  -2   -0.26    0.62
 -15   5  -2    0.75    0.70
  15   5   2    0.81    0.76
 -16  -5  -2    3.52    0.69
  16  -5   2    3.90    0.86
 -16  -5  -2    3.41    0.78
  16  -5   2    2.78    0.99
 -16  -5  -2    4.04    1.01
 -16   5  -2    2.96    0.88
  16   5   2    2.69    1.03
 -16   5  -2    4.17    0.92
  17  -5   2    2.14    0.93
  17  -5   2    3.01    0.86
 -17  -5  -2    3.30    1.07
 -17  -5  -2    4.07    0.84
 -17  -5  -2    2.82    0.73
  17   5   2    4.31    1.13
 -17   5  -2    4.10    1.00
  18  -5   2    4.19    0.92
 -18  -5  -2    1.71    0.72
 -18  -5  -2    1.53    1.01
  18  -5   2    2.05    1.03
 -18  -5  -2    2.85    0.82
  18   5   2    2.57    1.10
 -18   5  -2    4.24    1.01
  19  -5   2    2.39    1.20
  19  -5   2    4.77    0.97
 -19  -6   2    0.21    0.69
  19  -6  -2    0.51    0.85
  19  -6  -2   -0.08    0.97
  18  -6  -2    0.37    0.89
  18  -6  -2    1.80    0.86
 -18  -6   2    1.90    0.66
 -18  -6   2    1.23    0.95
 -18  -6   2    1.12    0.69
  18   6  -2    0.83    0.98
 -18   6   2    0.90    0.84
  17  -6  -2    1.04    0.90
 -17  -6   2    0.98    0.56
 -17  -6   2    1.39    0.91
 -17  -6   2    0.66    0.60
  17  -6  -2    1.97    0.83
 -17   6   2    0.95    0.74
  17   6  -2    1.17    0.98
  17   6  -2    1.05    0.71
 -16  -6   2    3.67    0.74
  16  -6  -2    4.18    0.84
 -16  -6   2    2.29    0.93
 -16  -6   2    4.02    0.67
  16  -6  -2    4.20    0.96
 -16   6   2    3.60    0.88
  16   6  -2    2.60    0.77
 -16   6   2    2.64    0.94
  16   6  -2    2.13    1.00
 -15  -6   2    6.62    0.77
 -15  -6   2    5.89    0.81
 -15  -6   2    5.57    1.05
  15  -6  -2    5.40    1.02
  15  -6  -2    7.44    0.98
 -15   6   2    5.06    0.94
 -15   6   2    6.01    1.03
  15   6  -2    5.62    1.08
  15   6  -2    5.85    0.87
  14  -6  -2    2.98    0.77
 -14  -6   2    0.93    0.72
 -14  -6   2    1.84    0.58
 -14  -6   2    2.78    0.56
  14  -6  -2    3.13    0.71
 -14   6   2    1.56    0.68
 -14   6   2    1.62    0.71
  14   6  -2    2.39    0.82
  14   6  -2    3.34    0.69
  13  -6  -2    8.98    1.05
  13  -6  -2    6.84    0.89
 -13  -6   2    8.44    1.14
 -13  -6   2    6.87    0.70
 -13  -6   2    8.01    0.83
 -13   6   2    8.46    0.97
 -13   6   2    6.59    0.93
 -13   6   2    9.93    1.08
  13   6  -2    6.49    1.01
  13   6  -2    8.72    0.89
 -12  -6   2   29.01    1.97
 -12  -6   2   31.71    1.52
  12  -6  -2   30.10    1.82
  12  -6  -2   33.89    1.75
 -12  -6   2   27.84    1.54
 -12   6   2   36.04    1.86
  12   6  -2   29.04    1.65
  12   6  -2   28.98    1.97
 -12   6   2   31.81    1.74
 -12   6   2   30.69    1.83
 -12   6   2   29.40    1.70
  11  -6  -2    4.30    0.72
 -11  -6   2    4.38    0.79
  11  -6  -2    5.01    0.70
 -11  -6   2    3.71    0.55
 -11   6   2    5.18    0.72
 -11   6   2    5.05    0.74
  11   6  -2    4.62    0.64
 -11   6   2    4.56    0.63
 -11   6   2    5.06    0.74
  11   6  -2    5.39    0.83
 -10  -6   2  116.59    4.90
 -10  -6   2  123.58    5.66
 -10  -6   2  124.03    4.82
  10  -6  -2  130.04    5.24
 -10  -6   2  121.80    5.74
  10  -6  -2  123.89    5.04
 -10  -6   2  123.26    5.44
 -10   6   2  119.52    5.08
  10   6  -2  119.84    4.99
 -10   6   2  123.59    5.22
 -10   6   2  119.67    5.51
 -10   6   2  128.24    5.14
  10   6  -2  117.22    4.71
  10   6  -2  120.18    5.34
  -9  -6   2   15.77    1.07
   9  -6  -2   17.59    0.98
  -9  -6   2   21.29    1.31
   9  -6  -2   16.90    1.08
   9  -6  -2   16.83    1.12
  -9  -6   2   18.51    0.99
  -9  -6   2   20.51    1.26
  -9   6   2   16.07    1.09
   9   6  -2   18.17    1.07
  -9   6   2   17.20    1.10
  -9   6   2   18.78    1.15
   9   6  -2   14.48    0.87
  -9   6   2   15.83    1.10
  -8  -6   2   15.52    0.86
   8  -6  -2   15.42    0.88
  -8  -6   2   14.31    1.11
  -8  -6   2   16.85    1.10
   8  -6  -2   16.35    1.01
  -8  -6   2   14.50    0.97
   8  -6  -2   16.24    0.99
   8   6  -2   13.63    0.92
  -8   6   2   15.33    0.98
  -8   6   2   15.91    1.00
  -8   6   2   14.53    0.99
   8   6  -2   14.78    0.81
  -8   6   2   18.04    1.05
  -7  -6   2   30.81    1.68
  -7  -6   2   30.96    1.71
   7  -6  -2   32.50    1.47
  -7  -6   2   31.94    1.41
   7  -6  -2   32.85    1.56
   7  -6  -2   31.96    1.53
  -7  -6   2   32.05    1.65
  -7   6   2   31.86    1.60
   7   6  -2   29.97    1.52
   7   6  -2   30.90    1.39
  -7   6   2   31.87    1.55
  -6  -6   2   26.42    1.41
   6  -6  -2   25.21    1.27
   6  -6  -2   26.83    1.22
  -6  -6   2   26.06    1.41
  -6  -6   2   25.57    1.37
   6  -6  -2   26.14    1.27
  -6  -6   2   25.97    1.16
  -6   6   2   23.70    1.32
  -6   6   2   24.53    1.17
  -6   6   2   25.24    1.28
   6   6  -2   24.82    1.16
  -5  -6   2   48.03    2.41
   5  -6  -2   61.89    2.32
  -5  -6   2   50.02    2.12
  -5  -6   2   49.92    2.60
   5  -6  -2   52.44    2.25
   5  -6  -2   62.31    2.31
  -5  -6   2   48.46    2.49
  -5   6   2   47.86    2.39
  -5   6   2   54.53    2.20
  -5   6   2   55.76    2.30
  -4  -6   2   47.35    2.25
  -4  -6   2   46.60    1.82
  -4  -6   2   47.20    2.08
   4  -6  -2   43.04    1.92
  -4  -6   2   45.09    2.12
   4  -6  -2   43.65    1.94
   4  -6  -2   45.78    1.94
  -4   6   2   44.09    1.86
  -4   6   2   42.50    1.94
  -4   6   2   45.13    2.09
  -3  -6   2   11.33    0.68
   3  -6  -2   11.72    0.61
  -3  -6   2   12.55    0.72
  -3  -6   2    8.87    0.70
   3  -6  -2   11.71    0.55
  -3  -6   2   11.74    0.57
   3  -6  -2   11.33    0.67
   3  -6  -2   10.00    0.61
  -3   6   2    9.79    0.54
  -3   6   2    7.83    0.71
   2  -6  -2  122.00    4.95
  -2  -6   2  140.96    5.36
   2  -6  -2  123.39    5.06
  -2  -6   2  142.64    5.49
   2  -6  -2  125.47    5.91
   2  -6  -2  117.66    5.03
   2  -6  -2  125.45    4.99
  -2   6   2  119.15    5.29
   2   6  -2  125.28    5.28
  -1  -6   2   74.24    2.96
  -1  -6   2   84.04    2.99
  -1  -6   2   73.37    3.25
   1  -6  -2   71.80    2.99
   1  -6  -2   69.51    3.00
   1  -6  -2   70.60    2.97
  -1  -6   2   84.79    3.09
   1  -6  -2   70.17    3.58
   1   6  -2   76.18    3.24
   0  -6  -2   40.96    1.78
   0  -6  -2   46.94    1.80
   0  -6   2   44.36    1.82
   0  -6  -2   42.46    1.86
   0  -6   2   42.44    1.78
   0  -6   2   44.99    1.86
   0  -6  -2   45.43    2.23
   0   6  -2   43.06    2.01
   1  -6   2   66.78    2.71
  -1  -6  -2   65.70    2.66
   1  -6   2   65.21    2.75
   1  -6   2   65.78    2.84
  -1  -6  -2   72.70    2.67
  -1  -6  -2   63.32    3.27
  -1  -6  -2   68.76    2.84
  -1   6  -2   68.41    2.96
   2  -6   2   58.84    2.49
   2  -6   2   62.76    2.63
  -2  -6  -2   61.97    3.03
  -2  -6  -2   66.32    2.62
   2  -6   2   60.18    2.53
   2  -6   2   57.54    2.51
  -2  -6  -2   58.81    2.42
  -2   6  -2   61.26    2.71
  -3  -6  -2   47.87    1.92
  -3  -6  -2   50.18    2.44
   3  -6   2   42.43    1.99
   3  -6   2   47.41    2.00
  -3  -6  -2   46.70    2.19
  -3  -6  -2   47.41    2.07
   3  -6   2   45.90    1.96
   3  -6   2   45.93    2.08
  -3   6  -2   45.51    2.16
  -3   6  -2   46.64    1.99
   4  -6   2    6.06    0.57
  -4  -6  -2    7.18    0.61
   4  -6   2    6.47    0.47
   4  -6   2    6.60    0.58
  -4  -6  -2    5.81    0.49
  -4  -6  -2    6.97    0.55
  -4  -6  -2    7.44    0.71
  -4   6  -2    6.98    0.61
  -4   6  -2    7.09    0.56
  -4   6  -2    6.82    0.39
  -5  -6  -2    1.83    0.43
   5  -6   2    2.87    0.42
  -5  -6  -2    3.46    0.44
  -5  -6  -2    2.57    0.36
   5  -6   2    2.89    0.44
   5  -6   2    2.62    0.31
  -5  -6  -2    2.91    0.45
  -5   6  -2    3.74    0.46
  -5   6  -2    3.57    0.49
  -5   6  -2    2.71    0.39
  -5   6  -2    3.41    0.32
  -6  -6  -2    2.50    0.51
  -6  -6  -2    3.69    0.55
   6  -6   2    4.01    0.41
  -6  -6  -2    3.68    0.43
   6  -6   2    3.25    0.45
  -6  -6  -2    4.02    0.52
   6  -6   2    3.78    0.53
   6   6   2    3.08    0.52
  -6   6  -2    4.57    0.56
  -6   6  -2    4.69    0.53
  -6   6  -2    4.59    0.51
   6   6   2    4.88    0.46
  -6   6  -2    3.81    0.40
  -7  -6  -2    0.50    0.37
  -7  -6  -2    1.16    0.43
   7  -6   2    0.25    0.25
  -7  -6  -2    0.74    0.32
   7  -6   2    0.85    0.38
   7  -6   2    0.19    0.30
  -7   6  -2    0.85    0.35
  -7   6  -2    0.31    0.27
   7   6   2    0.77    0.27
  -7   6  -2   -0.08    0.34
  -7   6  -2    0.24    0.34
   7   6   2    0.50    0.39
  -8  -6  -2    4.94    0.70
  -8  -6  -2    4.46    0.67
   8  -6   2    5.99    0.71
  -8  -6  -2    6.57    0.60
   8  -6   2    5.46    0.61
   8  -6   2    5.22    0.52
   8   6   2    4.07    0.65
  -8   6  -2    4.79    0.62
  -8   6  -2    5.21    0.62
  -8   6  -2    6.33    0.71
   8   6   2    5.58    0.54
  -8   6  -2    5.87    0.59
   9  -6   2   21.88    1.38
  -9  -6  -2   19.83    1.45
  -9  -6  -2   22.69    1.17
   9  -6   2   21.05    1.14
  -9  -6  -2   20.37    1.43
  -9  -6  -2   21.90    1.02
   9  -6   2   21.88    1.28
  -9  -6  -2   20.54    0.95
  -9   6  -2   21.96    1.28
   9   6   2   21.91    1.14
  -9   6  -2   20.96    1.33
   9   6   2   21.45    1.00
   9   6   2   21.08    1.39
  -9   6  -2   22.52    1.27
  -9   6  -2   21.60    1.32
  10  -6   2    7.16    0.86
 -10  -6  -2    6.73    0.87
  10  -6   2    9.13    0.87
 -10  -6  -2    8.57    0.75
 -10  -6  -2    7.04    0.90
 -10  -6  -2    7.80    0.61
 -10   6  -2    7.65    0.83
 -10   6  -2    7.63    0.83
 -10   6  -2   10.96    0.96
 -10   6  -2    7.83    0.80
  10   6   2    8.86    0.75
  10   6   2    7.69    0.90
  11  -6   2   -0.06    0.49
  11  -6   2    0.36    0.44
 -11  -6  -2    0.50    0.41
 -11  -6  -2    0.17    0.28
 -11  -6  -2    0.40    0.42
 -11  -6  -2    0.16    0.53
 -11   6  -2    0.14    0.46
  11   6   2    0.52    0.56
 -11   6  -2    0.86    0.53
  11   6   2    0.52    0.34
 -11   6  -2    0.59    0.46
 -11   6  -2    0.34    0.50
 -12  -6  -2    1.07    0.63
 -12  -6  -2    1.09    0.37
 -12  -6  -2    0.54    0.46
  12  -6   2    0.83    0.51
  12  -6   2    0.29    0.53
 -12   6  -2    0.67    0.56
 -12   6  -2    0.15    0.50
 -12   6  -2    0.45    0.49
  12   6   2    0.48    0.41
 -12   6  -2    0.83    0.58
  12   6   2    0.39    0.62
  13  -6   2    0.69    0.62
 -13  -6  -2    0.43    0.39
 -13  -6  -2   -0.03    0.62
 -13  -6  -2    0.23    0.48
  13  -6   2    0.70    0.54
 -13   6  -2    0.19    0.50
  13   6   2    0.14    0.44
 -13   6  -2    0.94    0.61
 -13   6  -2    0.28    0.40
 -13   6  -2    0.17    0.59
 -13   6  -2    0.18    0.53
  13   6   2   -0.01    0.64
 -14  -6  -2    0.32    0.49
 -14  -6  -2    0.48    0.67
 -14  -6  -2    0.06    0.41
  14  -6   2   -1.01    0.50
  14  -6   2    0.60    0.69
 -14   6  -2   -0.30    0.58
  14   6   2    0.39    0.71
 -14   6  -2    0.02    0.61
  15  -6   2    0.19    0.70
 -15  -6  -2    0.86    0.77
 -15  -6  -2   -0.27    0.51
 -15  -6  -2    0.53    0.47
  15  -6   2   -0.46    0.62
  15   6   2    1.74    0.84
 -15   6  -2    0.69    0.70
  16  -6   2    5.59    1.12
 -16  -6  -2    5.62    0.85
 -16  -6  -2    5.93    1.19
 -16  -6  -2    6.11    0.79
  16  -6   2    6.69    1.00
 -16   6  -2    7.40    1.11
  16   6   2    8.56    1.28
 -17  -6  -2    9.74    1.11
 -17  -6  -2   10.50    1.52
  17  -6   2   11.04    1.27
 -17  -6  -2    9.44    1.03
  17  -6   2   10.53    1.48
  17   6   2   13.57    1.64
 -17   6  -2   10.97    1.29
 -18  -6  -2    4.02    0.80
 -18  -6  -2    0.92    1.00
  18  -6   2    2.66    0.85
 -18  -6  -2    1.80    0.78
  18  -6   2    1.69    1.04
  18   6   2    2.08    1.09
 -18   6  -2    2.09    0.95
 -18  -7   2    3.63    0.82
 -18  -7   2    3.75    1.14
 -18  -7   2    2.44    0.65
  18  -7  -2    1.62    0.91
 -18   7   2    1.67    0.92
  18   7  -2    0.74    0.97
 -17  -7   2    0.20    0.61
  17  -7  -2   -0.58    0.78
  17  -7  -2   -0.01    0.75
 -17  -7   2    0.56    0.85
 -17  -7   2    0.44    0.52
 -17   7   2    0.47    0.77
  17   7  -2   -0.23    0.91
 -16  -7   2   -0.19    0.47
  16  -7  -2    0.08    0.71
  16  -7  -2   -0.13    0.67
 -16  -7   2    0.76    0.81
 -16  -7   2    0.35    0.54
  16   7  -2   -1.02    0.78
 -16   7   2   -1.32    0.65
  16   7  -2   -0.04    0.63
 -15  -7   2    1.23    0.56
 -15  -7   2    0.72    0.49
  15  -7  -2    0.68    0.71
 -15  -7   2    1.07    0.79
  15  -7  -2    1.07    0.69
  15   7  -2    0.93    0.83
 -15   7   2    1.43    0.71
  15   7  -2    1.51    0.66
 -14  -7   2    0.29    0.48
  14  -7  -2    0.27    0.61
 -14  -7   2    0.22    0.43
  14  -7  -2    0.18    0.63
 -14  -7   2    0.38    0.72
  14   7  -2    1.24    0.77
  14   7  -2    0.20    0.51
 -14   7   2   -0.02    0.64
  13  -7  -2   -0.04    0.59
 -13  -7   2    0.33    0.44
 -13  -7   2    0.45    0.38
 -13  -7   2    0.31    0.63
  13  -7  -2    0.18    0.52
 -13   7   2    0.85    0.61
  13   7  -2    0.56    0.49
  13   7  -2    0.14    0.68
 -13   7   2    0.62    0.56
 -12  -7   2    0.66    0.43
 -12  -7   2    1.86    0.39
  12  -7  -2    2.02    0.59
 -12  -7   2    1.53    0.64
  12  -7  -2    1.69    0.61
 -12   7   2    1.19    0.53
 -12   7   2    1.02    0.56
 -12   7   2    0.84    0.48
  12   7  -2    0.10    0.68
  12   7  -2    1.39    0.49
  11  -7  -2    9.18    0.96
 -11  -7   2    8.99    0.79
 -11  -7   2    8.09    1.02
  11  -7  -2    9.45    0.93
 -11  -7   2    9.09    1.02
 -11   7   2    8.90    0.96
 -11   7   2    7.81    0.83
 -11   7   2   10.12    0.96
  11   7  -2    9.41    1.09
  11   7  -2    7.85    0.81
  10  -7  -2    4.72    0.66
  10  -7  -2    5.60    0.68
 -10  -7   2    2.31    0.46
  10   7  -2    2.50    0.38
 -10   7   2    3.85    0.60
 -10   7   2    4.48    0.70
 -10   7   2    4.37    0.61
  10   7  -2    3.04    0.53
  -9  -7   2    2.13    0.59
  -9  -7   2    2.17    0.42
  -9  -7   2    1.82    0.44
  -9  -7   2    1.60    0.55
   9  -7  -2    1.63    0.46
   9  -7  -2    2.35    0.43
   9  -7  -2    2.50    0.52
   9   7  -2    2.52    0.36
  -9   7   2    2.39    0.49
  -9   7   2    2.24    0.51
  -9   7   2    1.99    0.48
   9   7  -2    2.54    0.48
  -9   7   2    2.09    0.54
   8  -7  -2    0.48    0.30
  -8  -7   2    0.33    0.48
  -8  -7   2    1.35    0.47
   8  -7  -2    0.79    0.37
  -8  -7   2    0.94    0.31
   8  -7  -2    0.91    0.39
  -8  -7   2    0.56    0.34
   8   7  -2    0.82    0.36
  -8   7   2    0.41    0.42
  -8   7   2   -0.03    0.36
  -8   7   2    0.80    0.42
   8   7  -2    0.12    0.24
  -8   7   2    0.64    0.34
  -7  -7   2    0.37    0.37
   7  -7  -2    0.37    0.33
  -7  -7   2    0.29    0.38
  -7  -7   2    0.43    0.26
   7  -7  -2    0.43    0.33
   7  -7  -2    0.30    0.27
  -7  -7   2   -0.23    0.27
   7   7  -2    0.41    0.31
  -7   7   2   -0.43    0.31
  -7   7   2    0.39    0.36
   7   7  -2    0.37    0.24
   6  -7  -2    0.76    0.33
  -6  -7   2    1.39    0.34
   6  -7  -2    1.09    0.28
  -6  -7   2    1.69    0.42
  -6  -7   2    1.28    0.39
  -6  -7   2    1.23    0.27
   6  -7  -2    0.62    0.35
  -6   7   2    1.40    0.40
  -6   7   2    1.74    0.38
  -6   7   2    1.70    0.28
  -5  -7   2   18.06    1.07
  -5  -7   2   18.52    0.89
   5  -7  -2   18.53    0.97
   5  -7  -2   18.90    1.02
   5  -7  -2   17.84    0.95
  -5  -7   2   20.50    1.13
  -5  -7   2   18.36    1.08
  -5   7   2   19.51    1.12
  -5   7   2   17.00    0.86
  -5   7   2   17.54    0.99
  -4  -7   2    0.34    0.29
  -4  -7   2    0.35    0.20
   4  -7  -2    0.39    0.21
   4  -7  -2    0.35    0.22
  -4  -7   2    0.48    0.25
   4  -7  -2    0.66    0.28
  -4  -7   2    0.04    0.24
  -4   7   2    0.41    0.17
  -4   7   2    0.22    0.31
  -4   7   2    0.37    0.25
  -3  -7   2   60.85    2.42
   3  -7  -2   50.05    2.14
   3  -7  -2   49.74    2.20
   3  -7  -2   51.12    2.23
   3  -7  -2   51.68    2.20
  -3  -7   2   55.39    2.37
  -3  -7   2   56.71    2.62
  -3   7   2   48.16    2.12
  -3   7   2   49.36    2.40
   3   7  -2   52.95    2.38
   2  -7  -2    2.43    0.30
  -2  -7   2    4.93    0.37
   2  -7  -2    2.99    0.38
  -2  -7   2    4.16    0.42
   2  -7  -2    3.24    0.27
   2  -7  -2    2.90    0.30
  -2   7   2    2.38    0.44
   2   7  -2    3.38    0.45
  -1  -7   2   57.37    2.32
  -1  -7   2   62.49    2.35
   1  -7  -2   55.24    2.36
   1  -7  -2   52.82    2.85
   1  -7  -2   55.17    2.39
  -1  -7   2   56.11    2.54
  -1  -7   2   63.13    2.45
   1   7  -2   59.91    2.62
   0  -7  -2   98.52    4.04
   0  -7   2  104.18    4.13
   0  -7  -2   98.02    4.24
   0  -7  -2  100.35    4.85
   0  -7  -2  106.23    4.06
   0  -7   2  102.22    4.04
   0  -7   2  102.87    4.07
   0   7  -2  103.06    4.37
  -1  -7  -2   35.01    1.37
  -1  -7  -2   32.74    1.47
  -1  -7  -2   34.39    1.80
  -1  -7  -2   32.46    1.36
   1  -7   2   32.75    1.53
   1  -7   2   31.18    1.45
   1  -7   2   30.76    1.40
  -1   7  -2   33.96    1.66
   2  -7   2    8.78    0.55
   2  -7   2    8.95    0.65
   2  -7   2    8.21    0.51
  -2  -7  -2    8.69    0.56
  -2  -7  -2    8.33    0.73
   2  -7   2    7.76    0.60
  -2   7  -2    7.98    0.71
  -3  -7  -2    2.31    0.34
   3  -7   2    2.29    0.30
  -3  -7  -2    2.84    0.34
   3  -7   2    2.54    0.40
   3  -7   2    2.90    0.40
   3  -7   2    2.74    0.34
  -3  -7  -2    1.98    0.43
  -3   7  -2    2.58    0.35
  -3   7  -2    2.65    0.47
  -4  -7  -2   27.40    1.60
  -4  -7  -2   29.33    1.36
   4  -7   2   26.24    1.34
   4  -7   2   27.95    1.40
   4  -7   2   27.11    1.27
  -4  -7  -2   26.83    1.25
   4  -7   2   27.97    1.31
  -4  -7  -2   26.05    1.45
  -4   7  -2   27.33    1.32
  -4   7  -2   28.21    1.48
  -5  -7  -2   98.27    4.43
   5  -7   2   96.95    3.99
  -5  -7  -2   97.94    4.22
  -5  -7  -2   98.91    3.84
   5  -7   2   98.93    4.14
  -5  -7  -2  100.85    4.78
   5  -7   2   95.85    3.99
  -5   7  -2   94.92    4.21
  -5   7  -2   95.15    4.24
  -5   7  -2   98.92    4.04
  -6  -7  -2    2.63    0.53
  -6  -7  -2    2.40    0.48
  -6  -7  -2    2.50    0.49
   6  -7   2    2.39    0.46
   6  -7   2    2.00    0.45
   6  -7   2    3.13    0.41
  -6  -7  -2    2.47    0.39
   6   7   2    2.54    0.45
  -6   7  -2    2.53    0.31
  -6   7  -2    2.73    0.46
  -6   7  -2    3.18    0.45
  -6   7  -2    2.12    0.47
  -7  -7  -2   21.07    1.37
   7  -7   2   24.17    1.16
  -7  -7  -2   22.46    1.46
   7  -7   2   22.71    1.26
  -7  -7  -2   21.25    1.14
   7  -7   2   22.10    1.30
  -7   7  -2   21.21    1.23
   7   7   2   21.58    1.30
  -7   7  -2   20.97    1.14
  -7   7  -2   21.86    1.26
  -7   7  -2   22.43    1.33
   7   7   2   22.65    1.14
   8  -7   2   37.14    1.74
  -8  -7  -2   33.76    1.95
   8  -7   2   33.53    1.62
  -8  -7  -2   33.75    2.03
  -8  -7  -2   30.73    1.59
   8  -7   2   35.52    1.84
   8   7   2   29.63    1.82
  -8   7  -2   32.55    1.71
  -8   7  -2   36.88    1.77
  -8   7  -2   41.08    1.82
   8   7   2   33.59    1.61
  -8   7  -2   37.09    1.88
   9  -7   2    6.02    0.78
  -9  -7  -2    6.10    0.81
   9  -7   2    6.14    0.72
  -9  -7  -2    6.29    0.65
   9  -7   2    5.98    0.58
  -9  -7  -2    6.45    0.88
   9   7   2    6.69    0.53
  -9   7  -2    7.41    0.79
  -9   7  -2    7.43    0.82
   9   7   2    6.23    0.63
   9   7   2    6.19    0.80
  -9   7  -2    6.15    0.63
  -9   7  -2    6.08    0.73
 -10  -7  -2   26.85    1.79
  10  -7   2   27.91    1.58
 -10  -7  -2   28.30    1.47
  10  -7   2   29.16    1.72
 -10  -7  -2   28.43    1.82
 -10   7  -2   28.97    1.67
 -10   7  -2   29.95    1.62
 -10   7  -2   28.16    1.57
  10   7   2   27.98    1.45
  10   7   2   29.58    1.75
  11  -7   2    7.64    0.85
 -11  -7  -2    5.74    0.92
 -11  -7  -2    7.31    0.77
  11  -7   2    6.41    0.90
 -11  -7  -2    6.68    0.56
 -11  -7  -2    7.24    0.89
  11   7   2    6.98    0.71
  11   7   2    6.81    0.93
 -11   7  -2    6.59    0.78
 -11   7  -2    5.95    0.82
 -11   7  -2    7.03    0.88
  12  -7   2   12.03    1.21
 -12  -7  -2   10.91    0.78
  12  -7   2   10.32    1.02
 -12  -7  -2   11.50    0.99
 -12  -7  -2   10.15    1.23
 -12   7  -2   10.62    1.04
  12   7   2    9.45    1.18
 -12   7  -2    9.81    1.06
  12   7   2    9.06    0.85
 -13  -7  -2   23.48    1.31
 -13  -7  -2   24.28    1.48
 -13  -7  -2   23.92    1.84
  13  -7   2   24.13    1.77
  13  -7   2   26.34    1.60
  13   7   2   26.02    1.87
  13   7   2   22.79    1.43
 -13   7  -2   25.53    1.60
 -13   7  -2   23.33    1.61
  14  -7   2    3.06    0.74
 -14  -7  -2    1.89    0.53
 -14  -7  -2    1.69    0.61
 -14  -7  -2    2.27    0.87
  14  -7   2    3.78    0.90
 -14   7  -2    3.02    0.81
  14   7   2    3.60    0.96
 -15  -7  -2    3.26    0.99
 -15  -7  -2    3.78    0.66
  15  -7   2    4.27    1.02
 -15  -7  -2    4.34    0.77
  15  -7   2    4.80    0.91
  15   7   2    6.02    1.09
 -15   7  -2    3.43    0.85
  16  -7   2    1.69    0.74
 -16  -7  -2    1.45    0.67
  16  -7   2    1.86    0.89
 -16  -7  -2   -0.82    0.76
 -16  -7  -2    1.15    0.55
  16   7   2    0.98    0.90
 -16   7  -2   -0.03    0.76
 -17  -7  -2    4.43    0.89
  17  -7   2    3.13    0.88
  17  -7   2    4.83    1.11
 -17  -7  -2    5.35    1.24
 -17  -7  -2    3.95    0.74
 -17   7  -2    4.97    1.01
  17   7   2    3.20    1.15
 -18  -7  -2    0.57    0.70
  18  -7   2    1.92    1.04
 -18  -7  -2    1.56    1.07
  18  -7   2    0.24    0.82
  18   7   2   -0.02    1.04
 -18   7  -2    1.52    1.00
  18  -8  -2    0.29    0.77
 -18  -8   2    0.99    0.92
 -18  -8   2   -0.99    0.53
  18   8  -2    0.19    1.03
 -18   8   2    0.32    0.85
 -17  -8   2    3.52    1.08
  17  -8  -2    5.65    1.03
 -17  -8   2    4.91    0.71
 -17  -8   2    4.49    0.82
  17   8  -2    4.65    1.26
 -17   8   2    5.41    1.06
 -16  -8   2    0.10    0.55
 -16  -8   2   -0.63    0.73
 -16  -8   2   -0.11    0.44
  16  -8  -2    0.05    0.72
  16   8  -2   -2.04    0.76
 -16   8   2    0.30    0.73
  15  -8  -2    5.17    0.96
 -15  -8   2    8.60    0.91
  15  -8  -2    6.18    1.08
 -15  -8   2    7.41    0.77
 -15  -8   2    7.76    1.23
  15   8  -2    8.13    1.24
  15   8  -2    8.26    1.01
 -15   8   2    8.94    1.17
  14  -8  -2    0.72    0.63
  14  -8  -2    0.58    0.66
 -14  -8   2    1.70    0.47
 -14  -8   2    1.80    0.54
 -14  -8   2    0.08    0.71
  14   8  -2    0.36    0.78
 -14   8   2    1.63    0.72
  14   8  -2    1.17    0.60
 -13  -8   2   15.34    1.13
  13  -8  -2   15.33    1.37
  13  -8  -2   14.77    1.32
 -13  -8   2   17.74    1.53
 -13  -8   2   15.22    0.99
  13   8  -2   17.76    1.27
 -13   8   2   16.37    1.29
  13   8  -2   20.29    1.70
 -12  -8   2    1.43    0.69
  12  -8  -2    1.32    0.57
  12  -8  -2    1.77    0.61
 -12  -8   2    1.45    0.47
 -12   8   2    1.24    0.61
  12   8  -2    1.02    0.49
  12   8  -2    2.03    0.79
 -12   8   2    0.47    0.48
 -11  -8   2    4.87    0.82
  11  -8  -2    4.78    0.73
  11  -8  -2    3.95    0.70
 -11  -8   2    3.76    0.56
 -11  -8   2    4.62    0.84
 -11   8   2    3.10    0.69
  11   8  -2    4.25    0.86
  11   8  -2    4.20    0.66
 -11   8   2    4.42    0.69
 -10  -8   2   16.95    1.20
  10  -8  -2   20.93    1.29
 -10  -8   2   18.91    1.09
 -10  -8   2   21.80    1.44
 -10  -8   2   21.92    1.40
  10  -8  -2   17.21    1.21
 -10   8   2   18.96    1.21
 -10   8   2   15.96    1.23
 -10   8   2   19.06    1.26
  10   8  -2   14.15    0.97
  10   8  -2   17.51    1.17
  -9  -8   2   32.70    1.73
  -9  -8   2   32.42    1.75
   9  -8  -2   29.48    1.60
   9  -8  -2   33.47    1.54
  -9  -8   2   29.16    1.44
  -9  -8   2   27.52    1.77
   9  -8  -2   30.02    1.63
   9   8  -2   30.62    1.42
   9   8  -2   29.24    1.57
  -9   8   2   28.42    1.59
  -9   8   2   28.52    1.67
  -9   8   2   28.48    1.64
  -8  -8   2    0.71    0.38
   8   8  -2    1.25    0.33
  -8   8   2    1.45    0.47
   7  -8  -2   82.06    3.51
   7  -8  -2   79.32    3.47
  -7  -8   2   84.94    3.29
   7  -8  -2   83.28    3.45
  -7  -8   2   90.50    4.01
  -7  -8   2   80.13    3.70
  -7  -8   2   77.54    3.82
  -7   8   2   77.92    3.66
   7   8  -2   80.81    3.31
  -7   8   2   81.94    3.68
  -6  -8   2    5.12    0.58
  -6  -8   2    3.61    0.54
   6  -8  -2    3.48    0.52
   6  -8  -2    3.51    0.44
   6  -8  -2    3.58    0.47
  -6  -8   2    5.10    0.63
  -6  -8   2    4.14    0.44
  -6   8   2    3.82    0.38
  -6   8   2    3.73    0.58
  -5  -8   2   93.74    3.62
  -5  -8   2   96.30    4.20
   5  -8  -2   90.64    3.82
   5  -8  -2   90.25    3.85
  -5  -8   2   94.55    4.46
  -5  -8   2   95.02    4.07
   5  -8  -2   91.55    3.82
  -5   8   2   90.28    3.72
  -5   8   2   91.73    4.08
   4  -8  -2    0.68    0.25
  -4  -8   2    0.71    0.33
   4  -8  -2    0.69    0.30
  -4  -8   2    0.38    0.27
  -4  -8   2    0.65    0.24
  -4  -8   2    0.65    0.30
   4  -8  -2    0.76    0.20
   4  -8  -2    0.92    0.27
   4   8  -2    0.47    0.31
  -4   8   2   -0.05    0.33
  -4   8   2    0.70    0.18
  -3  -8   2   83.47    3.22
   3  -8  -2   67.20    2.86
  -3  -8   2   82.58    3.16
   3  -8  -2   68.04    2.95
   3  -8  -2   64.95    2.92
   3  -8  -2   68.18    2.93
   3   8  -2   74.18    3.17
  -3   8   2   63.39    2.84
  -3   8   2   69.47    3.20
  -2  -8   2   19.13    0.90
   2  -8  -2   17.22    0.84
   2  -8  -2   15.95    0.92
  -2  -8   2   20.23    0.96
   2  -8  -2   12.24    0.85
   2  -8  -2   15.56    0.76
  -2   8   2   14.71    1.05
   2   8  -2   17.50    1.05
   1  -8  -2    0.85    0.21
   1  -8  -2    1.50    0.23
  -1  -8   2    1.55    0.24
   1  -8  -2    0.97    0.33
  -1  -8   2    1.21    0.19
   1   8  -2    1.50    0.41
  -1   8   2    1.48    0.38
   0  -8   2    8.85    0.53
   0  -8   2    6.98    0.54
   0  -8  -2    7.98    0.49
   0  -8  -2    8.28    0.52
   0  -8  -2    8.50    0.73
   0  -8  -2    6.98    0.47
   0  -8   2    7.85    0.47
   0   8  -2    8.74    0.75
  -1  -8  -2   20.53    1.22
   1  -8   2   18.24    0.94
  -1  -8  -2   19.46    0.87
  -1  -8  -2   18.74    0.85
   1  -8   2   19.46    1.04
   1  -8   2   18.29    0.89
  -1  -8  -2   18.27    0.93
  -1   8  -2   17.63    1.15
  -2  -8  -2    0.66    0.34
   2  -8   2    0.53    0.20
  -2  -8  -2    0.87    0.25
   2  -8   2    0.82    0.24
   2  -8   2    0.67    0.30
  -2   8  -2    0.53    0.36
   3  -8   2   24.57    1.20
   3  -8   2   24.41    1.18
  -3  -8  -2   25.41    1.17
   3  -8   2   27.06    1.30
  -3  -8  -2   27.05    1.25
   3  -8   2   22.93    1.29
  -3  -8  -2   25.27    1.51
  -3   8  -2   23.59    1.42
   4  -8   2   21.54    1.14
  -4  -8  -2   22.31    1.12
   4  -8   2   22.41    1.22
   4  -8   2   22.88    1.26
  -4  -8  -2   23.89    1.20
  -4  -8  -2   24.44    1.30
   4  -8   2   21.90    1.12
  -4  -8  -2   24.94    1.46
  -4   8  -2   22.49    1.35
  -5  -8  -2    9.91    0.76
   5  -8   2   10.02    0.78
  -5  -8  -2   10.23    0.68
  -5  -8  -2    8.98    0.79
   5  -8   2   10.42    0.68
   5  -8   2    9.72    0.84
  -5  -8  -2   10.44    0.89
   5  -8   2    9.12    0.69
  -5   8  -2    9.01    0.85
   6  -8   2   36.89    1.66
   6  -8   2   36.11    1.76
  -6  -8  -2   36.88    1.80
  -6  -8  -2   34.32    1.91
  -6  -8  -2   35.94    1.63
  -6  -8  -2   37.21    2.07
   6  -8   2   35.57    1.81
  -6   8  -2   34.31    1.73
   6   8   2   35.05    1.79
  -6   8  -2   34.28    1.88
   7  -8   2    4.21    0.62
   7  -8   2    4.61    0.53
  -7  -8  -2    4.26    0.52
  -7  -8  -2    3.98    0.66
  -7  -8  -2    3.29    0.61
   7  -8   2    4.84    0.67
   7   8   2    4.55    0.63
  -7   8  -2    4.87    0.64
  -7   8  -2    3.24    0.60
   7   8   2    4.67    0.55
   8  -8   2    6.34    0.74
   8  -8   2    6.59    0.78
  -8  -8  -2    6.62    0.65
  -8  -8  -2    5.73    0.78
   8  -8   2    6.22    0.61
  -8  -8  -2    5.96    0.79
   8   8   2    5.53    0.74
  -8   8  -2    5.60    0.72
  -8   8  -2    6.56    0.75
   8   8   2    6.89    0.65
   9  -8   2    2.09    0.58
   9  -8   2    2.30    0.57
  -9  -8  -2    2.41    0.61
  -9  -8  -2    3.05    0.66
   9  -8   2    2.85    0.45
  -9  -8  -2    2.57    0.50
   9   8   2    2.41    0.40
  -9   8  -2    2.44    0.60
  -9   8  -2    2.62    0.59
   9   8   2    1.68    0.58
   9   8   2    2.96    0.49
  10  -8   2    6.79    0.88
  10  -8   2    6.48    0.81
 -10  -8  -2    5.90    0.81
 -10  -8  -2    4.54    0.62
 -10  -8  -2    6.22    0.93
  10   8   2    5.93    0.65
 -10   8  -2    5.97    0.78
  10   8   2    5.78    0.81
 -10   8  -2    5.72    0.78
 -11  -8  -2    3.46    0.79
  11  -8   2    2.45    0.65
  11  -8   2    2.57    0.69
 -11  -8  -2    2.98    0.58
 -11  -8  -2    3.13    0.64
 -11   8  -2    2.25    0.64
  11   8   2    2.31    0.72
 -11   8  -2    1.50    0.59
  11   8   2    2.21    0.50
 -12  -8  -2    4.92    0.53
  12  -8   2    7.08    0.98
 -12  -8  -2    4.66    0.68
  12  -8   2    7.85    0.94
 -12  -8  -2    5.66    0.96
 -12   8  -2    4.91    0.78
  12   8   2    5.06    0.66
  12   8   2    5.13    0.99
 -12   8  -2    6.68    0.93
 -13  -8  -2    0.64    0.69
 -13  -8  -2    0.78    0.53
  13  -8   2    1.55    0.74
 -13  -8  -2    1.43    0.43
  13  -8   2    1.31    0.65
 -13   8  -2    1.54    0.66
 -13   8  -2    0.90    0.69
  13   8   2    0.43    0.72
 -14  -8  -2    3.86    0.71
  14  -8   2    3.27    0.83
 -14  -8  -2    3.77    0.55
  14  -8   2    1.78    0.83
 -14  -8  -2    3.03    0.91
  14   8   2    2.05    0.87
 -14   8  -2    3.73    0.86
 -15  -8  -2   -0.05    0.77
 -15  -8  -2   -0.25    0.55
 -15  -8  -2   -0.44    0.42
  15  -8   2   -0.09    0.68
  15  -8   2   -0.63    0.74
 -15   8  -2    0.51    0.69
  15   8   2    0.17    0.79
  16  -8   2    4.59    1.10
  16  -8   2    6.21    1.04
 -16  -8  -2    4.43    0.72
 -16  -8  -2    6.30    1.24
 -16  -8  -2    5.41    0.85
 -16   8  -2    4.15    1.03
  16   8   2    4.46    1.13
  17  -8   2    1.60    0.90
  17  -8   2    1.76    0.99
 -17  -8  -2    2.71    1.09
 -17  -8  -2    2.82    0.77
 -17  -8  -2    1.92    0.62
  17   8   2    1.11    1.01
 -17   8  -2    1.22    0.85
  18  -8   2    2.22    1.13
  18  -8   2    1.57    0.92
 -18  -8  -2    2.63    0.82
 -17  -9   2    3.80    1.12
 -17  -9   2    4.81    0.72
  17  -9  -2    4.09    1.02
 -17   9   2    3.66    1.08
  17   9  -2    3.23    1.20
  16  -9  -2    5.93    1.01
 -16  -9   2    5.46    1.16
 -16  -9   2    6.08    0.84
 -16  -9   2    5.75    0.69
  16   9  -2    4.43    1.21
 -16   9   2    5.38    1.06
 -15  -9   2    0.42    0.53
 -15  -9   2   -0.01    0.43
  15  -9  -2    0.19    0.67
 -15  -9   2    0.31    0.76
  15   9  -2   -0.24    0.56
  15   9  -2    0.36    0.85
 -15   9   2    0.11    0.71
  14  -9  -2   11.64    1.25
 -14  -9   2    8.80    1.30
 -14  -9   2   12.77    0.91
 -14  -9   2   12.90    1.04
  14   9  -2   10.20    1.10
 -14   9   2   10.73    1.26
  14   9  -2   12.49    1.40
  13  -9  -2    1.05    0.63
 -13  -9   2    1.05    0.49
 -13  -9   2    1.92    0.80
  13   9  -2    0.74    0.78
  13   9  -2    2.31    0.63
 -13   9   2    2.12    0.72
 -12  -9   2    4.51    0.88
 -12  -9   2    4.09    0.62
  12  -9  -2    5.05    0.80
  12  -9  -2    4.80    0.79
 -12   9   2    3.74    0.70
  12   9  -2    5.16    1.00
 -12   9   2    3.30    0.75
  12   9  -2    3.89    0.68
  11  -9  -2    5.42    0.80
 -11  -9   2    4.80    0.63
 -11  -9   2    6.40    0.96
  11  -9  -2    4.25    0.73
 -11  -9   2    6.27    0.92
 -11   9   2    4.91    0.74
 -11   9   2    5.88    0.89
  11   9  -2    6.04    0.76
  11   9  -2    4.73    0.92
  10  -9  -2    1.98    0.55
 -10  -9   2    1.77    0.61
 -10  -9   2    0.50    0.58
 -10  -9   2    2.42    0.47
  10  -9  -2    2.31    0.53
 -10  -9   2    1.34    0.45
 -10   9   2    2.24    0.63
 -10   9   2    1.51    0.55
  10   9  -2    2.27    0.53
  10   9  -2    1.12    0.36
  -9  -9   2   16.80    1.11
   9  -9  -2   15.21    0.99
  -9  -9   2   15.45    1.20
   9  -9  -2   15.10    1.08
  -9  -9   2   13.15    1.15
  -9  -9   2   12.84    0.91
   9  -9  -2   13.79    1.07
  -9   9   2   14.53    1.12
   9   9  -2   15.36    1.06
   9   9  -2   13.48    0.90
  -9   9   2   13.88    1.11
   8  -9  -2   12.74    0.95
   8  -9  -2   12.15    1.02
  -8  -9   2   12.18    1.05
  -8  -9   2   13.32    1.01
  -8  -9   2   14.43    0.87
  -8  -9   2   13.82    1.09
   8  -9  -2   13.60    0.92
   8   9  -2   12.39    0.84
  -8   9   2   12.25    1.06
   8   9  -2   11.36    0.95
  -7  -9   2    0.25    0.29
   7  -9  -2    0.88    0.32
  -7  -9   2    0.27    0.42
   7  -9  -2    0.75    0.37
   7  -9  -2    0.61    0.42
  -7  -9   2    0.34    0.43
  -7  -9   2    0.27    0.34
   7   9  -2    0.22    0.29
  -7   9   2    0.20    0.43
  -6  -9   2   35.75    1.79
   6  -9  -2   35.67    1.75
   6  -9  -2   34.09    1.63
  -6  -9   2   34.51    1.82
  -6  -9   2   33.47    1.90
  -6  -9   2   35.66    1.54
   6  -9  -2   32.95    1.65
  -6   9   2   29.94    1.81
  -5  -9   2    3.96    0.53
   5  -9  -2    4.80    0.58
  -5  -9   2    4.03    0.56
   5  -9  -2    4.14    0.47
  -5  -9   2    2.07    0.48
  -5  -9   2    4.13    0.44
   5   9  -2    3.63    0.54
  -5   9   2    3.44    0.61
  -4  -9   2   20.07    1.18
   4  -9  -2   24.03    1.11
   4  -9  -2   23.24    1.24
  -4  -9   2   21.97    1.22
   4  -9  -2   20.80    1.10
   4  -9  -2   23.75    1.02
   4   9  -2   19.23    1.25
  -4   9   2   19.49    1.33
  -4   9   2   21.25    0.96
   3  -9  -2   45.82    2.04
  -3  -9   2   57.16    2.32
   3  -9  -2   45.49    2.10
   3  -9  -2   48.50    2.20
   3  -9  -2   48.13    2.13
  -3  -9   2   55.27    2.32
  -3   9   2   44.79    2.01
   3   9  -2   54.43    2.41
  -3   9   2   50.14    2.42
  -2  -9   2   60.01    2.23
   2  -9  -2   52.20    2.35
   2  -9  -2   52.24    2.29
   2  -9  -2   48.62    2.21
  -2  -9   2   60.09    2.47
  -2  -9   2   56.07    2.20
   2   9  -2   54.77    2.57
  -2   9   2   48.57    2.56
   1  -9  -2   44.76    2.50
  -1  -9   2   50.54    1.98
  -1  -9   2   49.46    2.19
  -1  -9   2   49.13    2.01
   1  -9  -2   47.04    2.02
   1   9  -2   49.31    2.33
  -1   9   2   43.44    2.30
   0  -9   2    2.86    0.37
   0  -9  -2    2.73    0.31
   0  -9  -2    2.68    0.32
   0  -9  -2    2.19    0.29
   0  -9   2    1.75    0.31
   0  -9   2    2.75    0.30
   0  -9  -2    1.97    0.44
   0   9  -2    2.93    0.55
  -1  -9  -2   14.41    1.03
  -1  -9  -2   12.55    0.70
  -1  -9  -2   13.72    0.68
   1  -9   2   13.82    0.79
  -1  -9  -2   13.14    0.75
   1  -9   2   13.42    0.73
  -1   9  -2   13.48    0.99
   2  -9   2    1.60    0.32
   2  -9   2    1.62    0.38
   2  -9   2    1.94    0.31
  -2  -9  -2    1.18    0.43
  -2  -9  -2    1.96    0.24
  -2  -9  -2    2.07    0.33
  -2   9  -2    1.62    0.47
  -3  -9  -2    5.33    0.51
  -3  -9  -2    5.00    0.67
   3  -9   2    5.33    0.57
   3  -9   2    4.21    0.45
   3  -9   2    4.49    0.46
  -3   9  -2    4.33    0.63
   4  -9   2    6.23    0.56
  -4  -9  -2    6.99    0.61
  -4  -9  -2    6.80    0.74
   4  -9   2    7.05    0.70
   4  -9   2    5.21    0.62
  -4  -9  -2    7.31    0.58
   4  -9   2    5.16    0.50
  -4   9  -2    6.25    0.77
   5  -9   2    6.94    0.73
  -5  -9  -2    8.32    0.80
   5  -9   2    7.82    0.76
  -5  -9  -2    7.53    0.65
   5  -9   2    7.69    0.65
  -5  -9  -2    8.37    0.88
  -5  -9  -2    9.53    0.74
   5  -9   2    7.68    0.63
  -5   9  -2    6.58    0.80
   6  -9   2   31.52    1.52
  -6  -9  -2   32.86    1.65
  -6  -9  -2   31.45    1.50
   6  -9   2   30.40    1.54
   6  -9   2   30.13    1.67
  -6  -9  -2   32.47    1.92
   6  -9   2   32.46    1.65
  -6  -9  -2   31.90    1.76
  -6   9  -2   29.38    1.75
  -7  -9  -2   25.85    1.46
  -7  -9  -2   25.57    1.66
  -7  -9  -2   25.02    1.58
   7  -9   2   24.66    1.47
  -7  -9  -2   26.08    1.30
   7  -9   2   25.90    1.47
   7  -9   2   24.21    1.31
  -7   9  -2   23.56    1.39
   7   9   2   26.00    1.48
  -7   9  -2   24.40    1.54
  -8  -9  -2    2.06    0.46
  -8  -9  -2    1.04    0.53
   8  -9   2    1.65    0.53
  -8  -9  -2    1.55    0.53
   8  -9   2    1.36    0.39
   8  -9   2    2.02    0.53
  -8   9  -2    0.93    0.52
   8   9   2    1.46    0.42
   8   9   2    0.65    0.50
  -8   9  -2    1.73    0.52
  -9  -9  -2    0.13    0.39
  -9  -9  -2    0.26    0.49
   9  -9   2    0.53    0.49
   9  -9   2    0.38    0.38
  -9  -9  -2    0.41    0.44
   9  -9   2    0.10    0.47
  -9   9  -2    0.16    0.51
  -9   9  -2   -0.12    0.45
   9   9   2    0.16    0.34
   9   9   2    0.62    0.55
 -10  -9  -2   27.70    1.51
  10  -9   2   30.55    1.81
 -10  -9  -2   31.46    1.91
  10  -9   2   30.76    1.76
 -10  -9  -2   26.41    1.87
 -10   9  -2   29.25    1.76
  10   9   2   30.30    1.83
  10   9   2   28.86    1.53
 -10   9  -2   27.11    1.65
 -11  -9  -2    6.33    0.87
 -11  -9  -2    6.89    0.77
  11  -9   2    7.41    0.96
  11  -9   2    7.66    0.94
 -11  -9  -2    5.26    0.95
  11   9   2    5.59    0.92
  11   9   2    5.33    0.69
 -11   9  -2    6.80    0.89
 -11   9  -2    7.64    0.94
  12  -9   2    4.70    0.89
  12  -9   2    6.06    0.92
 -12  -9  -2    5.32    0.99
 -12  -9  -2    5.57    0.76
 -12   9  -2    3.74    0.79
 -12   9  -2    4.91    0.87
  12   9   2    6.28    1.04
 -13  -9  -2    2.67    0.85
  13  -9   2    0.96    0.72
  13  -9   2    2.59    0.78
 -13  -9  -2    2.28    0.63
 -13  -9  -2    2.53    0.45
 -13   9  -2    1.85    0.74
  13   9   2    2.65    0.87
 -13   9  -2    2.43    0.75
 -14  -9  -2   10.13    0.88
 -14  -9  -2   10.55    1.07
  14  -9   2   11.82    1.32
 -14  -9  -2   11.36    1.47
  14  -9   2   10.11    1.28
  14   9   2    9.76    1.36
 -14   9  -2   12.48    1.30
  15  -9   2    3.25    0.91
 -15  -9  -2    2.16    0.54
 -15  -9  -2    4.30    0.78
 -15  -9  -2    2.59    1.00
  15  -9   2    2.98    1.00
 -15   9  -2    2.17    0.89
  15   9   2    1.38    0.88
 -16  -9  -2    2.95    0.61
  16  -9   2    3.58    1.03
  16  -9   2    3.40    1.05
 -16  -9  -2    5.49    0.90
 -16  -9  -2    2.35    1.05
 -16   9  -2    3.88    0.94
  16   9   2    3.94    1.07
 -17  -9  -2   -0.33    0.66
  17  -9   2   -1.27    0.76
 -17  -9  -2   -0.80    0.48
 -17  -9  -2    0.23    0.92
 -17   9  -2    1.23    0.83
  17   9   2    0.81    1.05
 -17 -10   2    0.04    0.52
 -17 -10   2   -0.70    0.84
  17 -10  -2    0.85    0.88
 -17  10   2    0.24    0.96
  17  10  -2   -0.28    1.03
  16 -10  -2    1.66    0.88
 -16 -10   2    1.42    0.49
 -16 -10   2    0.12    0.83
 -16  10   2    2.35    0.92
  16  10  -2    0.67    1.01
  15 -10  -2    0.71    0.73
 -15 -10   2    0.14    0.78
 -15  10   2    0.30    0.74
  15  10  -2    1.50    0.93
  14 -10  -2    1.38    0.71
 -14 -10   2    0.67    0.56
 -14 -10   2    0.34    0.76
  14  10  -2    1.01    0.61
  14  10  -2    1.72    0.88
 -14  10   2    0.94    0.76
 -13 -10   2    0.06    0.47
  13 -10  -2   -0.37    0.58
 -13 -10   2    0.17    0.68
 -13  10   2    0.84    0.67
  13  10  -2   -0.94    0.74
  13  10  -2    0.15    0.53
  12 -10  -2    2.05    0.67
 -12 -10   2    1.00    0.71
 -12 -10   2    0.41    0.45
 -12  10   2    3.39    0.81
 -12  10   2    2.28    0.67
  12  10  -2    0.64    0.79
  12  10  -2    2.76    0.66
  11 -10  -2    0.13    0.54
 -11 -10   2    0.39    0.58
 -11 -10   2   -0.45    0.55
 -11 -10   2    0.59    0.43
  11  10  -2    0.70    0.48
 -11  10   2    0.16    0.54
 -11  10   2    1.43    0.65
  11  10  -2   -0.02    0.69
 -10 -10   2    5.89    0.74
 -10 -10   2    4.47    0.60
  10 -10  -2    6.12    0.86
 -10 -10   2    6.14    0.92
 -10 -10   2    6.49    0.91
 -10  10   2    5.82    0.85
  10  10  -2    6.08    0.77
  10  10  -2    4.65    0.58
  10  10  -2    5.58    0.71
 -10  10   2    5.14    0.83
  -9 -10   2    0.01    0.47
  -9 -10   2    0.65    0.51
   9 -10  -2    0.20    0.50
  -9 -10   2    0.23    0.36
  -9 -10   2    0.54    0.37
   9 -10  -2   -0.04    0.36
  -9  10   2    1.17    0.59
   9  10  -2    0.91    0.46
   9  10  -2    0.14    0.33
   9  10  -2    0.47    0.42
  -9  10   2    0.09    0.49
  -8 -10   2    2.64    0.55
  -8 -10   2    2.45    0.62
   8 -10  -2    1.96    0.58
  -8 -10   2    2.50    0.45
  -8 -10   2    2.59    0.60
   8 -10  -2    2.13    0.45
  -8  10   2    1.85    0.55
   8  10  -2    2.55    0.45
   8  10  -2    2.46    0.53
  -7 -10   2    1.58    0.52
  -7 -10   2    2.36    0.43
   7 -10  -2    2.08    0.55
  -7 -10   2    1.75    0.48
   7 -10  -2    1.51    0.40
   7 -10  -2    2.27    0.38
   7 -10  -2    1.88    0.45
  -7 -10   2    1.57    0.53
  -7  10   2    1.63    0.56
   7  10  -2    2.47    0.52
   6 -10  -2    1.49    0.37
  -6 -10   2    1.68    0.38
  -6 -10   2    2.14    0.46
   6 -10  -2    1.20    0.46
   6 -10  -2    1.04    0.36
  -6 -10   2    2.25    0.53
   6 -10  -2    1.22    0.31
  -6 -10   2    1.85    0.48
  -6  10   2    0.35    0.47
   6  10  -2    1.23    0.47
   5 -10  -2    0.91    0.34
   5 -10  -2    0.64    0.39
  -5 -10   2    0.20    0.37
   5 -10  -2    0.52    0.30
  -5 -10   2    0.95    0.42
  -5  10   2    1.39    0.52
   5  10  -2    0.62    0.43
   4 -10  -2    2.82    0.41
   4 -10  -2    3.02    0.53
  -4 -10   2    2.99    0.52
   4 -10  -2    2.68    0.38
   4 -10  -2    3.11    0.33
  -4 -10   2    2.56    0.45
   4  10  -2    2.41    0.55
  -4  10   2    1.20    0.51
   3 -10  -2    5.68    0.54
   3 -10  -2    5.97    0.65
   3 -10  -2    4.66    0.39
  -3 -10   2    5.88    0.60
   3  10  -2    4.99    0.68
  -3  10   2    3.82    0.63
  -2 -10   2    6.51    0.60
   2 -10  -2    4.33    0.45
  -2 -10   2    4.56    0.38
  -2 -10   2    4.97    0.42
  -2  10   2    4.86    0.36
   2  10  -2    3.96    0.65
  -2  10   2    4.55    0.69
   1 -10  -2   28.99    1.38
  -1 -10   2   31.06    1.35
  -1 -10   2   32.65    1.39
  -1 -10   2   30.73    1.53
   1  10  -2   31.36    1.73
  -1  10   2   28.38    1.71
   0 -10  -2   -0.04    0.18
   0 -10   2    0.28    0.21
   0 -10  -2   -0.08    0.34
   0 -10  -2    0.16    0.23
   0 -10  -2   -0.18    0.22
   0  10   2    0.49    0.38
   0  10  -2   -0.35    0.39
  -1 -10  -2   15.41    0.76
   1 -10   2   14.72    0.80
  -1 -10  -2   14.23    0.82
  -1 -10  -2   14.23    1.14
  -1 -10  -2   15.08    0.79
   1 -10   2   15.25    0.86
  -1  10  -2   13.16    1.10
   2 -10   2    1.03    0.36
   2 -10   2    0.66    0.28
  -2 -10  -2    0.33    0.38
   2 -10   2    0.88    0.28
  -2 -10  -2    1.04    0.30
  -2 -10  -2    1.00    0.22
  -2 -10  -2    1.16    0.21
  -2  10  -2    0.89    0.44
   3 -10   2   25.88    1.32
   3 -10   2   26.89    1.45
   3 -10   2   27.59    1.33
  -3 -10  -2   28.61    1.69
  -3 -10  -2   28.46    1.38
  -3  10  -2   25.29    1.60
   4 -10   2   18.81    0.96
  -4 -10  -2   13.79    0.98
   4 -10   2   17.03    1.09
  -4 -10  -2   14.93    1.20
  -4  10  -2   17.22    1.23
  -5 -10  -2    1.59    0.44
  -5 -10  -2    1.48    0.50
   5 -10   2    1.77    0.38
   5 -10   2    2.44    0.52
  -5 -10  -2    1.44    0.40
   5 -10   2    1.57    0.35
   5 -10   2    2.45    0.52
  -5  10  -2    1.25    0.56
  -6 -10  -2    2.98    0.57
   6 -10   2    2.96    0.56
  -6 -10  -2    3.00    0.49
   6 -10   2    2.85    0.43
   6 -10   2    3.66    0.48
  -6 -10  -2    2.61    0.59
   6 -10   2    2.54    0.55
  -6  10  -2    3.72    0.70
   6  10   2    3.00    0.55
   7 -10   2    2.21    0.46
  -7 -10  -2    2.75    0.49
  -7 -10  -2    2.60    0.57
   7 -10   2    1.00    0.50
  -7 -10  -2    2.49    0.60
   7 -10   2    1.78    0.43
  -7 -10  -2    2.70    0.58
   7 -10   2    2.31    0.56
  -7  10  -2    1.94    0.56
  -7  10  -2    2.37    0.66
   7  10   2    1.78    0.51
  -8 -10  -2   13.31    0.95
   8 -10   2   12.61    1.12
  -8 -10  -2   11.35    1.15
  -8 -10  -2   13.20    1.16
   8 -10   2   14.54    1.15
   8 -10   2   12.95    0.95
  -8  10  -2   13.80    1.04
   8  10   2   11.47    0.98
  -8  10  -2   13.14    1.17
   8  10   2   10.95    1.07
   9 -10   2   37.79    2.13
  -9 -10  -2   41.83    2.35
   9 -10   2   40.00    1.95
  -9 -10  -2   38.42    2.27
  -9 -10  -2   38.79    1.90
   9 -10   2   40.12    2.12
  -9  10  -2   42.43    2.23
  -9  10  -2   38.48    2.05
   9  10   2   38.45    2.18
   9  10   2   38.38    1.91
  10 -10   2    0.45    0.56
 -10 -10  -2    0.29    0.47
  10 -10   2   -0.03    0.52
 -10 -10  -2   -0.32    0.41
 -10 -10  -2   -0.43    0.54
  10  10   2    0.19    0.54
  10  10   2   -0.28    0.37
 -10  10  -2    0.33    0.57
 -10  10  -2    0.75    0.54
 -11 -10  -2   10.74    1.27
 -11 -10  -2   10.63    1.13
  11 -10   2   10.04    1.15
  11 -10   2   12.62    1.23
 -11 -10  -2   12.57    1.04
 -11  10  -2   11.49    1.16
 -11  10  -2   12.01    1.18
  11  10   2   10.87    1.20
  12 -10   2    3.46    0.81
 -12 -10  -2    2.19    0.82
 -12 -10  -2    2.87    0.66
  12 -10   2    1.74    0.74
 -12  10  -2    2.96    0.73
  12  10   2    3.11    0.90
 -12  10  -2    3.17    0.80
 -13 -10  -2    2.43    0.66
  13 -10   2    3.52    0.90
 -13 -10  -2    2.57    0.90
  13 -10   2    0.84    0.75
 -13  10  -2    1.64    0.80
  13  10   2    2.53    0.93
 -13  10  -2    2.09    0.75
  14 -10   2    0.26    0.76
 -14 -10  -2    1.45    0.62
 -14 -10  -2    2.06    0.88
 -14  10  -2    2.55    0.89
  14  10   2    0.99    0.84
  15 -10   2    0.75    0.84
 -15 -10  -2    1.92    0.95
 -15 -10  -2    3.48    0.78
 -15 -10  -2    3.21    0.56
  15  10   2    2.66    0.97
 -15  10  -2    3.01    0.93
 -16 -10  -2    7.72    0.79
 -16 -10  -2    9.38    1.08
 -16 -10  -2    8.44    1.41
  16 -10   2    9.31    1.28
  16  10   2    6.86    1.27
 -16  10  -2    8.23    1.18
 -17 -10  -2    4.63    0.89
  17  10   2    5.27    1.38
 -16 -11   2    1.88    1.02
  16 -11  -2    2.52    0.96
  16  11  -2    3.03    1.14
 -16  11   2    3.07    0.99
  15 -11  -2    0.52    0.79
 -15 -11   2    0.31    0.80
 -15  11   2    0.87    0.84
  15  11  -2    1.05    0.92
  14 -11  -2    1.06    0.80
 -14 -11   2    3.02    0.98
 -14  11   2    1.66    0.82
  14  11  -2    1.58    0.89
  13 -11  -2   14.90    1.50
 -13 -11   2   15.83    1.62
 -13 -11   2   15.56    1.19
  13  11  -2   17.72    1.36
  13  11  -2   16.08    1.62
 -13  11   2   19.74    1.48
 -12 -11   2    3.19    0.86
 -12 -11   2    3.63    0.65
  12 -11  -2    3.83    0.85
 -12  11   2    4.08    0.87
  12  11  -2    4.83    0.79
 -12  11   2    3.54    0.78
  12  11  -2    3.49    0.94
  11 -11  -2   44.39    2.39
 -11 -11   2   46.44    2.14
 -11 -11   2   42.85    2.55
 -11 -11   2   45.60    2.51
 -11  11   2   45.94    2.47
  11  11  -2   43.60    2.27
 -11  11   2   45.16    2.38
  11  11  -2   43.31    2.55
 -10 -11   2    0.38    0.43
 -10 -11   2   -0.19    0.50
  10 -11  -2    1.33    0.62
 -10 -11   2    0.76    0.63
  10  11  -2    0.58    0.53
  10  11  -2    0.14    0.38
 -10  11   2    0.28    0.56
 -10  11   2    1.18    0.65
  10  11  -2   -0.21    0.52
  -9 -11   2   56.17    2.79
  -9 -11   2   58.65    2.44
   9 -11  -2   54.40    2.54
  -9 -11   2   52.12    2.86
   9 -11  -2   53.76    2.67
  -9  11   2   51.71    2.80
   9  11  -2   53.18    2.62
   9  11  -2   57.05    2.73
   9  11  -2   55.30    2.46
  -9  11   2   53.88    2.68
   8 -11  -2    1.06    0.42
   8 -11  -2    0.83    0.50
  -8 -11   2    0.84    0.39
  -8 -11   2    0.57    0.53
  -8 -11   2   -0.20    0.46
   8  11  -2    0.15    0.36
   8  11  -2   -0.81    0.40
  -8  11   2    0.56    0.55
   7 -11  -2    7.25    0.72
  -7 -11   2    7.43    0.84
   7 -11  -2    6.36    0.81
  -7 -11   2    7.33    0.66
  -7 -11   2    6.69    0.82
  -7  11   2    8.25    0.97
   7  11  -2    6.15    0.80
  -6 -11   2   59.35    2.70
  -6 -11   2   55.62    2.75
   6 -11  -2   56.12    2.49
   6 -11  -2   55.01    2.60
   6  11  -2   54.99    2.75
  -6  11   2   50.69    2.78
  -5 -11   2    8.12    0.77
  -5 -11   2    9.45    0.86
   5 -11  -2    6.86    0.79
   5 -11  -2    7.42    0.69
  -5  11   2    6.71    0.86
   5  11  -2    7.79    0.86
  -4 -11   2    1.72    0.49
  -4  11   2    2.03    0.62
   4  11  -2    1.09    0.50
  -3 -11   2   53.42    2.28
  -3 -11   2   54.88    2.25
  -3 -11   2   59.77    2.58
   3 -11  -2   53.57    2.39
   3  11  -2   57.36    2.73
  -3  11   2   50.73    2.74
   2 -11  -2    4.88    0.49
  -2 -11   2    6.72    0.65
  -2 -11   2    6.71    0.46
   2  11  -2    5.82    0.77
  -2  11   2    5.35    0.77
  -1 -11   2   63.90    2.92
   1 -11  -2   63.47    2.73
  -1 -11   2   66.47    2.69
   1  11  -2   65.68    3.14
  -1  11   2   67.16    3.16
   0 -11   2    0.35    0.23
   0 -11  -2    0.05    0.21
   0 -11  -2   -0.21    0.24
   0  11  -2    0.72    0.51
   0  11   2    0.23    0.46
  -1 -11  -2   30.27    1.80
  -1 -11  -2   29.32    1.31
   1 -11   2   28.98    1.36
   1 -11   2   27.38    1.39
  -1  11  -2   27.73    1.73
   1  11   2   30.49    1.73
  -2 -11  -2   11.11    0.99
  -2 -11  -2   10.38    0.59
   2 -11   2    8.54    0.70
  -2 -11  -2   10.03    0.62
   2 -11   2   10.29    0.71
  -2 -11  -2   10.03    0.70
  -2  11  -2    9.04    0.96
  -3 -11  -2    3.91    0.49
   3 -11   2    3.25    0.45
   3 -11   2    3.76    0.55
   3 -11   2    3.22    0.46
  -3 -11  -2    4.44    0.68
  -3  11  -2    3.78    0.75
  -4 -11  -2    7.35    0.66
   4 -11   2    6.39    0.61
   4 -11   2    6.74    0.61
  -4 -11  -2    6.16    0.81
   4 -11   2    6.55    0.72
  -4  11  -2    5.97    0.84
   5 -11   2    0.27    0.31
   5 -11   2    0.49    0.32
  -5 -11  -2   -0.38    0.41
   5 -11   2   -0.17    0.39
  -5 -11  -2   -0.03    0.36
   5 -11   2   -0.34    0.42
  -5  11  -2    0.16    0.51
   6 -11   2    0.90    0.39
   6 -11   2    1.02    0.37
   6 -11   2    1.08    0.49
  -6 -11  -2    1.43    0.55
  -6 -11  -2    0.95    0.41
   6 -11   2    1.06    0.51
  -6 -11  -2    1.86    0.49
   6  11   2    0.74    0.43
  -6  11  -2    1.89    0.65
   7 -11   2   13.39    1.08
   7 -11   2   11.54    0.91
  -7 -11  -2   14.11    0.97
  -7 -11  -2   13.15    1.21
   7 -11   2   13.26    1.10
   7 -11   2   12.78    0.95
   7  11   2   13.83    1.09
  -7  11  -2   11.03    1.07
  -7  11  -2   10.57    1.14
   8 -11   2    7.17    0.87
  -8 -11  -2    9.14    1.01
  -8 -11  -2    8.42    0.82
   8 -11   2    8.05    0.97
   8 -11   2    6.26    0.71
  -8 -11  -2    7.44    0.93
   8 -11   2    8.10    0.76
   8  11   2    6.81    0.77
   8  11   2    6.04    0.83
  -8  11  -2    6.25    0.83
  -8  11  -2    5.79    0.92
   9 -11   2    1.03    0.58
  -9 -11  -2    1.53    0.62
   9 -11   2    1.88    0.50
   9 -11   2    1.65    0.64
  -9 -11  -2    1.38    0.51
   9 -11   2    1.68    0.49
  -9 -11  -2    1.09    0.60
   9  11   2    2.47    0.64
  -9  11  -2    1.31    0.64
  -9  11  -2    3.01    0.69
   9  11   2    1.81    0.53
  10 -11   2    2.64    0.58
 -10 -11  -2    3.28    0.76
  10 -11   2    4.52    0.83
 -10 -11  -2    3.27    0.63
  10 -11   2    1.69    0.68
 -10 -11  -2    4.83    0.86
  10  11   2    4.03    0.78
  10  11   2    3.25    0.69
 -10  11  -2    4.11    0.82
 -10  11  -2    4.29    0.80
 -11 -11  -2   -0.16    0.53
 -11 -11  -2   -0.31    0.59
 -11 -11  -2    0.34    0.50
  11 -11   2   -0.77    0.55
 -11  11  -2    0.51    0.63
 -11  11  -2    0.86    0.60
  11  11   2    0.81    0.68
 -12 -11  -2    2.29    0.82
  12 -11   2    0.72    0.67
 -12 -11  -2    1.67    0.62
 -12  11  -2    0.72    0.70
 -12  11  -2    0.86    0.73
  12  11   2   -0.11    0.75
 -13 -11  -2    3.42    0.93
 -13 -11  -2    2.60    0.68
  13 -11   2    2.97    0.85
  13  11   2    3.85    0.96
 -13  11  -2    4.77    0.96
 -13  11  -2    1.64    0.80
  14 -11   2    4.75    0.99
 -14 -11  -2    4.98    0.85
 -14 -11  -2    5.11    1.13
  14  11   2    3.39    1.02
 -14  11  -2    3.78    0.96
 -15 -11  -2   -0.79    0.79
 -15 -11  -2   -1.13    0.56
  15 -11   2    0.35    0.76
  15  11   2   -0.11    0.83
 -15  11  -2   -0.44    0.77
  16 -11   2    2.42    0.95
 -16 -11  -2    0.46    0.96
 -16 -11  -2    2.40    0.80
  16  11   2    0.92    1.00
 -16  11  -2    4.03    1.03
 -16 -12   2   -1.07    0.84
  16  12  -2    0.07    0.99
  15 -12  -2    1.33    0.92
 -15 -12   2    3.65    1.08
 -15  12   2    1.77    0.88
  15  12  -2    3.02    1.02
 -14 -12   2    2.04    0.90
  14 -12  -2    2.27    0.89
 -14  12   2    2.65    0.89
  14  12  -2    3.40    1.02
  13 -12  -2    0.76    0.77
 -13 -12   2    1.62    0.82
  13  12  -2   -0.43    0.81
 -13  12   2    0.58    0.73
 -12 -12   2    0.16    0.69
  12 -12  -2    2.12    0.77
 -12  12   2    1.31    0.81
  12  12  -2    1.61    0.88
 -12  12   2    1.36    0.69
  12  12  -2    1.61    0.63
  11 -12  -2   -0.25    0.57
 -11 -12   2   -0.36    0.60
 -11 -12   2    0.45    0.50
 -11 -12   2    0.08    0.63
 -11  12   2    0.73    0.69
 -11  12   2    0.19    0.62
  11  12  -2    1.16    0.74
  11  12  -2    1.11    0.56
 -10 -12   2    6.21    0.74
 -10 -12   2    5.21    0.91
  10 -12  -2    7.53    0.97
 -10 -12   2    5.91    0.92
  10  12  -2    5.07    0.95
 -10  12   2    6.98    1.01
  10  12  -2    5.87    0.70
 -10  12   2    6.94    0.99
  10  12  -2    6.10    0.85
  -9 -12   2    5.65    0.87
  -9 -12   2    5.95    0.69
  -9 -12   2    7.07    0.95
   9 -12  -2    4.87    0.67
   9 -12  -2    8.13    0.97
   9  12  -2    6.53    0.89
  -9  12   2    5.41    0.92
   9  12  -2    5.53    0.69
  -9  12   2    5.69    0.91
   9  12  -2    5.22    0.82
   8 -12  -2    3.23    0.74
  -8 -12   2    3.85    0.71
  -8 -12   2    3.75    0.72
   8 -12  -2    3.60    0.57
  -8  12   2    2.95    0.75
   8  12  -2    4.78    0.64
   8  12  -2    3.98    0.75
  -7 -12   2   17.80    1.28
   7 -12  -2   18.89    1.31
  -7 -12   2   19.37    1.33
   7 -12  -2   18.40    1.20
  -7  12   2   15.81    1.39
   7  12  -2   17.90    1.39
   6 -12  -2    5.55    0.65
  -6 -12   2    6.66    0.76
  -6 -12   2    7.84    0.84
   6 -12  -2    6.07    0.80
   6  12  -2    6.47    0.88
  -6  12   2    4.58    0.80
   5 -12  -2   24.03    1.35
   5 -12  -2   24.04    1.50
  -5 -12   2   26.49    1.48
   5  12  -2   25.89    1.63
  -5  12   2   23.63    1.66
   4 -12  -2    4.59    0.54
  -4 -12   2    5.38    0.70
   4  12  -2    4.86    0.79
  -4  12   2    5.91    0.89
  -3 -12   2    8.26    0.53
  -3 -12   2    8.99    0.83
   3 -12  -2    8.20    0.70
  -3  12   2    7.00    0.99
   3  12  -2    8.19    0.96
  -2 -12   2    1.00    0.26
  -2 -12   2    1.41    0.43
   2 -12  -2    0.76    0.31
   2  12  -2    0.07    0.51
  -2  12   2    0.57    0.52
  -1 -12   2    0.95    0.39
  -1 -12   2    0.70    0.26
   1 -12  -2    0.98    0.30
  -1  12   2    1.34    0.59
   1  12  -2    1.06    0.60
   0 -12  -2    0.58    0.27
   0 -12   2    0.21    0.25
   0 -12   2   -0.07    0.34
   0  12  -2    0.03    0.53
   0  12   2    0.39    0.51
   1 -12   2    3.83    0.45
  -1 -12  -2    3.48    0.38
   1  12   2    2.36    0.62
  -1  12  -2    4.21    0.77
  -2 -12  -2   23.97    1.09
   2 -12   2   21.20    1.20
  -2 -12  -2   25.74    1.62
   2 -12   2   22.72    1.21
  -2  12  -2   21.16    1.55
   2  12   2   23.77    1.56
   3 -12   2    9.57    0.77
  -3 -12  -2   11.57    1.10
  -3 -12  -2   10.09    0.82
   3 -12   2   10.15    0.77
  -3  12  -2   10.90    1.14
   3  12   2    9.77    1.02
   4 -12   2   18.55    1.20
   4 -12   2   17.53    1.05
   4 -12   2   16.78    1.02
  -4 -12  -2   17.37    1.09
  -4 -12  -2   19.53    1.42
  -4  12  -2   14.83    1.35
   5 -12   2    0.98    0.50
   5 -12   2    1.16    0.39
  -5 -12  -2    1.17    0.53
   5 -12   2    1.90    0.46
  -5 -12  -2    1.18    0.44
  -5  12  -2    1.85    0.69
  -6 -12  -2   27.26    1.53
   6 -12   2   26.05    1.61
   6 -12   2   26.66    1.46
  -6 -12  -2   28.97    1.83
  -6  12  -2   24.51    1.80
   6  12   2   26.14    1.57
   7 -12   2    5.01    0.67
   7 -12   2    6.99    0.92
  -7 -12  -2    6.04    0.88
  -7  12  -2    6.96    0.88
  -7  12  -2    6.55    0.99
   7  12   2    7.17    0.82
   8 -12   2    1.20    0.50
  -8 -12  -2    1.09    0.61
  -8 -12  -2    0.41    0.47
   8 -12   2    1.03    0.59
  -8  12  -2    0.71    0.58
   8  12   2    0.93    0.48
  -8  12  -2    0.21    0.61
   8  12   2    0.74    0.58
   9 -12   2    2.39    0.71
   9 -12   2    1.56    0.53
  -9 -12  -2    1.76    0.63
  -9 -12  -2    1.89    0.56
   9  12   2    1.15    0.62
  -9  12  -2    3.23    0.75
  -9  12  -2    1.93    0.69
   9  12   2    1.03    0.50
 -10 -12  -2   -0.08    0.49
 -10 -12  -2    0.13    0.53
  10 -12   2    0.08    0.61
  10  12   2    0.79    0.61
 -10  12  -2   -0.74    0.59
 -10  12  -2   -0.24    0.59
 -11 -12  -2    4.99    0.78
  11 -12   2    6.56    1.01
 -11  12  -2    3.96    0.86
  11  12   2    5.26    0.93
 -11  12  -2    5.10    0.94
 -12 -12  -2    1.00    0.61
  12 -12   2   -0.25    0.68
 -12  12  -2   -0.35    0.64
  12  12   2   -0.85    0.73
 -12  12  -2    0.34    0.69
 -13 -12  -2    0.48    0.61
  13 -12   2   -0.71    0.70
  13  12   2    0.12    0.78
 -13  12  -2    0.10    0.74
 -13  12  -2   -0.37    0.74
 -14 -12  -2   12.69    1.21
  14 -12   2   11.97    1.41
 -14  12  -2   12.18    1.42
  14  12   2    9.62    1.35
  15 -12   2    3.62    1.04
 -15 -12  -2    3.48    0.85
 -15  12  -2    3.48    1.02
  15  12   2    2.40    1.01
  16  12   2    1.14    1.04
  15 -13  -2    1.59    0.92
 -15 -13   2    3.00    0.99
  15  13  -2    1.96    1.06
 -15  13   2    0.26    0.91
 -14 -13   2    4.61    1.06
  14 -13  -2    4.83    1.07
  14  13  -2    3.46    1.06
 -14  13   2    5.15    1.05
 -13 -13   2    1.03    0.78
  13 -13  -2   -0.19    0.72
 -13  13   2    0.33    0.76
  13  13  -2    0.27    0.86
 -12 -13   2    1.78    0.82
  12 -13  -2    3.36    0.88
 -12  13   2    1.49    0.80
  12  13  -2    0.97    0.70
 -12  13   2    3.29    0.94
  12  13  -2    2.87    0.98
  11 -13  -2    1.42    0.74
 -11 -13   2    0.74    0.67
 -11  13   2    2.26    0.78
 -11  13   2    0.83    0.71
  11  13  -2    1.47    0.60
  11  13  -2    1.99    0.80
 -10 -13   2    3.58    0.84
  10 -13  -2    4.32    0.89
 -10 -13   2    4.87    0.86
  10  13  -2    2.73    0.83
  10  13  -2    1.27    0.53
 -10  13   2    3.69    0.82
 -10  13   2    2.27    0.78
  10  13  -2    1.29    0.67
   9 -13  -2    3.63    0.64
  -9 -13   2    2.23    0.68
   9 -13  -2    3.28    0.77
  -9 -13   2    2.36    0.75
  -9  13   2    3.26    0.84
  -9  13   2    4.01    0.84
   9  13  -2    1.52    0.56
   9  13  -2    2.12    0.71
   9  13  -2    2.08    0.67
   8 -13  -2   10.60    0.93
  -8 -13   2   12.33    1.14
  -8 -13   2    9.28    1.03
   8 -13  -2   10.26    1.12
  -8  13   2    8.91    1.15
   8  13  -2   10.78    1.16
   8  13  -2   11.71    1.03
   7 -13  -2    3.29    0.61
   7 -13  -2    3.67    0.73
  -7 -13   2    1.58    0.61
  -7  13   2    1.29    0.67
   7  13  -2    1.50    0.70
   6 -13  -2   13.05    1.05
   6 -13  -2   14.67    1.18
  -6 -13   2   14.90    1.15
   6  13  -2   15.58    1.34
  -6  13   2   12.59    1.35
  -5 -13   2    5.13    0.71
   5 -13  -2    5.26    0.62
   5  13  -2    6.30    0.90
  -5  13   2    3.53    0.84
   4 -13  -2   36.81    1.90
  -4 -13   2   42.74    2.06
   4  13  -2   45.24    2.33
  -4  13   2   35.83    2.28
   3 -13  -2    3.93    0.54
  -3 -13   2    4.78    0.68
  -3 -13   2    5.37    0.46
  -3  13   2    5.25    0.92
   3  13  -2    4.70    0.85
  -2 -13   2    0.31    0.40
   2 -13  -2    1.11    0.37
  -2 -13   2    1.00    0.29
  -2  13   2    0.38    0.58
   2  13  -2    1.26    0.65
  -1 -13   2    2.55    0.38
   1 -13  -2    1.86    0.38
  -1 -13   2    2.35    0.47
   1  13  -2    2.42    0.73
  -1  13   2    1.46    0.66
   0 -13   2    4.98    0.51
   0 -13  -2    4.06    0.46
   0 -13   2    4.46    0.60
   0  13  -2    3.80    0.80
   0  13   2    6.48    0.93
   1 -13   2   16.28    0.98
  -1 -13  -2   16.67    0.91
  -1  13  -2   16.08    1.41
   1  13   2   17.10    1.40
  -2 -13  -2    1.40    0.30
   2 -13   2    1.66    0.39
  -2  13  -2    1.70    0.67
   2  13   2    1.08    0.62
  -3 -13  -2   16.66    0.86
  -3 -13  -2   17.85    1.40
   3 -13   2   16.46    1.03
   3  13   2   17.38    1.41
  -3  13  -2   16.62    1.43
   4 -13   2    1.81    0.46
  -4 -13  -2    2.24    0.64
  -4  13  -2    2.33    0.71
   4  13   2    0.99    0.65
   5 -13   2   34.77    1.84
  -5 -13  -2   41.73    2.36
   5  13   2   38.88    2.22
  -5  13  -2   35.47    2.25
  -6 -13  -2    0.63    0.56
   6 -13   2    0.64    0.41
  -6  13  -2    0.71    0.68
   7 -13   2   14.06    1.12
  -7 -13  -2   17.34    1.42
  -7  13  -2   15.30    1.46
  -7  13  -2   15.25    1.26
   8 -13   2    5.74    0.75
   8 -13   2    6.90    0.97
  -8 -13  -2    5.59    0.93
  -8  13  -2    6.08    0.90
  -8  13  -2    5.18    0.94
  -9 -13  -2    0.81    0.51
   9 -13   2    0.34    0.48
  -9 -13  -2   -0.35    0.52
   9 -13   2    0.44    0.63
  -9  13  -2   -0.14    0.65
   9  13   2   -0.10    0.57
  -9  13  -2   -0.75    0.54
 -10 -13  -2    4.11    0.74
 -10 -13  -2    4.80    0.88
  10 -13   2    4.89    0.94
 -10  13  -2    4.56    0.93
 -10  13  -2    2.77    0.88
  10  13   2    3.46    0.81
 -11 -13  -2    0.62    0.58
  11 -13   2    0.09    0.71
 -11  13  -2    0.80    0.77
 -11  13  -2    1.05    0.71
  11  13   2    1.94    0.77
  12 -13   2    5.76    1.02
 -12 -13  -2    6.33    0.88
 -12  13  -2    6.37    1.07
 -12  13  -2    5.63    1.05
  12  13   2    3.33    1.01
 -13 -13  -2   12.74    1.24
  13 -13   2   17.11    1.59
 -13  13  -2   13.92    1.47
 -13  13  -2   14.47    1.54
  13  13   2   11.98    1.46
  14 -13   2    0.75    0.80
 -14  13  -2    0.38    0.88
  14 -14  -2    0.09    0.81
  14  14  -2    1.98    1.00
 -14  14   2   -0.63    0.81
  13 -14  -2   10.22    1.30
  13  14  -2    8.37    1.28
 -13  14   2    9.78    1.29
  12 -14  -2    3.42    0.88
  12  14  -2    1.68    0.96
 -12  14   2    1.32    0.90
 -12  14   2    1.48    0.86
  11 -14  -2   -0.03    0.67
 -11  14   2    0.54    0.74
  11  14  -2    0.37    0.60
  11  14  -2   -0.60    0.76
 -11  14   2   -0.83    0.67
 -10 -14   2   12.16    1.26
  10 -14  -2   13.84    1.35
  10  14  -2   13.79    1.27
 -10  14   2   11.77    1.32
  10  14  -2   12.87    1.11
  10  14  -2    8.35    1.21
 -10  14   2   11.38    1.28
   9 -14  -2    3.25    0.86
   9 -14  -2    4.85    0.74
  -9 -14   2    2.93    0.78
   9  14  -2    4.98    0.92
   9  14  -2    4.02    0.69
   9  14  -2    3.31    0.75
  -9  14   2    3.35    0.90
  -9  14   2    4.36    0.93
  -8 -14   2    5.02    0.82
   8 -14  -2    5.81    0.92
   8 -14  -2    4.68    0.73
   8  14  -2    3.20    0.83
   8  14  -2    3.53    0.71
  -8  14   2    3.62    0.91
   7 -14  -2   18.41    1.28
   7 -14  -2   18.83    1.47
  -7 -14   2   18.08    1.36
   7  14  -2   17.55    1.56
  -7  14   2   19.12    1.67
  -6 -14   2    0.15    0.50
   6 -14  -2   -0.35    0.42
   6  14  -2   -0.08    0.64
  -6  14   2   -0.58    0.61
   5 -14  -2   36.33    1.84
  -5 -14   2   33.73    2.01
  -5  14   2   34.11    2.25
   5  14  -2   40.59    2.26
  -4 -14   2    2.70    0.37
   4 -14  -2    2.43    0.53
   4  14  -2    1.30    0.72
  -4  14   2    2.39    0.81
   3 -14  -2    5.50    0.64
  -3 -14   2    6.67    0.54
   3  14  -2    5.81    0.98
  -3  14   2    5.70    0.99
  -2 -14   2   17.04    0.96
   2 -14  -2   17.74    1.07
   2  14  -2   17.44    1.53
  -2  14   2   14.96    1.51
  -1 -14   2    1.85    0.40
   1 -14  -2    2.03    0.42
   1  14  -2    1.47    0.71
  -1  14   2    1.61    0.74
   0 -14  -2   30.06    1.46
   0 -14   2   29.20    1.46
   0  14  -2   32.14    2.02
   0  14   2   27.33    1.94
  -1 -14  -2    3.34    0.44
   1 -14   2    4.35    0.52
   1  14   2    3.08    0.82
  -1  14  -2    3.55    0.84
  -2 -14  -2    3.52    0.43
   2 -14   2    4.24    0.55
  -2  14  -2    3.62    0.85
   2  14   2    3.61    0.84
   3 -14   2   11.19    0.89
  -3 -14  -2   12.59    0.73
   3  14   2   11.18    1.27
  -3  14  -2    7.93    1.14
   4 -14   2    1.06    0.47
  -4  14  -2    0.24    0.68
   4  14   2    2.21    0.76
  -5 -14  -2    6.78    0.96
   5 -14   2    7.49    0.77
  -5  14  -2    4.76    0.98
   5  14   2    6.40    1.01
  -6 -14  -2    1.69    0.68
   6 -14   2    1.03    0.48
  -6  14  -2   -0.04    0.69
   6  14   2    2.21    0.79
   7 -14   2    0.14    0.45
  -7 -14  -2    0.44    0.58
   7  14   2    0.45    0.69
  -7  14  -2    0.16    0.59
  -7  14  -2   -0.14    0.71
  -8 -14  -2    0.80    0.62
   8 -14   2    0.96    0.53
  -8  14  -2    1.42    0.66
  -8  14  -2    1.04    0.78
   8  14   2    1.72    0.76
  -9 -14  -2    2.73    0.78
   9 -14   2    2.69    0.66
  -9  14  -2    3.11    0.82
   9  14   2    3.13    0.85
  -9  14  -2    1.05    0.74
  10 -14   2    0.68    0.73
 -10 -14  -2    0.92    0.67
 -10  14  -2    1.13    0.79
 -10  14  -2    0.81    0.85
  10  14   2    1.62    0.76
  11 -14   2    0.51    0.73
 -11  14  -2    0.64    0.73
 -11  14  -2   -0.85    0.69
 -12 -14  -2    1.57    0.67
  12 -14   2    1.68    0.84
 -12  14  -2   -0.11    0.77
 -12  14  -2    1.91    0.87
  13 -14   2    0.72    0.85
 -13  14  -2    0.21    0.83
 -13  14  -2   -0.77    0.83
 -14  14  -2    1.72    1.04
  13 -15  -2   -0.51    0.81
 -13  15   2    0.55    0.84
  12 -15  -2   -0.16    0.77
 -12  15   2    0.43    0.94
 -12  15   2   -0.29    0.81
  11 -15  -2    3.29    0.90
 -11  15   2    3.60    1.01
 -11  15   2    4.51    1.02
  10 -15  -2    0.86    0.71
  10  15  -2    1.02    0.62
  10  15  -2    0.51    0.66
 -10  15   2    0.56    0.81
 -10  15   2   -0.06    0.72
   9 -15  -2    0.18    0.60
   9 -15  -2    1.06    0.75
   9  15  -2    1.33    0.71
  -9  15   2    0.40    0.79
   9  15  -2    1.10    0.77
   9  15  -2    1.13    0.59
  -9  15   2   -0.08    0.79
   8 -15  -2    0.23    0.53
   8  15  -2    0.98    0.77
  -8  15   2    1.07    0.75
   8  15  -2    1.39    0.60
   7 -15  -2    0.52    0.53
   7  15  -2    0.33    0.56
   7  15  -2    1.37    0.77
  -7  15   2   -0.10    0.68
   6 -15  -2    1.16    0.55
  -6  15   2    1.27    0.82
   6  15  -2    1.74    0.79
   5 -15  -2   -0.80    0.43
  -5  15   2    0.18    0.71
   5  15  -2   -0.29    0.65
  -4 -15   2    1.83    0.36
   4 -15  -2    2.02    0.52
   4  15  -2    1.65    0.80
  -4  15   2    2.56    0.87
   3 -15  -2   11.73    0.95
  -3 -15   2   11.46    0.77
   3  15  -2   10.33    1.31
  -3  15   2   10.53    1.33
   2 -15  -2   13.63    1.00
  -2 -15   2   15.55    0.91
   2  15  -2   14.38    1.44
  -2  15   2   12.66    1.40
   1 -15  -2    1.75    0.45
  -1 -15   2    1.67    0.41
   1  15  -2    2.11    0.82
  -1  15   2    1.77    0.85
   0 -15   2   13.87    0.90
   0 -15  -2   11.80    0.86
   0  15   2   11.65    1.37
   0  15  -2   10.31    1.28
  -1 -15  -2    4.61    0.54
   1 -15   2    5.57    0.63
  -1  15  -2    3.77    0.90
   1  15   2    4.35    0.94
   2 -15   2   30.41    1.59
  -2 -15  -2   31.99    1.48
   2  15   2   31.47    2.10
  -2  15  -2   26.00    2.05
   3 -15   2    0.64    0.42
  -3 -15  -2    0.55    0.30
  -3  15  -2    0.63    0.67
   3  15   2   -0.10    0.69
  -4 -15  -2    0.59    0.28
   4 -15   2    1.60    0.51
   4  15   2    2.52    0.82
  -4  15  -2    0.46    0.74
   5 -15   2    2.03    0.57
   5  15   2    4.97    0.96
  -5  15  -2    3.26    0.95
   6 -15   2    5.58    0.78
   6  15   2    6.40    1.09
  -6  15  -2    5.68    1.12
   7 -15   2    1.27    0.60
   7  15   2    1.82    0.85
  -7  15  -2    1.73    0.91
  -7  15  -2    1.16    0.73
   8 -15   2    6.41    0.91
   8  15   2    7.38    1.19
  -8  15  -2    7.80    1.18
  -8  15  -2    8.04    1.11
   9 -15   2    0.33    0.60
   9  15   2    0.05    0.80
   9  15   2    0.82    0.57
  -9  15  -2    0.21    0.80
  -9  15  -2    0.99    0.72
  10  15   2   17.89    1.68
 -10  15  -2   14.48    1.67
 -10  15  -2   19.72    1.59
 -11  15  -2    5.62    1.04
 -11  15  -2    3.25    1.05
 -12  15  -2    8.02    1.20
 -12  15  -2    4.76    1.14
 -13  15  -2   -0.13    0.88
  12 -16  -2    3.55    1.12
 -12  16   2    5.75    1.23
 -11  16   2    1.84    0.90
 -11  16   2    0.93    0.91
 -10  16   2    6.19    1.22
 -10  16   2    6.81    1.17
   9 -16  -2   -0.21    0.61
   9  16  -2    0.54    0.71
  -9  16   2    0.06    0.88
   9  16  -2    0.08    0.59
  -9  16   2    1.58    0.86
   8 -16  -2   16.31    1.35
  -8  16   2   12.74    1.55
   8  16  -2   17.46    1.40
   8  16  -2   14.35    1.55
   7 -16  -2    1.37    0.59
  -7  16   2   -0.88    0.71
   7  16  -2    1.11    0.67
   7  16  -2    0.52    0.84
   6 -16  -2    0.55    0.55
   6  16  -2   -0.22    0.77
  -6  16   2    0.56    0.78
   5 -16  -2    1.48    0.57
  -5  16   2    2.06    0.86
   5  16  -2    1.96    0.93
  -4 -16   2    0.56    0.35
   4 -16  -2   -0.33    0.46
   4  16  -2    0.50    0.81
  -4  16   2    0.22    0.79
  -3 -16   2    7.84    0.66
   3 -16  -2    8.19    0.85
   3  16  -2    5.13    1.08
  -3  16   2    6.56    1.18
   2 -16  -2    5.25    0.69
  -2 -16   2    6.30    0.63
   2  16  -2    6.61    1.15
  -2  16   2    5.13    1.08
   1 -16  -2    5.91    0.69
  -1 -16   2    6.14    0.64
   1  16  -2    4.94    1.07
  -1  16   2    4.39    1.07
   0 -16   2   16.14    1.04
   0 -16  -2   14.28    1.01
   0  16  -2   13.57    1.52
   0  16   2   15.89    1.66
  -1 -16  -2    5.95    0.64
   1 -16   2    5.80    0.70
   1  16   2    5.79    1.11
  -1  16  -2    7.52    1.20
   2 -16   2    3.79    0.61
  -2 -16  -2    4.87    0.54
   2  16   2    4.82    1.06
  -2  16  -2    2.33    0.90
  -3 -16  -2    2.16    0.44
   3 -16   2    2.28    0.57
  -3  16  -2    1.76    0.87
   3  16   2    3.08    0.90
   4 -16   2    0.85    0.50
  -4 -16  -2    0.09    0.31
   4  16   2    0.33    0.82
  -4  16  -2   -0.23    0.78
   5 -16   2    3.44    0.68
   5  16   2    5.36    1.09
  -5  16  -2    4.33    1.08
   6 -16   2    8.17    0.93
   6  16   2    9.19    1.33
  -6  16  -2    5.76    1.14
   7 -16   2   15.76    1.30
  -7  16  -2   12.29    1.32
  -7  16  -2   14.30    1.64
   7  16   2   17.83    1.77
   8 -16   2    0.76    0.59
  -8  16  -2   -0.80    0.76
   8  16   2    0.84    0.93
  -8  16  -2   -0.59    0.71
  -9  16  -2   18.12    1.53
   9  16   2   18.13    1.77
  -9  16  -2   14.39    1.61
 -10  16  -2    1.05    0.87
 -10  16  -2   -0.72    0.88
 -11  16  -2    7.32    1.39
 -11  16  -2   13.20    1.41
 -12  16  -2    1.35    0.92
 -12  16  -2    1.30    0.92
 -11  17   2    0.76    0.97
 -10  17   2   -1.39    0.80
 -10  17   2   -0.47    0.85
   9  17  -2    8.24    1.08
  -9  17   2   10.86    1.37
  -9  17   2    6.71    1.32
   8 -17  -2   14.13    1.29
   8  17  -2   13.18    1.58
  -8  17   2    9.89    1.48
   8  17  -2   12.16    1.27
   7 -17  -2    0.83    0.61
  -7  17   2    1.48    0.97
   7  17  -2    0.91    0.89
   7  17  -2    1.76    0.73
   6 -17  -2    6.41    0.86
   6  17  -2    9.51    1.11
   6  17  -2    6.68    1.24
  -6  17   2    5.39    1.19
   5 -17  -2   -0.02    0.52
  -5 -17   2    1.01    0.39
   5  17  -2    2.48    0.97
  -5  17   2    0.52    0.81
   4 -17  -2   15.44    1.24
  -4 -17   2   16.37    1.00
   4  17  -2   16.77    1.72
  -4  17   2   12.95    1.65
  -3 -17   2   -0.13    0.38
   3 -17  -2   -0.39    0.49
   3  17  -2   -0.47    0.81
  -3  17   2   -0.64    0.72
  -2 -17   2    0.74    0.43
   2 -17  -2   -0.18    0.46
   2  17  -2   -0.50    0.78
  -2  17   2   -0.45    0.78
   1 -17  -2    7.15    0.78
  -1 -17   2    7.32    0.75
  -1  17   2    6.35    1.25
   1  17  -2    6.70    1.23
   0 -17  -2    0.39    0.42
   0 -17   2   -0.20    0.43
   0  17   2   -0.69    0.83
   0  17  -2    0.00    0.85
  -1 -17  -2    3.79    0.57
   1 -17   2    4.64    0.68
   1  17   2    2.36    1.01
  -1  17  -2    3.44    0.99
  -2 -17  -2    9.02    0.78
   2 -17   2    8.68    0.88
   2  17   2    8.61    1.36
  -2  17  -2    6.36    1.22
   3 -17   2    9.97    0.98
  -3 -17  -2   11.50    0.85
   3  17   2   10.50    1.45
  -3  17  -2    9.58    1.39
  -4 -17  -2   -0.36    0.37
   4 -17   2    0.07    0.52
  -4  17  -2   -0.90    0.77
   4  17   2   -1.14    0.77
   5 -17   2    0.03    0.54
   5  17   2   -0.05    0.88
  -5  17  -2   -0.28    0.84
   6 -17   2    4.06    0.73
  -6  17  -2    2.25    1.07
   6  17   2    5.85    1.18
   7 -17   2    0.18    0.58
   7  17   2    2.52    1.00
  -7  17  -2   -0.06    0.90
  -7  17  -2    0.86    0.79
   8 -17   2    5.50    0.90
  -8  17  -2    3.54    0.99
   8  17   2    6.51    1.25
  -8  17  -2    6.11    1.21
  -9  17  -2    1.06    0.93
   9  17   2    0.55    0.95
  -9  17  -2    2.14    0.88
 -10  17  -2    0.36    0.96
 -10  17  -2    1.08    0.87
 -11  17  -2    1.11    0.99
   9  18  -2    3.09    0.86
  -9  18   2    1.32    1.04
  -9  18   2    3.65    1.10
   8 -18  -2   -0.98    0.61
   8  18  -2    0.06    0.73
  -8  18   2    0.54    0.94
   8  18  -2    0.30    0.98
  -8  18   2    0.32    0.84
   7 -18  -2    2.13    0.71
  -7  18   2    1.58    1.00
   7  18  -2    3.13    1.14
   7  18  -2    1.78    0.79
   6 -18  -2    8.37    1.01
  -6  18   2    8.16    1.43
   6  18  -2    7.79    1.38
   6  18  -2    8.87    1.17
   5 -18  -2    2.73    0.71
  -5 -18   2    1.90    0.46
  -5  18   2    0.43    0.94
   5  18  -2    1.03    0.93
  -4 -18   2   -0.38    0.39
   4 -18  -2   -0.01    0.51
   4  18  -2    0.11    0.96
  -4  18   2   -0.83    0.85
   3 -18  -2    5.65    0.81
  -3 -18   2    6.41    0.71
   3  18  -2    6.36    1.27
  -3  18   2    8.05    1.45
   2 -18  -2   11.30    1.03
  -2 -18   2   11.10    0.93
   2  18  -2   12.57    1.63
  -2  18   2   10.19    1.54
  -1 -18   2    0.12    0.47
   1 -18  -2    0.48    0.52
  -1  18   2    1.13    0.95
   1  18  -2    0.80    1.00
   0 -18   2   -0.31    0.47
   0 -18  -2    0.32    0.49
   0  18  -2   -0.68    0.83
   0  18   2   -0.54    0.86
   1 -18   2    6.01    0.78
  -1 -18  -2    4.97    0.67
   1  18   2    3.85    1.15
  -1  18  -2    3.61    1.13
   2 -18   2   14.58    1.20
  -2 -18  -2   13.57    1.02
  -2  18  -2   13.40    1.62
   2  18   2   11.46    1.61
  -3 -18  -2    1.65    0.48
   3 -18   2    1.71    0.60
   3  18   2    0.34    0.96
  -3  18  -2   -0.14    0.88
   4 -18   2   11.87    1.13
  -4 -18  -2   11.48    0.89
  -4  18  -2   11.62    1.61
   4  18   2   12.77    1.60
   5 -18   2    1.90    0.70
  -5  18  -2    0.75    0.98
   5  18   2    1.32    1.06
   6 -18   2   21.73    1.51
  -6  18  -2   14.73    1.80
   6  18   2   16.79    1.91
   7 -18   2    0.07    0.63
  -7  18  -2   -0.54    0.94
   7  18   2   -0.11    0.94
   8 -18   2    0.63    0.71
   8  18   2    1.29    1.08
  -8  18  -2    0.47    0.96
   8  18   2    0.15    0.71
   9  18   2    1.27    1.10
   7 -19  -2    0.46    0.73
   7  19  -2    0.59    0.74
   7  19  -2   -2.22    0.95
   6 -19  -2   21.48    1.57
  -6  19   2   16.11    1.96
   6  19  -2   17.04    1.63
   6  19  -2   16.63    1.85
   5 -19  -2    0.63    0.67
   5  19  -2    1.74    1.11
   5  19  -2    0.91    0.78
  -5  19   2    2.74    1.17
   4 -19  -2    4.13    0.82
  -4 -19   2    2.89    0.56
   4  19  -2    3.41    1.22
  -4  19   2    2.49    1.18
   3 -19  -2    1.04    0.61
  -3 -19   2    1.02    0.51
  -3  19   2   -0.89    0.95
   3  19  -2    1.69    1.14
  -2 -19   2    5.22    0.70
   2 -19  -2    5.03    0.77
   2  19  -2    4.15    1.25
  -2  19   2    3.31    1.18
   1 -19  -2    0.89    0.56
  -1 -19   2    1.17    0.55
  -1  19   2   -0.53    0.97
   1  19  -2    1.54    1.06
   0 -19   2    0.76    0.54
   0 -19  -2   -0.19    0.49
   0  19   2   -0.14    0.92
   0  19  -2   -0.51    0.91
  -1 -19  -2    3.49    0.66
   1 -19   2    2.21    0.63
   1  19   2    1.36    1.10
  -1  19  -2    2.76    1.16
   2 -19   2    5.99    0.83
  -2 -19  -2    4.94    0.69
  -2  19  -2    4.40    1.28
   2  19   2    2.76    1.17
   3 -19   2    9.77    1.01
  -3 -19  -2   10.62    0.90
   3  19   2   11.26    1.66
  -3  19  -2    6.70    1.39
   4 -19   2    5.78    0.88
  -4 -19  -2    5.48    0.66
   4  19   2    3.83    1.20
  -4  19  -2    4.29    1.19
   5 -19   2    5.37    0.88
  -5 -19  -2    5.22    0.61
  -5  19  -2    4.88    1.32
   5  19   2    5.75    1.43
   6 -19   2    0.66    0.67
   6  19   2    1.93    1.13
  -6  19  -2   -1.48    0.97
   7 -19   2    1.47    0.81
   7  19   2    1.79    1.36
   3  20  -2    2.74    1.37
   2  20  -2    6.26    1.48
  -1  20   2    0.65    1.24
   1  20  -2    2.77    1.26
   0  20   2    0.41    1.17
   0  20  -2    3.54    1.23
   1  20   2    2.13    1.28
  20   0  -3   -0.11    0.80
 -19   0   3    3.88    1.20
  19   0  -3    3.82    1.19
 -19   0   3    3.97    1.01
  19   0  -3    5.32    1.03
 -19   0   3    4.68    0.99
 -18   0   3    1.43    0.80
 -18   0   3    0.41    0.89
  18   0  -3    1.21    0.93
  18   0  -3    0.80    0.72
 -18   0   3    0.65    0.74
  17   0  -3   11.86    1.46
 -17   0   3   14.18    1.31
 -17   0   3   13.44    1.36
 -17   0   3   11.51    1.54
  17   0  -3   12.26    1.27
  16   0  -3   -0.21    0.70
 -16   0   3   -0.34    0.73
 -16   0   3   -0.43    0.63
  16   0  -3   -0.08    0.56
 -16   0   3    0.45    0.64
 -15   0   3   25.39    1.57
 -15   0   3   22.90    1.62
 -15   0   3   23.62    1.84
  15   0  -3   23.97    1.81
  15   0  -3   25.72    1.59
 -14   0   3   -0.08    0.62
 -14   0   3   -0.73    0.51
  14   0  -3    0.92    0.67
 -14   0   3    0.12    0.51
  14   0  -3   -0.07    0.48
  13   0  -3   21.25    1.37
  13   0  -3   20.43    1.56
 -13   0   3   25.01    1.41
 -13   0   3   21.20    1.57
 -13   0   3   20.86    1.34
  12   0  -3    6.26    0.71
 -12   0   3    3.62    0.63
 -12   0   3    4.62    0.80
  12   0  -3    4.63    0.74
 -12   0   3    5.43    0.66
  11   0  -3    2.96    0.60
  11   0  -3    1.94    0.48
 -11   0   3    2.35    0.51
 -11   0   3    2.78    0.63
 -11   0   3    2.15    0.46
  -9   0   3   13.42    0.97
  -9   0   3   13.93    0.85
   9   0  -3   12.43    0.60
  -9   0   3   11.47    0.60
   9   0  -3   12.28    0.84
   9   0  -3   13.76    1.00
  -9   0   3   13.40    0.81
  -7   0   3   62.05    2.38
  -7   0   3   60.05    2.77
  -7   0   3   59.30    2.59
  -7   0   3   65.34    2.91
   7   0  -3   63.25    2.59
  -7   0   3   63.86    2.58
   7   0  -3   62.93    2.39
  -7   0   3   60.43    2.53
   7   0  -3   60.69    2.74
  -6   0   3    0.18    0.09
  -6   0   3    0.57    0.22
   6   0  -3    0.48    0.14
  -6   0   3    0.47    0.24
  -5   0   3   61.36    2.67
   5   0  -3   63.88    2.66
  -5   0   3   66.36    2.74
  -5   0   3   69.87    2.67
  -5   0   3   62.48    2.69
   5   0  -3   71.23    2.54
  -5   0   3   64.92    2.87
  -5   0   3   66.69    2.50
   5   0  -3   70.77    2.68
  -4   0   3    0.45    0.16
   4   0  -3    0.32    0.11
  -4   0   3    0.30    0.16
   3   0  -3    5.08    0.35
  -3   0   3    5.15    0.31
   3   0  -3    5.17    0.28
  -3   0   3    4.61    0.34
   3   0  -3    4.90    0.28
  -3   0   3    5.10    0.36
  -3   0   3    4.95    0.31
   2   0  -3    1.26    0.11
   2   0  -3    2.05    0.19
   1   0  -3   24.26    0.96
   1   0  -3   22.01    0.99
   1   0  -3   23.66    0.94
  -1   0   3   24.86    0.98
  -1   0   3   24.19    0.97
   0   0  -3   -0.02    0.07
   0   0   3    0.04    0.06
   0   0  -3    0.00    0.04
   0   0   3    0.02    0.05
   0   0  -3   -0.03    0.06
   0   0   3    0.02    0.08
   0   0  -3   -0.06    0.06
   0   0  -3    0.00    0.06
   1   0   3   71.58    2.77
  -1   0  -3   75.11    2.75
   1   0   3   71.80    2.96
  -1   0  -3   72.47    2.90
   1   0   3   75.68    2.88
  -1   0  -3   76.91    2.75
  -1   0  -3   72.12    2.80
  -1   0  -3   70.99    3.00
  -2   0  -3    0.71    0.16
   2   0   3    0.51    0.10
   2   0   3    0.30    0.09
  -2   0  -3    0.80    0.15
  -2   0  -3    0.71    0.14
  -2   0  -3    0.63    0.14
   2   0   3    0.36    0.16
  -2   0  -3    0.40    0.16
  -3   0  -3  148.56    5.73
  -3   0  -3  154.88    6.50
  -3   0  -3  146.40    5.93
   3   0   3  155.34    5.91
   3   0   3  153.24    5.74
   3   0   3  151.55    6.06
  -3   0  -3  153.68    6.13
  -3   0  -3  151.05    5.85
  -3   0  -3  145.30    5.58
  -4   0  -3    0.27    0.17
   4   0   3    0.15    0.21
  -4   0  -3    0.24    0.19
   4   0   3    0.10    0.12
   4   0   3   -0.05    0.10
  -4   0  -3    0.40    0.20
  -4   0  -3    0.05    0.15
  -4   0  -3    0.09    0.14
   5   0   3    9.87    0.51
  -5   0  -3    9.02    0.64
  -5   0  -3    9.01    0.56
   5   0   3    8.76    0.66
  -5   0  -3    9.04    0.56
  -5   0  -3    8.54    0.53
  -5   0  -3    9.57    0.61
  -6   0  -3    0.44    0.20
  -6   0  -3    0.32    0.22
  -6   0  -3    0.36    0.21
   6   0   3    0.45    0.26
   6   0   3    0.42    0.17
  -6   0  -3    0.34    0.26
  -6   0  -3    0.51    0.24
  -7   0  -3    1.49    0.27
  -7   0  -3    1.87    0.31
  -7   0  -3    1.85    0.33
   7   0   3    1.32    0.26
  -7   0  -3    1.26    0.29
  -7   0  -3    1.49    0.37
   7   0   3    1.43    0.38
  -8   0  -3    0.46    0.31
   8   0   3    0.05    0.21
  -8   0  -3    0.27    0.26
  -8   0  -3    0.22    0.26
  -8   0  -3    0.05    0.32
   8   0   3   -0.13    0.32
  -8   0  -3   -0.16    0.21
   9   0   3    5.79    0.72
  -9   0  -3    7.09    0.61
   9   0   3    6.60    0.58
  -9   0  -3    5.70    0.71
  -9   0  -3    5.98    0.60
  -9   0  -3    5.90    0.64
  -9   0  -3    6.78    0.55
  10   0   3    0.35    0.31
 -10   0  -3    0.80    0.39
 -10   0  -3    0.85    0.33
 -10   0  -3    1.10    0.48
  10   0   3    0.61    0.44
 -10   0  -3    0.65    0.35
 -10   0  -3    0.40    0.30
 -11   0  -3   11.71    0.86
  11   0   3   11.46    1.11
  11   0   3   11.92    0.85
 -11   0  -3   11.09    0.80
 -11   0  -3   12.41    1.09
 -11   0  -3   11.98    0.93
 -11   0  -3   12.37    0.95
 -12   0  -3    0.18    0.47
 -12   0  -3    0.60    0.46
  12   0   3   -0.67    0.46
 -12   0  -3   -0.27    0.52
 -12   0  -3   -0.16    0.33
  12   0   3    0.05    0.34
 -12   0  -3   -0.05    0.35
  13   0   3   31.73    1.99
 -13   0  -3   33.31    1.80
  13   0   3   33.56    1.71
 -13   0  -3   33.36    1.80
 -13   0  -3   31.84    2.05
  14   0   3   -0.99    0.39
  14   0   3   -0.23    0.65
 -14   0  -3    0.00    0.61
 -14   0  -3    0.48    0.55
 -14   0  -3    1.16    0.57
 -15   0  -3   12.68    1.39
  15   0   3   12.82    1.44
  15   0   3   12.11    1.08
 -15   0  -3   12.67    1.17
 -15   0  -3   12.13    1.26
 -16   0  -3   -0.36    0.62
 -16   0  -3    0.39    0.64
  16   0   3   -0.72    0.77
 -16   0  -3    1.69    0.88
  16   0   3   -0.03    0.53
 -17   0  -3   11.21    1.22
 -17   0  -3   12.64    1.59
  17   0   3    8.85    1.40
 -18   0  -3   -1.23    0.64
 -18   0  -3    0.48    0.93
  18   0   3    0.42    1.00
 -18   0  -3    1.10    0.79
 -19   0  -3    0.41    0.70
  19   0   3    1.91    1.07
 -19   0  -3    0.07    0.89
 -19   0  -3    2.22    0.87
  20  -1  -3   -1.05    0.80
 -20   1   3    0.83    1.06
 -20   1   3   -0.93    0.81
  20   1  -3   -0.39    0.79
 -19  -1   3    3.95    0.96
  19  -1  -3    4.01    1.20
  19  -1  -3    2.22    0.87
 -19  -1   3    2.92    1.14
 -19   1   3    7.17    1.13
  19   1  -3    7.08    1.10
 -19   1   3    6.89    1.12
  19   1  -3    3.65    1.22
 -19   1   3    2.53    1.06
 -18  -1   3    8.16    1.05
  18  -1  -3    5.97    1.01
  18  -1  -3    4.36    1.11
 -18  -1   3    4.92    1.21
  18   1  -3    6.58    1.03
 -18   1   3    8.26    1.16
 -18   1   3    6.41    1.28
 -18   1   3    7.69    1.20
  18   1  -3    7.64    1.33
 -17  -1   3    2.77    0.79
 -17  -1   3    2.89    0.86
  17  -1  -3    2.28    0.79
  17  -1  -3    3.04    0.98
 -17  -1   3    3.92    1.03
  17   1  -3    2.58    1.00
 -17   1   3    2.03    0.75
 -17   1   3    2.00    0.87
 -17   1   3    3.06    0.99
  17   1  -3    2.27    0.76
  16  -1  -3    0.75    0.63
  16  -1  -3    0.77    0.80
 -16  -1   3    0.72    0.77
 -16  -1   3   -0.37    0.59
 -16  -1   3    0.67    0.66
  16   1  -3   -0.18    0.56
 -16   1   3    1.72    0.72
  16   1  -3    2.38    0.84
 -16   1   3    1.38    0.80
 -16   1   3    0.12    0.65
  15  -1  -3    1.24    0.62
 -15  -1   3   -0.07    0.63
 -15  -1   3    0.26    0.56
 -15  -1   3   -0.51    0.55
  15  -1  -3   -0.20    0.66
  15   1  -3    0.07    0.68
 -15   1   3    0.07    0.56
 -15   1   3    0.35    0.59
  15   1  -3   -0.30    0.53
 -15   1   3    1.12    0.75
 -14  -1   3    3.55    0.72
 -14  -1   3    4.80    0.69
 -14  -1   3    3.32    0.81
  14  -1  -3    3.85    0.71
  14  -1  -3    4.33    0.82
  14   1  -3    3.42    0.67
 -14   1   3    3.37    0.71
 -14   1   3    3.43    0.69
 -14   1   3    4.75    0.87
  14   1  -3    4.93    0.86
 -13  -1   3   15.26    1.34
 -13  -1   3   17.19    1.18
  13  -1  -3   14.42    1.33
 -13  -1   3   17.67    1.19
  13  -1  -3   15.95    1.17
 -13   1   3   17.88    1.24
 -13   1   3   15.09    1.33
  13   1  -3   15.68    1.37
  13   1  -3   15.99    1.13
 -13   1   3   16.06    1.16
  12  -1  -3    2.46    0.62
  12  -1  -3    1.47    0.50
 -12  -1   3    1.72    0.64
 -12  -1   3    0.95    0.48
 -12  -1   3    1.88    0.47
 -12   1   3    1.86    0.50
 -12   1   3    2.11    0.56
 -12   1   3    2.35    0.65
  12   1  -3    1.49    0.50
  12   1  -3    2.34    0.63
 -11  -1   3   23.53    1.26
 -11  -1   3   21.74    1.47
 -11  -1   3   22.21    1.23
  11  -1  -3   19.12    1.22
  11  -1  -3   20.93    1.42
 -11   1   3   21.80    1.45
 -11   1   3   22.39    1.28
  11   1  -3   22.31    1.25
  11   1  -3   20.41    1.42
 -11   1   3   21.80    1.26
 -10  -1   3   13.74    1.08
  10  -1  -3   13.22    0.90
 -10  -1   3   13.51    0.88
  10  -1  -3   13.23    0.64
 -10  -1   3   12.80    0.79
 -10  -1   3   13.87    0.90
  10  -1  -3   13.86    1.07
 -10   1   3   13.02    0.70
  10   1  -3   13.19    1.09
 -10   1   3   14.89    1.07
 -10   1   3   13.51    0.93
  10   1  -3   13.35    0.64
 -10   1   3   12.98    0.89
  10   1  -3   14.28    0.94
 -10   1   3   12.69    0.66
   9  -1  -3    6.72    0.40
   9  -1  -3    5.45    0.65
   9  -1  -3    6.21    0.62
  -9  -1   3    5.30    0.58
  -9  -1   3    7.07    0.78
  -9   1   3    7.82    0.64
   9   1  -3    6.85    0.41
  -9   1   3    6.85    0.45
  -9   1   3    9.19    0.70
  -9   1   3    6.90    0.40
  -9   1   3    6.17    0.73
   9   1  -3    9.40    0.68
   9   1  -3    6.36    0.71
  -8  -1   3   15.08    0.96
  -8  -1   3   15.04    0.83
   8  -1  -3   15.56    0.99
   8  -1  -3   14.38    0.66
  -8  -1   3   16.04    0.85
   8  -1  -3   14.96    0.87
   8  -1  -3   12.78    0.71
  -8  -1   3   13.67    0.98
  -8   1   3   14.28    0.88
  -8   1   3   14.06    0.84
   8   1  -3   13.73    1.02
  -8   1   3   12.65    0.63
   8   1  -3   14.07    0.83
  -8   1   3   13.50    0.96
   8   1  -3   14.48    0.66
  -8   1   3   14.06    0.70
  -7  -1   3   21.23    1.04
  -7  -1   3   20.67    1.21
   7  -1  -3   22.78    1.19
   7  -1  -3   21.21    1.07
  -7  -1   3   22.77    1.06
   7  -1  -3   22.08    0.91
   7  -1  -3   21.21    0.98
  -7  -1   3   21.95    1.17
  -7  -1   3   21.51    1.08
  -7   1   3   20.59    0.89
  -7   1   3   21.62    1.06
  -7   1   3   21.05    0.97
   7   1  -3   22.19    1.10
  -7   1   3   20.51    1.08
   7   1  -3   24.04    0.93
  -6  -1   3   15.51    0.84
  -6  -1   3   16.82    0.82
   6  -1  -3   17.00    0.74
  -6  -1   3   16.49    0.82
  -6  -1   3   17.25    0.94
   6  -1  -3   16.76    0.86
   6  -1  -3   17.35    0.79
   6  -1  -3   17.74    0.96
   6   1  -3   17.89    0.75
  -6   1   3   16.59    0.86
  -6   1   3   16.86    0.89
  -6   1   3   16.58    0.77
   6   1  -3   17.50    0.88
  -6   1   3   16.51    0.92
  -5  -1   3   62.60    2.54
   5  -1  -3   64.53    2.43
  -5  -1   3   63.01    2.63
   5  -1  -3   61.17    2.55
  -5  -1   3   61.90    2.76
  -5  -1   3   61.64    2.55
   5  -1  -3   65.03    2.55
  -5   1   3   62.11    2.62
  -5   1   3   64.66    2.58
   5   1  -3   64.76    2.43
  -5   1   3   60.19    2.60
  -5   1   3   66.06    2.57
  -5   1   3   59.80    2.73
   5   1  -3   67.60    2.57
   4  -1  -3   58.45    2.12
   4  -1  -3   57.86    2.22
   4  -1  -3   55.20    2.21
  -4  -1   3   52.76    2.20
  -4  -1   3   56.13    2.19
  -4  -1   3   53.61    2.27
  -4   1   3   52.97    2.25
   4   1  -3   57.07    2.12
  -4   1   3   54.55    2.22
  -4   1   3   53.31    2.26
   4   1  -3   54.52    2.22
  -4   1   3   55.03    2.24
  -4   1   3   51.32    2.35
   3  -1  -3  311.18   11.84
   3  -1  -3  315.58   12.08
  -3  -1   3  322.05   13.12
  -3  -1   3  304.59   12.49
   3  -1  -3  325.39   12.43
  -3  -1   3  314.02   12.41
  -3  -1   3  330.29   12.20
  -3   1   3  315.74   13.09
   3   1  -3  338.24   11.85
  -3   1   3  335.88   12.75
   3   1  -3  318.15   12.09
  -3   1   3  309.40   12.49
  -3   1   3  300.46   12.44
   3   1  -3  334.19   12.72
   2  -1  -3  170.91    6.07
  -2  -1   3  168.70    6.21
  -2  -1   3  163.25    6.71
   2  -1  -3  159.16    7.34
  -2  -1   3  161.43    6.33
   2  -1  -3  151.52    6.17
   2  -1  -3  164.55    6.35
  -2  -1   3  161.80    6.39
  -2   1   3  165.16    6.68
   2   1  -3  171.07    6.07
  -2   1   3  156.21    6.38
   2   1  -3  162.16    6.50
  -2   1   3  159.92    6.36
  -1  -1   3    2.19    0.17
   1  -1  -3    2.06    0.18
   1  -1  -3    2.26    0.17
   1  -1  -3    2.32    0.17
  -1  -1   3    1.86    0.18
   1  -1  -3    2.17    0.22
  -1  -1   3    2.15    0.15
   1   1  -3    2.38    0.17
  -1   1   3    2.33    0.15
   1   1  -3    2.05    0.16
   1   1  -3    2.73    0.19
  -1   1   3    2.33    0.18
   0  -1  -3  196.46    7.98
   0  -1   3  201.97    7.97
   0  -1  -3  205.64    7.98
   0  -1  -3  209.09    7.70
   0  -1   3  190.70    8.10
   0  -1  -3  230.85    7.62
   0  -1  -3  202.98    7.59
   0  -1  -3  206.35    7.71
   0   1  -3  199.17    7.80
   0   1   3  204.86    8.06
   0   1  -3  204.66    7.61
   0   1  -3  194.15    7.98
   0   1  -3  204.28    8.22
   0   1   3  221.53    7.97
  -1  -1  -3    5.67    0.33
   1  -1   3    5.50    0.28
   1  -1   3    5.42    0.29
  -1  -1  -3    5.52    0.35
  -1  -1  -3    5.67    0.27
  -1  -1  -3    5.39    0.30
   1  -1   3    5.13    0.36
  -1  -1  -3    5.27    0.30
  -1   1  -3    6.16    0.28
  -1   1  -3    5.23    0.28
   1   1   3    6.10    0.28
   1   1   3    5.72    0.33
  -1   1  -3    5.24    0.32
  -1   1  -3    5.95    0.36
  -2  -1  -3   27.59    1.13
  -2  -1  -3   25.87    0.98
   2  -1   3   23.51    1.13
  -2  -1  -3   25.87    1.03
  -2  -1  -3   26.43    1.20
   2  -1   3   25.84    1.05
   2  -1   3   24.64    1.03
  -2  -1  -3   24.96    1.05
   2   1   3   25.82    1.13
   2   1   3   25.74    0.99
  -2   1  -3   24.85    1.05
  -2   1  -3   23.87    1.13
  -2   1  -3   24.09    1.08
  -2   1  -3   26.54    0.99
  -2   1  -3   24.36    1.17
  -3  -1  -3   31.93    1.37
   3  -1   3   29.82    1.26
   3  -1   3   29.45    1.39
   3  -1   3   31.39    1.28
  -3  -1  -3   33.69    1.47
  -3  -1  -3   29.87    1.28
  -3  -1  -3   31.99    1.30
  -3   1  -3   31.19    1.18
  -3   1  -3   29.90    1.29
   3   1   3   31.02    1.38
  -3   1  -3   31.11    1.43
  -3   1  -3   28.90    1.31
  -3   1  -3   30.22    1.38
   3   1   3   31.96    1.23
  -4  -1  -3    1.55    0.29
   4  -1   3    1.92    0.23
   4  -1   3    1.24    0.28
  -4  -1  -3    1.61    0.24
  -4  -1  -3    1.59    0.21
  -4  -1  -3    1.68    0.26
  -4  -1  -3    1.47    0.24
   4  -1   3    1.31    0.17
  -4   1  -3    1.60    0.25
  -4   1  -3    1.42    0.27
  -4   1  -3    2.00    0.26
  -4   1  -3    1.64    0.12
   4   1   3    1.32    0.27
   4   1   3    1.69    0.19
  -4   1  -3    1.46    0.26
   5  -1   3  127.38    5.31
  -5  -1  -3  132.00    5.01
  -5  -1  -3  124.81    5.13
  -5  -1  -3  134.03    5.70
   5  -1   3  125.38    5.01
  -5  -1  -3  131.71    5.11
   5  -1   3  131.36    5.13
  -5  -1  -3  129.27    5.32
   5   1   3  131.85    4.99
   5   1   3  132.25    5.31
  -5   1  -3  131.57    5.66
  -5   1  -3  123.98    5.17
  -5   1  -3  130.71    5.34
  -5   1  -3  128.42    5.11
  -5   1  -3  131.69    4.98
   6  -1   3    5.05    0.35
  -6  -1  -3    5.38    0.42
[truncated: 2,790,318 more chars]
