# Supplementary material for: Crystal structure of {2-[({2-[(2-amino­ethyl)amino]­ethyl}imino)­meth­yl]-6-hy­droxy­phenolato-κ4 N,N′,N′′,O 1}(nitrato-κO)copper(II) ethanol 0.25-solvate
Source: Acta Crystallogr E Crystallogr Commun. 2015 Oct 24;71(Pt 11):m205–6. doi: 10.1107/S205698901501960X (PMC4645037; doi:10.1107/S205698901501960X)
Supplement: Supplementary file 2 [file e-71-0m205-Isup2.hkl]

data_I                                                                          
_shelx_title ' 9233sad in P2(1)/n'                                              
_shelx_refln_list_code          4                                               
_shelx_F_calc_maximum      315.43                                               
_exptl_crystal_F_000      1484.00                                               
_reflns_d_resolution_high  0.5846                                               
                                                                                
loop_                                                                           
 _space_group_symop_operation_xyz                                               
 'x, y, z'                                                                      
 '-x+1/2, y+1/2, -z+1/2'                                                        
 '-x, -y, -z'                                                                   
 'x-1/2, -y-1/2, z-1/2'                                                         
                                                                                
_cell_length_a    11.9518                                                       
_cell_length_b    12.1291                                                       
_cell_length_c    19.5901                                                       
_cell_angle_alpha  90.000                                                       
_cell_angle_beta   98.921                                                       
_cell_angle_gamma  90.000                                                       
                                                                                
_shelx_F_squared_multiplier     1.000                                           
                                                                                
loop_                                                                           
 _refln_index_h                                                                 
 _refln_index_k                                                                 
 _refln_index_l                                                                 
 _refln_F_squared_calc                                                          
 _refln_F_squared_meas                                                          
 _refln_F_squared_sigma                                                         
 _refln_observed_status                                                         
   2   0   0      10557.46       8710.52       120.34 o                         
   4   0   0      45495.66      44000.49       567.82 o                         
   6   0   0       3591.46       3554.13        54.51 o                         
   8   0   0      26057.80      25520.76       383.98 o                         
  10   0   0       5140.93       4877.09        84.96 o                         
  12   0   0        917.59       1109.98        48.15 o                         
  14   0   0        180.08        189.77        29.86 o                         
  16   0   0         14.26          3.68        29.66 o                         
  18   0   0        437.21        411.26        53.20 o                         
   2   1   0       1610.56       1587.18        20.98 o                         
   3   1   0        311.12        485.59        11.52 o                         
   4   1   0      11340.11      10562.41       108.33 o                         
   5   1   0       2165.85       2039.13        25.69 o                         
   6   1   0        617.90        723.33        13.86 o                         
   7   1   0        545.56        719.93        23.34 o                         
   8   1   0         61.95        136.07        43.63 o                         
   9   1   0        444.78        486.50        14.84 o                         
  10   1   0       4610.09       4462.88        58.07 o                         
  11   1   0         23.92         75.20        10.72 o                         
  12   1   0       1789.52       1790.54        41.15 o                         
  13   1   0         66.27         89.84        17.08 o                         
  14   1   0         36.74         50.68        18.32 o                         
  15   1   0       1641.31       1704.84        45.87 o                         
  16   1   0         23.13         52.24        22.38 o                         
  17   1   0         62.31         69.45        26.13 o                         
  18   1   0        641.62        580.49        40.96 o                         
  19   1   0        485.93        506.10        40.49 o                         
   0   2   0         90.90        112.42         4.94 o                         
   1   2   0        501.09        518.68        15.18 o                         
   2   2   0       3752.75       5325.23       123.23 o                         
   3   2   0      46953.85      47681.61       595.24 o                         
   4   2   0        787.80        651.57        13.84 o                         
   5   2   0       6590.73       6027.96        66.68 o                         
   6   2   0      10692.19      10660.89       111.95 o                         
   7   2   0       3369.52       3407.97        52.56 o                         
   8   2   0       4344.66       3890.98        45.65 o                         
   9   2   0       1487.14       1469.27        24.41 o                         
  10   2   0        388.32        406.87        15.21 o                         
  11   2   0         51.17        155.63        13.29 o                         
  12   2   0        697.71        825.01        24.15 o                         
  13   2   0        539.27        616.28        26.54 o                         
  14   2   0       1051.23       1114.81        36.48 o                         
  15   2   0        110.34        119.76        22.41 o                         
  16   2   0       1746.20       1759.85        49.53 o                         
  17   2   0          2.77          2.23        22.74 o                         
  18   2   0        332.45        318.04        30.95 o                         
  19   2   0        166.17        218.37        34.53 o                         
   1   3   0        366.03        318.04        11.80 o                         
   2   3   0      41543.13      42765.29       536.64 o                         
   3   3   0       1433.73       1303.51        26.87 o                         
   4   3   0      99496.06     100971.15      1205.74 o                         
   5   3   0        355.77        391.19        10.58 o                         
   6   3   0      19201.31      18194.72       188.76 o                         
   7   3   0        747.55        706.59        14.68 o                         
   8   3   0       7754.78       7159.93        82.16 o                         
   9   3   0         22.80         52.08         9.33 o                         
  10   3   0        198.20        260.59        13.85 o                         
  11   3   0        267.36        264.21        15.45 o                         
  12   3   0        877.54        947.32        27.33 o                         
  13   3   0         70.19         65.52        17.28 o                         
  14   3   0        595.69        642.66        28.91 o                         
  15   3   0         29.57         18.79        19.68 o                         
  16   3   0        460.30        494.54        29.89 o                         
  17   3   0         12.26         20.23        23.23 o                         
  18   3   0          6.13         19.16        26.21 o                         
  19   3   0          2.17         29.57        31.23 o                         
   0   4   0       4900.58       5986.64       163.27 o                         
   1   4   0       2522.18       3105.61        85.96 o                         
   2   4   0         74.91        151.51         9.65 o                         
   3   4   0        252.97        342.10        38.33 o                         
   4   4   0        399.40       1212.38       103.27 o                         
   5   4   0       1720.26       1911.09        28.51 o                         
   6   4   0       2523.96       3004.53        39.40 o                         
   7   4   0       1271.42       1100.09        19.01 o                         
   8   4   0       1681.05       1638.06        39.32 o                         
   9   4   0       1477.27       1538.20        32.00 o                         
  10   4   0        198.69        250.99        14.20 o                         
  11   4   0       2143.58       2227.02        49.88 o                         
  12   4   0        282.21        348.39        17.98 o                         
  13   4   0        248.86        299.54        21.31 o                         
  14   4   0       2604.60       2879.01        59.49 o                         
  15   4   0          8.95         10.79        19.09 o                         
  16   4   0        895.81        896.24        36.56 o                         
  17   4   0         27.28        -15.05        23.73 o                         
  18   4   0        268.20        192.52        32.30 o                         
  19   4   0        112.05         68.24        33.20 o                         
   1   5   0      41553.45      47760.85      1272.45 o                         
   2   5   0       3298.16       4120.58       111.94 o                         
   3   5   0       2039.07       1984.56        48.20 o                         
   4   5   0       1237.44       1288.08        31.07 o                         
   5   5   0        409.04        417.37        14.09 o                         
   6   5   0          3.07        148.44        18.40 o                         
   7   5   0       5804.44       5640.21        69.23 o                         
   8   5   0        181.22        165.65        10.20 o                         
   9   5   0        304.52        295.12        11.98 o                         
  10   5   0       2551.59       2617.36        42.47 o                         
  11   5   0       1678.63       1611.44        33.24 o                         
  12   5   0       3814.44       3767.20        60.78 o                         
  13   5   0        222.59        234.77        20.49 o                         
  14   5   0         66.89         75.96        19.07 o                         
  15   5   0         30.35         74.21        20.58 o                         
  16   5   0          0.60         18.52        22.32 o                         
  17   5   0         84.67         15.81        26.90 o                         
  18   5   0        222.23        220.97        34.26 o                         
  19   5   0         11.76         -8.48        47.48 o                         
   0   6   0      13447.11      14825.25       415.74 o                         
   1   6   0         13.61         21.14         7.37 o                         
   2   6   0      31578.69      36752.04       998.81 o                         
   3   6   0       5644.70       5967.47        76.72 o                         
   4   6   0       3279.58       3589.07        55.52 o                         
   5   6   0       2490.24       2753.95       114.59 o                         
   6   6   0         46.78         82.52        12.41 o                         
   7   6   0        471.01        456.09        15.50 o                         
   8   6   0       4894.85       4684.56        58.82 o                         
   9   6   0          7.18         87.04        10.41 o                         
  10   6   0        900.18        996.57        27.78 o                         
  11   6   0        130.61        164.80        14.66 o                         
  12   6   0       4362.12       4301.95        67.22 o                         
  13   6   0         75.35        100.86        18.57 o                         
  14   6   0        315.42        304.69        24.92 o                         
  15   6   0          0.76        -19.38        19.38 o                         
  16   6   0          0.34          0.41        30.14 o                         
  17   6   0         84.22         11.98        29.60 o                         
  18   6   0         80.45         97.55        31.63 o                         
  19   6   0         85.16          4.28        50.43 o                         
   1   7   0        103.09        123.71        11.70 o                         
   2   7   0       1592.77       1858.52        50.18 o                         
   3   7   0        814.23        815.86        33.93 o                         
   4   7   0        817.26        786.60        20.52 o                         
   5   7   0       2060.64       2066.35        35.37 o                         
   6   7   0        278.50        283.62        13.84 o                         
   7   7   0       2330.84       2294.33        36.94 o                         
   8   7   0        483.00        513.87        17.96 o                         
   9   7   0       1517.22       1361.38        26.66 o                         
  10   7   0        335.88        428.27        30.66 o                         
  11   7   0         13.57         24.44        12.94 o                         
  12   7   0       1464.89       1733.80        44.46 o                         
  13   7   0       1782.55       1658.85        46.21 o                         
  14   7   0          2.62         -4.66        19.49 o                         
  15   7   0        127.01         90.80        25.81 o                         
  16   7   0          4.97         12.83        26.39 o                         
  17   7   0        725.31        728.21        42.98 o                         
  18   7   0        283.26        256.56        35.29 o                         
   0   8   0         29.54        186.97        42.59 o                         
   1   8   0       3344.77       3747.39        70.93 o                         
   2   8   0        173.12        330.91        15.32 o                         
   3   8   0      12022.24      12708.83       367.81 o                         
   4   8   0        792.75        793.40        20.60 o                         
   5   8   0       9543.44       9258.99       133.13 o                         
   6   8   0         26.94         56.08        11.14 o                         
   7   8   0       5711.94       5473.06        85.11 o                         
   8   8   0        336.24        358.90        16.07 o                         
   9   8   0        994.74        898.57        23.51 o                         
  10   8   0        290.52        355.60        31.51 o                         
  11   8   0        463.35        496.78        27.14 o                         
  12   8   0        777.76        791.40        30.19 o                         
  13   8   0         34.62         38.06        19.29 o                         
  14   8   0        997.21       1126.81        41.27 o                         
  15   8   0        543.82        540.49        35.18 o                         
  16   8   0        530.02        618.26        45.63 o                         
  17   8   0         62.47         53.54        40.56 o                         
  18   8   0        407.50        344.58        58.12 o                         
   1   9   0       9745.42      10262.63       153.02 o                         
   2   9   0       2968.25       3587.31        80.79 o                         
   3   9   0          4.55         81.12        20.69 o                         
   4   9   0        304.70        434.40        36.43 o                         
   5   9   0        683.32        777.25        23.73 o                         
   6   9   0       3228.76       3709.70        61.91 o                         
   7   9   0       2854.13       2590.92        52.04 o                         
   8   9   0       1679.89       1706.63        36.99 o                         
   9   9   0       1130.94       1185.15        29.32 o                         
  10   9   0        664.56        760.09        26.93 o                         
  11   9   0         36.20         61.36        19.55 o                         
  12   9   0          7.01        172.55        22.61 o                         
  13   9   0         11.01         14.72        22.43 o                         
  14   9   0         72.93         93.64        23.95 o                         
  15   9   0        313.68        251.58        31.34 o                         
  16   9   0        259.96        248.41        33.81 o                         
  17   9   0          5.29         -0.75        30.55 o                         
   0  10   0         15.14         39.56        13.34 o                         
   1  10   0        332.71        339.49        17.38 o                         
   2  10   0       1994.79       2094.66        39.72 o                         
   3  10   0        108.13        277.15        49.52 o                         
   4  10   0        320.78        440.15        40.06 o                         
   5  10   0          4.47         10.93        12.52 o                         
   6  10   0         74.72         88.26        23.21 o                         
   7  10   0        206.60        237.01        17.16 o                         
   8  10   0        181.51        222.42        17.33 o                         
   9  10   0       1224.14       1240.32        31.12 o                         
  10  10   0          7.65          4.39        14.65 o                         
  11  10   0       1916.73       1808.38        49.17 o                         
  12  10   0       1516.63       1619.59        52.08 o                         
  13  10   0       1016.22        932.45        51.87 o                         
  14  10   0        244.23        250.97        37.68 o                         
  15  10   0        117.81        123.83        37.43 o                         
  16  10   0        648.36        577.62        40.53 o                         
  17  10   0        470.72        356.01        85.14 o                         
   1  11   0       5032.83       5181.79        96.85 o                         
   2  11   0       2357.04       2611.06        86.56 o                         
   3  11   0       1658.94       2260.64        92.75 o                         
   4  11   0       1112.17       1315.50        84.72 o                         
   5  11   0          0.34         53.30        14.88 o                         
   6  11   0       1207.19       1251.01        35.83 o                         
   7  11   0       1196.37       1222.34        39.80 o                         
   8  11   0        731.26        769.90        31.43 o                         
   9  11   0       2543.15       2416.39        46.38 o                         
  10  11   0        253.34        263.15        21.64 o                         
  11  11   0       1610.80       1536.87        50.91 o                         
  12  11   0         56.58         47.65        26.60 o                         
  13  11   0        390.75        446.29        41.40 o                         
  14  11   0        513.20        422.04        43.98 o                         
  15  11   0         11.47         50.59        36.16 o                         
  16  11   0         72.06         56.41        46.47 o                         
   0  12   0       3171.85       3279.49       103.12 o                         
   1  12   0       2462.72       2527.98        61.83 o                         
   2  12   0         50.87        204.85        18.83 o                         
   3  12   0        700.44        796.66        41.87 o                         
   4  12   0        706.37        823.52        58.53 o                         
   5  12   0       1568.77       1663.83        50.75 o                         
   6  12   0        483.67        569.29        32.26 o                         
   7  12   0        627.21        694.45        35.80 o                         
   8  12   0        144.02        163.17        19.47 o                         
   9  12   0          1.03         35.48        16.12 o                         
  10  12   0         90.01         90.77        18.84 o                         
  11  12   0       1065.53       1014.34        43.29 o                         
  12  12   0         31.89         38.06        27.44 o                         
  13  12   0        163.42        166.14        35.00 o                         
  14  12   0       1548.02       1442.98        80.00 o                         
  15  12   0          9.20         60.64        44.70 o                         
  16  12   0        271.86        171.59        80.40 o                         
   1  13   0       2172.31       2138.77        75.86 o                         
   2  13   0          7.10          2.80        17.84 o                         
   3  13   0          1.63         44.26        19.91 o                         
   4  13   0       1935.11       2064.53       117.39 o                         
   5  13   0       1574.70       1585.32        88.46 o                         
   6  13   0        423.77        415.27        37.33 o                         
   7  13   0        161.91        175.44        28.59 o                         
   8  13   0         66.07         70.32        22.92 o                         
   9  13   0        485.33        545.87        30.72 o                         
  10  13   0        160.37        225.07        37.72 o                         
  11  13   0         76.49         47.96        29.57 o                         
  12  13   0          6.79         44.99        36.64 o                         
  13  13   0        395.73        377.17        50.08 o                         
  14  13   0        258.96        158.69        68.44 o                         
  15  13   0        791.66        449.77       126.73 o                         
   0  14   0       5454.56       5892.11       199.13 o                         
   1  14   0         13.66          5.48        19.96 o                         
   2  14   0       1827.02       2069.76        66.43 o                         
   3  14   0       2837.36       2971.08        84.27 o                         
   4  14   0        290.87        285.91        27.19 o                         
   5  14   0       2259.16       2497.70       198.94 o                         
   6  14   0        577.99        611.72        54.19 o                         
   7  14   0        988.16       1097.72        67.82 o                         
   8  14   0       1175.23       1116.38        54.29 o                         
   9  14   0         76.40         78.96        24.28 o                         
  10  14   0        284.02        336.79        52.03 o                         
  11  14   0          5.67        -43.28        43.28 o                         
  12  14   0         20.83         13.50        45.02 o                         
  13  14   0        455.98        503.80        80.79 o                         
  14  14   0          0.81         79.26        63.38 o                         
   1  15   0       1746.71       1673.50        72.87 o                         
   2  15   0         11.01         36.76        23.58 o                         
   3  15   0        120.04        214.31        28.12 o                         
   4  15   0          9.12         -0.31        32.51 o                         
   5  15   0         15.24          7.68        35.02 o                         
   6  15   0          6.68         -0.91        37.00 o                         
   7  15   0       1042.59       1196.56        82.52 o                         
   8  15   0         82.31        110.39        43.11 o                         
   9  15   0        285.84        263.56        51.39 o                         
  10  15   0        960.44        915.92        91.59 o                         
  11  15   0        251.56        232.50        55.13 o                         
  12  15   0        373.18        333.47        58.10 o                         
  13  15   0          3.52        -21.81        90.37 o                         
   0  16   0       4001.25       3984.84       171.91 o                         
   1  16   0          3.68         45.14        29.39 o                         
   2  16   0        505.85        605.72        43.14 o                         
   3  16   0         91.72         88.57        27.28 o                         
   4  16   0        202.96        196.44        29.65 o                         
   5  16   0        593.35        681.42        47.08 o                         
   6  16   0        232.18        236.99        46.12 o                         
   7  16   0         74.01         80.87        45.58 o                         
   8  16   0        522.81        527.74        51.42 o                         
   9  16   0        883.60        877.81        96.61 o                         
  10  16   0       1339.38       1137.16        99.12 o                         
  11  16   0        567.13        303.60        77.85 o                         
  12  16   0        157.26         93.51        96.08 o                         
   1  17   0        512.10        638.57        56.30 o                         
   2  17   0        651.82        758.86        67.19 o                         
   3  17   0        111.19        141.49        52.86 o                         
   4  17   0       2138.54       2204.10       198.36 o                         
   5  17   0        731.93        762.13        65.76 o                         
   6  17   0        938.55        887.67        71.34 o                         
   7  17   0        119.10         30.68        46.74 o                         
   8  17   0        369.76        409.50        50.61 o                         
   9  17   0       1043.63        841.15        70.89 o                         
  10  17   0         75.20        121.52        68.53 o                         
  11  17   0        217.58        108.09        73.08 o                         
   0  18   0        401.64        508.99       171.91 o                         
   1  18   0          2.65         27.51        39.44 o                         
   2  18   0        443.07        477.76        43.57 o                         
   3  18   0        293.23        332.90        39.52 o                         
   4  18   0          3.56        -28.88        28.88 o                         
   5  18   0        293.37        290.05        48.73 o                         
   6  18   0        458.41        379.04        58.68 o                         
   7  18   0         72.28         74.17        38.79 o                         
   8  18   0         99.16         92.27        39.32 o                         
   9  18   0         57.39        182.23        71.70 o                         
   1  19   0        555.80        571.79        48.79 o                         
   2  19   0        547.52        549.16        47.93 o                         
   3  19   0        421.09        409.87        44.33 o                         
   4  19   0        945.52        931.58        56.80 o                         
   5  19   0        198.13        131.78        53.37 o                         
   6  19   0        840.22        730.70        73.51 o                         
   7  19   0          1.72         51.09        50.56 o                         
   0  20   0       1566.16       1712.09       278.90 o                         
   1  20   0        982.36        922.74        65.81 o                         
   2  20   0        148.04         55.05       123.61 o                         
 -19   0   1         16.99         -2.25        43.36 o                         
 -17   0   1       1118.65       1138.24        60.41 o                         
 -15   0   1        175.69        175.93        32.04 o                         
 -13   0   1       1808.78       1973.09        62.15 o                         
 -11   0   1        132.91        100.91        16.92 o                         
  -9   0   1       2257.46       1990.12        36.54 o                         
  -7   0   1      22827.42      21825.79       303.81 o                         
  -5   0   1       7577.50       6161.09        88.54 o                         
  -3   0   1        333.56        410.73         8.05 o                         
   3   0   1       3927.17       3353.49        46.38 o                         
   5   0   1       4941.16       3984.87        60.43 o                         
   7   0   1       6777.85       6295.89       101.26 o                         
   9   0   1       1674.33       1649.92        37.25 o                         
  11   0   1       1070.69        959.47        31.32 o                         
  13   0   1         10.27        -13.54        22.48 o                         
  15   0   1        158.23        148.70        32.26 o                         
  17   0   1         22.37         -3.27        32.92 o                         
  19   0   1         26.34        -41.13        43.07 o                         
 -20   1   1        214.31         29.08        87.25 o                         
 -19   1   1        244.64        241.86        32.87 o                         
 -18   1   1        359.69        436.61        34.78 o                         
 -17   1   1        350.68        391.03        31.49 o                         
 -16   1   1        364.63        429.16        29.53 o                         
 -15   1   1         47.54        131.82        20.97 o                         
 -14   1   1       1241.06       1276.13        41.38 o                         
 -13   1   1         41.25         85.16        17.50 o                         
 -12   1   1        359.13        437.49        23.34 o                         
 -11   1   1        415.53        408.22        15.67 o                         
 -10   1   1        558.15        804.06        36.24 o                         
  -9   1   1       3028.64       2913.78        36.54 o                         
  -8   1   1      10574.50       9883.74       108.58 o                         
  -7   1   1       2966.63       2950.52        33.51 o                         
  -6   1   1        217.54        224.70         7.24 o                         
  -5   1   1        271.87        374.30        23.68 o                         
  -4   1   1      13169.21      12768.54       129.39 o                         
  -3   1   1        342.25        310.71         6.15 o                         
  -2   1   1       3039.69       3164.58        42.18 o                         
   2   1   1       1125.32       1376.11        19.30 o                         
   3   1   1      23921.19      23362.09       236.81 o                         
   4   1   1       3610.24       3185.06        34.05 o                         
   5   1   1       5182.96       4792.14        54.43 o                         
   6   1   1       2719.76       2731.89        32.69 o                         
   7   1   1       3600.80       3400.21        40.16 o                         
   8   1   1      16576.13      15996.09       172.99 o                         
   9   1   1       3699.38       3434.78        44.37 o                         
  10   1   1       1712.36       1825.52        37.03 o                         
  11   1   1       1472.11       1513.08        40.98 o                         
  12   1   1        928.73       1015.68        26.60 o                         
  13   1   1        391.22        457.81        23.62 o                         
  14   1   1        285.03        322.09        23.56 o                         
  15   1   1        635.27        755.05        32.87 o                         
  16   1   1       1003.78        929.17        39.51 o                         
  17   1   1        841.34        914.61        54.09 o                         
  18   1   1        266.00        269.62        32.10 o                         
  19   1   1         19.14         29.39        33.80 o                         
 -20   2   1        325.62        326.16       102.84 o                         
 -19   2   1        238.70        295.64        38.14 o                         
 -18   2   1         28.96         33.66        25.19 o                         
 -17   2   1          6.10        -22.20        22.20 o                         
 -16   2   1         73.88        147.20        24.85 o                         
 -15   2   1        136.79        132.53        21.59 o                         
 -14   2   1        354.81        440.84        25.15 o                         
 -13   2   1       1191.71       1279.00        36.56 o                         
 -12   2   1       3014.03       3013.10        54.29 o                         
 -11   2   1       1008.07        992.97        28.46 o                         
 -10   2   1       5499.02       5391.16        68.91 o                         
  -9   2   1         66.56         93.51         7.90 o                         
  -8   2   1       2296.48       2177.66        31.01 o                         
  -7   2   1        950.81       1069.56        24.68 o                         
  -6   2   1        421.09        570.63        45.12 o                         
  -5   2   1       2415.00       2453.34        31.43 o                         
  -4   2   1        352.02        356.65        10.26 o                         
  -3   2   1      47053.54      47011.80       557.49 o                         
  -2   2   1      79885.53      85129.67      1125.44 o                         
  -1   2   1       4370.03       4983.48        96.13 o                         
   0   2   1       5025.45       5530.35       139.78 o                         
   1   2   1       6814.85       7271.86       138.57 o                         
   2   2   1      87592.98      89337.04      1127.25 o                         
   3   2   1      32762.15      34323.62       406.57 o                         
   4   2   1       1402.94       1470.48        20.50 o                         
   5   2   1      10320.73      10431.44       108.39 o                         
   6   2   1         17.26         80.22         9.32 o                         
   7   2   1       9972.08       9542.38       101.03 o                         
   8   2   1        831.29        871.66        16.58 o                         
   9   2   1       3849.55       3768.28        50.03 o                         
  10   2   1        819.06        836.57        20.98 o                         
  11   2   1       3568.57       3633.08        51.16 o                         
  12   2   1       3355.48       3265.65        51.03 o                         
  13   2   1       1124.25       1118.26        34.53 o                         
  14   2   1        124.61        166.13        21.55 o                         
  15   2   1        228.29        231.20        23.42 o                         
  16   2   1        424.77        405.98        28.49 o                         
  17   2   1         24.58          0.61        23.33 o                         
  18   2   1         20.13        -22.09        26.64 o                         
  19   2   1        551.20        485.89        37.67 o                         
 -19   3   1        113.05        169.54        31.25 o                         
 -18   3   1         42.55         53.19        25.62 o                         
 -17   3   1          2.64         -8.09        22.62 o                         
 -16   3   1         50.01         95.73        22.96 o                         
 -15   3   1         23.80        -17.92        18.62 o                         
 -14   3   1         91.37         88.27        19.29 o                         
 -13   3   1       1784.32       1778.40        44.57 o                         
 -12   3   1         92.79        165.92        18.52 o                         
 -11   3   1       6345.16       6228.07        82.22 o                         
 -10   3   1        381.16        404.62        16.70 o                         
  -9   3   1       5286.19       5088.44        59.26 o                         
  -8   3   1          2.89         18.82         9.08 o                         
  -7   3   1        606.28        429.22        11.77 o                         
  -6   3   1       1344.64       1624.41        89.24 o                         
  -5   3   1       2374.92       2612.71        33.65 o                         
  -4   3   1       5454.12       6632.73       238.23 o                         
  -3   3   1      16892.99      16276.45       206.68 o                         
  -2   3   1       4727.43       5396.20       106.26 o                         
  -1   3   1       4107.51       4267.48        92.34 o                         
   0   3   1       1264.47       1496.68        40.80 o                         
   1   3   1       8087.99       7938.11       158.03 o                         
   2   3   1       5678.54       5953.05        78.43 o                         
   3   3   1      16195.39      15944.39       204.78 o                         
   4   3   1       5647.86       5551.43        68.14 o                         
   5   3   1          2.14         34.21         6.27 o                         
   6   3   1        682.34        872.82        33.03 o                         
   7   3   1         49.19         78.26         8.09 o                         
   8   3   1        120.35        124.88         9.10 o                         
   9   3   1       1695.75       1596.17        26.55 o                         
  10   3   1       1581.13       1485.90        29.33 o                         
  11   3   1         32.29         32.22        11.21 o                         
  12   3   1        864.36        833.86        24.55 o                         
  13   3   1        668.91        753.05        28.82 o                         
  14   3   1        202.25        217.10        21.30 o                         
  15   3   1        170.01        131.05        21.67 o                         
  16   3   1          0.64         19.07        21.72 o                         
  17   3   1          1.83         24.57        24.77 o                         
  18   3   1         13.99         45.58        26.75 o                         
  19   3   1         72.30         45.14        31.41 o                         
 -19   4   1         18.51         -9.78        30.01 o                         
 -18   4   1         52.40         63.01        28.35 o                         
 -17   4   1          1.25          8.82        22.76 o                         
 -16   4   1        979.70       1053.29        41.72 o                         
 -15   4   1        248.10        268.60        24.43 o                         
 -14   4   1        967.39       1075.60        41.79 o                         
 -13   4   1         53.94         83.67        19.46 o                         
 -12   4   1       1591.58       1676.24        34.08 o                         
 -11   4   1       1749.59       1932.74        47.48 o                         
 -10   4   1        554.71        472.50        17.85 o                         
  -9   4   1        413.40        464.53        14.85 o                         
  -8   4   1        347.53        354.94        10.97 o                         
  -7   4   1       1469.72       1588.92        38.85 o                         
  -6   4   1       8856.30       9623.20       110.92 o                         
  -5   4   1        876.95       1184.51        26.77 o                         
  -4   4   1         37.91        150.24        45.45 o                         
  -3   4   1        291.45        284.13        11.46 o                         
  -2   4   1        318.08        362.09        11.19 o                         
  -1   4   1       2216.17       2743.09        53.30 o                         
   0   4   1       6769.08       8710.90       295.63 o                         
   1   4   1       5799.28       6060.40       149.48 o                         
   2   4   1       3062.52       2585.27        48.93 o                         
   3   4   1       7665.95       7709.85       101.76 o                         
   4   4   1      40338.62      41086.76       521.00 o                         
   5   4   1        147.14        255.63        10.16 o                         
   6   4   1        631.40        544.80        29.05 o                         
   7   4   1        630.88        591.35        14.24 o                         
   8   4   1       6553.13       6393.16        71.77 o                         
   9   4   1       3343.05       3159.43        40.40 o                         
  10   4   1       1616.76       1694.70        32.46 o                         
  11   4   1       1715.86       2006.55        41.19 o                         
  12   4   1        911.90        915.30        26.53 o                         
  13   4   1       1374.96       1373.20        37.99 o                         
  14   4   1       3103.16       3210.89        61.14 o                         
  15   4   1        682.14        633.67        30.58 o                         
  16   4   1       1634.43       1622.47        47.11 o                         
  17   4   1        187.40        153.76        27.76 o                         
  18   4   1        203.65        175.52        32.45 o                         
  19   4   1        339.88        302.84        43.45 o                         
 -19   5   1         86.95         35.81        44.17 o                         
 -18   5   1        789.40        847.59        47.46 o                         
 -17   5   1        156.99        142.42        27.43 o                         
 -16   5   1        628.96        621.99        38.76 o                         
 -15   5   1        944.94        944.40        37.33 o                         
 -14   5   1       2579.40       2595.47        54.03 o                         
 -13   5   1        140.79        122.43        18.69 o                         
 -12   5   1       2501.65       2804.64        49.66 o                         
 -11   5   1        184.74        265.37        16.92 o                         
 -10   5   1        612.16        662.28        30.38 o                         
  -9   5   1        638.25        675.84        15.90 o                         
  -8   5   1        610.16        641.02        17.24 o                         
  -7   5   1       1159.43       1326.85        39.05 o                         
  -6   5   1      35351.50      35253.88       406.90 o                         
  -5   5   1        121.13        170.29         9.50 o                         
  -4   5   1      11946.08      12212.95       158.50 o                         
  -3   5   1       2417.75       2368.27        57.89 o                         
  -2   5   1      22621.48      25799.39       443.37 o                         
  -1   5   1       1951.64       2720.96        58.20 o                         
   0   5   1        112.25        165.33         7.95 o                         
   1   5   1       3856.24       4943.36        94.99 o                         
   2   5   1       3929.93       4317.48        83.75 o                         
   3   5   1      11179.24      11371.74       149.04 o                         
   4   5   1      14677.77      15411.98       200.13 o                         
   5   5   1        348.72        310.44        18.56 o                         
   6   5   1      10166.84      10040.51       121.39 o                         
   7   5   1       3249.56       3113.19        43.13 o                         
   8   5   1         22.64         28.78         6.69 o                         
   9   5   1       1761.62       1708.41        26.33 o                         
  10   5   1       1807.22       1823.96        44.84 o                         
  11   5   1        302.43        291.16        16.90 o                         
  12   5   1          1.03         63.25        13.49 o                         
  13   5   1         33.05         41.43        17.03 o                         
  14   5   1         11.40         -7.16        17.69 o                         
  15   5   1       1603.06       1659.53        45.81 o                         
  16   5   1          8.63         35.02        30.38 o                         
  17   5   1        160.54        206.61        32.06 o                         
  18   5   1         27.89         -6.10        35.80 o                         
  19   5   1         26.15        104.18        50.53 o                         
 -19   6   1         76.63        -39.82        48.81 o                         
 -18   6   1        481.12        507.32        47.03 o                         
 -17   6   1        131.53        106.05        29.65 o                         
 -16   6   1         49.17         70.30        24.49 o                         
 -15   6   1        362.54        340.34        27.22 o                         
 -14   6   1         72.10         94.14        20.40 o                         
 -13   6   1        278.83        272.13        21.23 o                         
 -12   6   1        157.94        413.44        24.31 o                         
 -11   6   1        284.90        310.17        18.26 o                         
 -10   6   1       2082.53       2081.76        35.62 o                         
  -9   6   1       7043.19       6858.27        82.24 o                         
  -8   6   1       1071.35       1121.52        30.38 o                         
  -7   6   1       2124.65       1918.34        30.12 o                         
  -6   6   1        725.01        792.52        20.40 o                         
  -5   6   1      10696.44      10652.79       140.47 o                         
  -4   6   1       1249.39       1568.48        51.31 o                         
  -3   6   1      14260.96      15260.68       379.89 o                         
  -2   6   1      10735.76      12839.08       331.51 o                         
  -1   6   1         36.76         26.81         5.42 o                         
   0   6   1       4476.91       4953.45        95.38 o                         
   1   6   1        786.96       1015.39        31.75 o                         
   2   6   1        802.94        963.21        37.62 o                         
   3   6   1       5116.13       5149.70        73.73 o                         
   4   6   1        264.05        322.36        12.16 o                         
   5   6   1       9214.26       9119.18       122.97 o                         
   6   6   1       3830.79       3726.12        51.21 o                         
   7   6   1       1675.02       1641.71        28.18 o                         
   8   6   1        122.72        158.79        11.21 o                         
   9   6   1        318.00        328.49        12.88 o                         
  10   6   1        306.42        312.36        16.54 o                         
  11   6   1          0.80          3.79        12.58 o                         
  12   6   1        998.25        934.25        29.31 o                         
  13   6   1         17.47         26.75        17.22 o                         
  14   6   1        149.91        212.07        22.83 o                         
  15   6   1         12.01         22.78        24.02 o                         
  16   6   1        645.04        686.69        40.11 o                         
  17   6   1        140.33        196.48        31.90 o                         
  18   6   1          3.67        -21.07        30.08 o                         
  19   6   1          0.20        -74.79       102.84 o                         
 -18   7   1        449.88        506.57        39.88 o                         
 -17   7   1          3.98         23.78        28.92 o                         
 -16   7   1         12.99         36.96        25.87 o                         
 -15   7   1        212.31        234.11        26.51 o                         
 -14   7   1        949.42        930.67        37.47 o                         
 -13   7   1         27.84        118.09        19.30 o                         
 -12   7   1       1486.22       1595.51        38.30 o                         
 -11   7   1        357.74        383.86        20.32 o                         
 -10   7   1       3931.59       3804.07        54.66 o                         
  -9   7   1        767.02        762.50        20.64 o                         
  -8   7   1         31.88         90.96        10.65 o                         
  -7   7   1         69.55        126.95        12.04 o                         
  -6   7   1        149.22        144.54        11.30 o                         
  -5   7   1         39.20        151.77        33.25 o                         
  -4   7   1        342.70        434.70        13.93 o                         
  -3   7   1        178.96        198.05        10.39 o                         
  -2   7   1         79.41        201.48        12.98 o                         
  -1   7   1        177.21        236.38        10.65 o                         
   0   7   1      13177.67      14867.06       213.77 o                         
   1   7   1       4793.37       5825.57        87.96 o                         
   2   7   1       5152.55       5429.84       140.37 o                         
   3   7   1         74.84        103.24         9.35 o                         
   4   7   1        165.97        208.61        13.82 o                         
   5   7   1        879.42       1024.88        70.01 o                         
   6   7   1         12.36         18.36         9.28 o                         
   7   7   1       2473.87       2606.03        40.44 o                         
   8   7   1       7833.82       7669.89        94.81 o                         
   9   7   1         27.59         28.94        10.50 o                         
  10   7   1       4700.70       4570.99        69.33 o                         
  11   7   1         18.22         51.06        13.70 o                         
  12   7   1       4398.61       4352.22        84.27 o                         
  13   7   1        340.37        393.68        24.37 o                         
  14   7   1        246.77        249.83        25.35 o                         
  15   7   1        128.91        189.34        30.58 o                         
  16   7   1          3.27         22.37        25.56 o                         
  17   7   1        276.93        218.76        32.83 o                         
  18   7   1        609.75        577.81        41.84 o                         
 -18   8   1        307.04        338.46        50.39 o                         
 -17   8   1          5.35        -18.60        29.31 o                         
 -16   8   1         17.05         51.19        26.34 o                         
 -15   8   1          0.87         36.97        23.36 o                         
 -14   8   1        902.98        934.27        37.78 o                         
 -13   8   1          6.74         37.55        19.29 o                         
 -12   8   1       1699.67       1751.10        47.40 o                         
 -11   8   1        695.10        759.99        31.65 o                         
 -10   8   1       7249.09       6818.41        91.42 o                         
  -9   8   1          2.55         43.24        11.25 o                         
  -8   8   1       5931.45       5830.13        77.49 o                         
  -7   8   1         54.15         96.14        15.91 o                         
  -6   8   1         13.83         31.11        10.33 o                         
  -5   8   1        627.57        901.85        61.35 o                         
  -4   8   1        557.87        560.95        15.54 o                         
  -3   8   1        379.48        543.88        32.78 o                         
  -2   8   1      12392.74      13462.38       284.86 o                         
  -1   8   1        899.60        908.44        24.13 o                         
   0   8   1      20809.63      22613.14       305.56 o                         
   1   8   1        124.27         86.86        10.41 o                         
   2   8   1       8993.35       9513.47       291.22 o                         
   3   8   1          3.03         25.84        11.04 o                         
   4   8   1          2.16         39.67        10.54 o                         
   5   8   1        312.43        381.33        18.33 o                         
   6   8   1        904.13        961.12        25.80 o                         
   7   8   1        179.95        196.88        13.54 o                         
   8   8   1        955.78       1082.34        28.01 o                         
   9   8   1       1058.57       1117.80        28.71 o                         
  10   8   1       3170.47       3131.65        59.40 o                         
  11   8   1        664.32        693.26        28.91 o                         
  12   8   1        539.36        549.11        31.11 o                         
  13   8   1        513.55        514.64        31.12 o                         
  14   8   1        706.64        687.05        35.82 o                         
  15   8   1          1.20         18.79        24.54 o                         
  16   8   1          5.03        -25.57        25.66 o                         
  17   8   1          6.41         21.13        28.88 o                         
  18   8   1         72.10          6.79        87.77 o                         
 -17   9   1          1.28         -1.93        33.60 o                         
 -16   9   1          8.28         46.84        27.82 o                         
 -15   9   1        119.32        110.29        36.85 o                         
 -14   9   1       1222.44       1133.45        44.16 o                         
 -13   9   1       1515.69       1468.86        50.12 o                         
 -12   9   1        653.22        661.91        32.49 o                         
 -11   9   1       1210.38       1191.27        39.77 o                         
 -10   9   1         20.83         35.04        13.62 o                         
  -9   9   1        957.49       1016.23        28.01 o                         
  -8   9   1        984.50       1052.43        27.73 o                         
  -7   9   1         10.75         48.14        13.99 o                         
  -6   9   1       2732.72       3088.96        53.64 o                         
  -5   9   1       3198.51       3566.44        58.53 o                         
  -4   9   1       3259.31       3475.54        75.42 o                         
  -3   9   1         40.02         78.02        10.47 o                         
  -2   9   1          6.98        111.40        27.76 o                         
  -1   9   1       5168.20       5756.80       102.61 o                         
   0   9   1        566.12        539.45        17.71 o                         
   1   9   1       7056.64       7523.29       121.76 o                         
   2   9   1       6384.11       7041.85       183.92 o                         
   3   9   1       2340.17       2546.62        59.23 o                         
   4   9   1       1923.14       2019.46        38.42 o                         
   5   9   1        965.40       1035.06        27.50 o                         
   6   9   1       3059.99       2865.23        51.50 o                         
   7   9   1        566.24        562.46        23.60 o                         
   8   9   1        238.84        209.83        21.29 o                         
   9   9   1        680.42        708.18        24.40 o                         
  10   9   1        920.87        924.19        32.35 o                         
  11   9   1        159.79        170.29        20.03 o                         
  12   9   1        176.28        186.35        23.20 o                         
  13   9   1         49.94         40.01        24.42 o                         
  14   9   1        484.61        557.35        41.10 o                         
  15   9   1        559.98        490.32        35.12 o                         
  16   9   1        291.75        276.47        34.44 o                         
  17   9   1        134.22        170.53        34.27 o                         
 -17  10   1         47.80         25.73        38.35 o                         
 -16  10   1       1291.24       1212.49        60.16 o                         
 -15  10   1        103.88         38.48        33.67 o                         
 -14  10   1       1161.23       1136.31        58.71 o                         
 -13  10   1         27.49        138.81        28.12 o                         
 -12  10   1        196.90        276.46        27.68 o                         
 -11  10   1         36.34        111.76        22.67 o                         
 -10  10   1        450.74        428.53        21.59 o                         
  -9  10   1        279.85        322.60        18.50 o                         
  -8  10   1        929.11        945.98        29.72 o                         
  -7  10   1        250.08        272.90        17.90 o                         
  -6  10   1        591.08        741.66        47.74 o                         
  -5  10   1       2250.14       2432.18        54.54 o                         
  -4  10   1        263.24        277.86        15.64 o                         
  -3  10   1         59.71         91.19        14.61 o                         
  -2  10   1        950.75       1118.91        45.51 o                         
  -1  10   1       2142.93       2330.36        45.41 o                         
   0  10   1       1922.73       2016.93        38.12 o                         
   1  10   1        761.09        811.78        22.79 o                         
   2  10   1       2191.77       2377.12        46.04 o                         
   3  10   1       2460.62       2599.53        57.05 o                         
   4  10   1       1389.31       1593.58        39.48 o                         
   5  10   1        578.40        718.00        25.54 o                         
   6  10   1       6408.33       6337.53        97.68 o                         
   7  10   1        210.37        200.75        17.00 o                         
   8  10   1       3543.65       3487.63        56.98 o                         
   9  10   1          2.69         39.78        23.23 o                         
  10  10   1          2.08        -16.48        16.48 o                         
  11  10   1         27.47         39.91        19.09 o                         
  12  10   1       1286.67       1209.48        47.08 o                         
  13  10   1         30.81         13.96        27.43 o                         
  14  10   1       1752.31       1807.28        73.42 o                         
  15  10   1         87.50         91.19        28.33 o                         
  16  10   1       3070.40       2951.99        82.19 o                         
  17  10   1         56.80         65.67        51.41 o                         
 -16  11   1        770.34        685.35       106.75 o                         
 -15  11   1          2.05         16.28        42.67 o                         
 -14  11   1       1494.12       1498.14        66.88 o                         
 -13  11   1        241.29        249.78        36.42 o                         
 -12  11   1        693.14        634.71        36.41 o                         
 -11  11   1         36.48        111.25        29.06 o                         
 -10  11   1          0.52         21.64        15.46 o                         
  -9  11   1        578.65        656.42        32.17 o                         
  -8  11   1       1900.49       2025.99        54.82 o                         
  -7  11   1         58.95         76.42        16.39 o                         
  -6  11   1       5534.69       5559.63       127.72 o                         
  -5  11   1         28.50         27.67        15.55 o                         
  -4  11   1       4984.75       5774.91       192.22 o                         
  -3  11   1       1524.86       1750.23        54.66 o                         
  -2  11   1       4047.70       4461.30        84.81 o                         
  -1  11   1        865.71        977.61        42.68 o                         
   0  11   1         36.28         45.93        12.45 o                         
   1  11   1       1546.80       1615.77        43.84 o                         
   2  11   1       3734.16       3925.48        83.47 o                         
   3  11   1       5502.32       5498.21       111.07 o                         
   4  11   1       4314.39       4637.29       147.93 o                         
   5  11   1        168.84        202.25        18.04 o                         
   6  11   1       3319.65       3256.37        61.84 o                         
   7  11   1       1611.32       1496.44        37.73 o                         
   8  11   1        177.44        199.08        16.62 o                         
   9  11   1         10.91          6.37        14.10 o                         
  10  11   1         59.20         79.92        20.66 o                         
  11  11   1        560.29        643.77        38.62 o                         
  12  11   1          3.27         15.83        25.88 o                         
  13  11   1         11.10         19.14        34.45 o                         
  14  11   1         55.14         51.70        34.60 o                         
  15  11   1        260.52        205.58        43.93 o                         
  16  11   1        298.12        238.15        42.83 o                         
 -16  12   1        329.74        200.28        76.75 o                         
 -15  12   1        136.09        121.94        46.82 o                         
 -14  12   1         56.56        131.63        44.21 o                         
 -13  12   1         72.83         31.59        38.03 o                         
 -12  12   1        168.06        166.64        31.39 o                         
 -11  12   1        279.72        356.56        45.54 o                         
 -10  12   1       1280.98       1236.28        37.98 o                         
  -9  12   1       1971.40       2006.56        44.56 o                         
  -8  12   1        591.29        629.34        29.34 o                         
  -7  12   1        807.05        881.40        39.22 o                         
  -6  12   1         73.88        101.39        23.59 o                         
  -5  12   1        169.62        277.10        40.28 o                         
  -4  12   1        147.66        168.51        26.11 o                         
  -3  12   1       1301.13       1419.22        43.78 o                         
  -2  12   1       3966.39       4232.39        92.20 o                         
  -1  12   1          5.62         28.67        14.83 o                         
   0  12   1        296.32        344.82        22.75 o                         
   1  12   1        522.20        593.08        28.36 o                         
   2  12   1       3272.09       3209.89        66.50 o                         
   3  12   1        107.13        122.11        16.18 o                         
   4  12   1        350.73        422.74        36.36 o                         
   5  12   1        699.79        792.52        43.00 o                         
   6  12   1        627.19        777.77        40.18 o                         
   7  12   1       1321.51       1297.29        63.95 o                         
   8  12   1       1086.68       1128.02        41.22 o                         
   9  12   1       1275.92       1252.49        38.78 o                         
  10  12   1        645.71        656.56        44.03 o                         
  11  12   1        387.86        430.55        46.68 o                         
  12  12   1        112.25         52.26        35.00 o                         
  13  12   1        544.04        488.09        41.28 o                         
  14  12   1        818.32        760.64        70.31 o                         
  15  12   1        183.14        140.34        47.55 o                         
  16  12   1        209.78        175.55       106.99 o                         
 -15  13   1         58.40        115.48        50.93 o                         
 -14  13   1         57.53        114.35        44.37 o                         
 -13  13   1         38.19         97.24        47.53 o                         
 -12  13   1        693.92        678.97        50.50 o                         
 -11  13   1       2037.17       1799.99        62.59 o                         
 -10  13   1        522.56        576.15        31.72 o                         
  -9  13   1        675.80        719.24        33.37 o                         
  -8  13   1        317.79        347.29        30.04 o                         
  -7  13   1       1540.52       1465.10        56.32 o                         
  -6  13   1        154.94        157.01        33.02 o                         
  -5  13   1        218.72        244.71        51.28 o                         
  -4  13   1          8.22         44.86        24.73 o                         
  -3  13   1        670.12        764.80        34.43 o                         
  -2  13   1         41.92         48.54        17.48 o                         
  -1  13   1        546.49        686.84        36.26 o                         
   0  13   1       2193.57       2206.86        66.77 o                         
   1  13   1        592.66        684.43        35.88 o                         
   2  13   1       1214.84       1348.65        84.71 o                         
   3  13   1        420.20        515.11        31.24 o                         
   4  13   1       1318.70       1333.65        67.15 o                         
   5  13   1        355.54        408.59        37.07 o                         
   6  13   1         37.29         13.89        22.81 o                         
   7  13   1        444.45        526.48        36.68 o                         
   8  13   1       1451.58       1493.07        50.20 o                         
   9  13   1         43.65         25.07        19.64 o                         
  10  13   1       2583.24       2549.11        67.65 o                         
  11  13   1         12.72         52.16        30.28 o                         
  12  13   1       2545.68       2479.05        81.55 o                         
  13  13   1          0.06         36.75        47.00 o                         
  14  13   1         11.00         47.72        51.78 o                         
  15  13   1         83.06        205.67       110.11 o                         
 -14  14   1          2.77         -1.99        88.81 o                         
 -13  14   1        525.94        641.51        75.02 o                         
 -12  14   1       1707.72       1546.80       101.24 o                         
 -11  14   1        116.37         98.73        40.37 o                         
 -10  14   1       1251.32       1077.50        88.53 o                         
  -9  14   1        125.76        131.82        23.17 o                         
  -8  14   1        287.08        277.07        30.24 o                         
  -7  14   1       1038.79       1221.26        72.25 o                         
  -6  14   1         52.74         51.91        34.34 o                         
  -5  14   1       1473.40       1596.92        86.58 o                         
  -4  14   1        789.14        934.23        95.88 o                         
  -3  14   1        931.67       1035.50        45.64 o                         
  -2  14   1       4254.19       4506.47       168.04 o                         
  -1  14   1        130.41        119.79        23.11 o                         
   0  14   1       2754.58       3112.91        86.88 o                         
   1  14   1        109.04        130.07        24.21 o                         
   2  14   1       2749.39       2813.46        81.00 o                         
   3  14   1        460.30        570.85        40.78 o                         
   4  14   1       1002.85        962.26        82.66 o                         
   5  14   1        899.53        897.13        59.56 o                         
   6  14   1        186.70        162.71        38.63 o                         
   7  14   1       1244.68       1289.36        75.19 o                         
   8  14   1        700.89        675.09        50.40 o                         
   9  14   1        199.16        214.53        30.62 o                         
  10  14   1          6.51         -4.29        35.16 o                         
  11  14   1        264.83        216.46        50.52 o                         
  12  14   1        345.87        388.72        59.65 o                         
  13  14   1          7.73        -13.11        56.92 o                         
  14  14   1          9.46        -24.93        82.06 o                         
 -13  15   1        335.98        181.13        70.50 o                         
 -12  15   1        181.90        223.74        54.79 o                         
 -11  15   1        522.22        460.44        81.22 o                         
 -10  15   1        190.49        241.54        63.53 o                         
  -9  15   1        163.42        210.44        31.72 o                         
  -8  15   1         21.51          1.89        44.17 o                         
  -7  15   1        106.67        115.01        40.94 o                         
  -6  15   1        374.32        459.77        50.25 o                         
  -5  15   1          1.70         -3.18        33.61 o                         
  -4  15   1         30.01         14.82        22.26 o                         
  -3  15   1         59.12         36.72        23.91 o                         
  -2  15   1        135.37        173.67        27.37 o                         
  -1  15   1          4.62         -8.08        22.46 o                         
   0  15   1         49.42        110.42        25.92 o                         
   1  15   1          3.30        -21.83        21.83 o                         
   2  15   1       1017.13       1132.00        50.90 o                         
   3  15   1       1006.80       1056.15        48.76 o                         
   4  15   1       1134.97       1303.17        78.26 o                         
   5  15   1       1619.23       1642.32        84.11 o                         
   6  15   1        355.37        445.21        51.28 o                         
   7  15   1         76.10         48.18        38.69 o                         
   8  15   1        146.26         98.60        37.26 o                         
   9  15   1        658.67        680.56        56.53 o                         
  10  15   1        103.04        137.63       103.35 o                         
  11  15   1        417.62        391.21        91.41 o                         
  12  15   1         36.58         40.88        50.15 o                         
  13  15   1       1126.95        871.50       129.84 o                         
 -12  16   1        426.55        436.90        80.43 o                         
 -11  16   1        156.52         75.13        69.08 o                         
 -10  16   1          0.43         21.81        59.49 o                         
  -9  16   1         14.74         46.86        32.05 o                         
  -8  16   1          1.79         30.73        35.05 o                         
  -7  16   1       1237.71       1258.71        78.55 o                         
  -6  16   1          7.04         33.18        39.42 o                         
  -5  16   1        540.65        598.72        58.04 o                         
  -4  16   1         86.33         99.64        42.28 o                         
  -3  16   1        171.35        226.92        31.78 o                         
  -2  16   1         37.96         41.29        25.70 o                         
  -1  16   1        283.60        274.55        41.53 o                         
   0  16   1         26.08         74.39        46.78 o                         
   1  16   1       1113.35       1163.98        78.86 o                         
   2  16   1        520.90        553.29        51.02 o                         
   3  16   1        694.42        753.79        44.70 o                         
   4  16   1       2207.90       2316.97        95.35 o                         
   5  16   1        742.03        721.11        62.47 o                         
   6  16   1        258.35        221.78        49.33 o                         
   7  16   1        170.92        224.32        47.02 o                         
   8  16   1        687.85        670.03        87.11 o                         
   9  16   1        209.76        236.19        82.16 o                         
  10  16   1         37.35         23.86        62.04 o                         
  11  16   1         21.22        106.88        78.42 o                         
  12  16   1         78.79        104.12        67.91 o                         
 -11  17   1        637.82        340.71       116.34 o                         
 -10  17   1          2.78        -56.89        59.86 o                         
  -9  17   1        744.67        667.71        66.50 o                         
  -8  17   1       1196.90       1127.79        60.04 o                         
  -7  17   1        167.72        118.53        40.56 o                         
  -6  17   1        265.57        325.20        58.53 o                         
  -5  17   1          4.73          6.14        40.39 o                         
  -4  17   1       1736.32       1933.55        72.69 o                         
  -3  17   1        539.39        647.47        46.03 o                         
  -2  17   1        175.66        199.89        33.31 o                         
  -1  17   1       1948.31       2049.29        82.31 o                         
   0  17   1          5.94         36.48        28.47 o                         
   1  17   1       1555.04       1588.27       144.22 o                         
   2  17   1         83.72         70.45        28.92 o                         
   3  17   1       1943.43       2107.84       103.45 o                         
   4  17   1        512.43        619.09        88.61 o                         
   5  17   1         30.74         18.12        26.76 o                         
   6  17   1        434.66        462.36        57.70 o                         
   7  17   1        189.24        225.89        45.36 o                         
   8  17   1        664.45        600.24        48.16 o                         
   9  17   1        298.33        336.48        69.79 o                         
  10  17   1         46.97        -64.63        64.63 o                         
  11  17   1        285.69        155.27        75.61 o                         
  -9  18   1        244.02        103.47        52.63 o                         
  -8  18   1        157.63         84.74        39.16 o                         
  -7  18   1          3.09         47.91        40.84 o                         
  -6  18   1        163.16        171.97        50.24 o                         
  -5  18   1         53.79         82.69        46.99 o                         
  -4  18   1         15.82         -3.30        31.04 o                         
  -3  18   1          4.97         -2.84        29.31 o                         
  -2  18   1        209.16        220.75        36.60 o                         
  -1  18   1        134.78         66.76        32.16 o                         
   0  18   1         23.01          9.10        30.18 o                         
   1  18   1       1149.36       1307.85        68.07 o                         
   2  18   1         37.89         25.61        40.68 o                         
   3  18   1         45.83         11.59        31.26 o                         
   4  18   1        315.37        318.96        54.12 o                         
   5  18   1        422.36        411.51        81.00 o                         
   6  18   1         59.63         55.35        68.73 o                         
   7  18   1        714.03        650.54        59.72 o                         
   8  18   1        207.67        161.62        44.92 o                         
   9  18   1        770.10        633.26        88.84 o                         
  -7  19   1        274.89        231.26        54.04 o                         
  -6  19   1        376.49        410.46        54.11 o                         
  -5  19   1         25.12        -31.15        31.15 o                         
  -4  19   1        420.99        496.69        46.02 o                         
  -3  19   1        304.54        294.32        66.27 o                         
  -2  19   1        500.21        630.53        69.56 o                         
  -1  19   1        635.72        658.69        85.31 o                         
   0  19   1        501.30        577.78        48.35 o                         
   1  19   1        864.41        933.65        61.32 o                         
   2  19   1         42.25         46.49        33.15 o                         
   3  19   1          2.00        -16.36        37.78 o                         
   4  19   1        209.67        138.10        37.00 o                         
   5  19   1         11.63         -3.29        36.93 o                         
   6  19   1         94.93         52.63        51.03 o                         
   7  19   1        506.61        364.99        64.24 o                         
  -2  20   1         16.43         34.28       109.07 o                         
  -1  20   1        744.24        549.75        98.54 o                         
   0  20   1       1620.90       1532.19       113.13 o                         
   1  20   1        333.57        365.31       121.01 o                         
 -20   0   2        241.85        212.94        94.53 o                         
 -18   0   2       1801.33       1806.09        84.32 o                         
 -16   0   2        172.61        209.07        35.60 o                         
 -14   0   2          8.33         19.56        33.26 o                         
 -12   0   2       6301.90       6412.95       134.74 o                         
 -10   0   2      10785.57       9761.42       142.87 o                         
  -8   0   2      29366.28      29472.12       408.89 o                         
  -6   0   2       2324.73       2265.57        35.33 o                         
  -4   0   2      16346.91      16036.53       197.15 o                         
  -2   0   2      38078.46      37489.08       510.13 o                         
   2   0   2      39471.81      40234.43       552.17 o                         
   4   0   2        103.25        111.20         8.94 o                         
   6   0   2       2921.63       2928.32        51.37 o                         
   8   0   2       1097.05       1005.74        26.97 o                         
  10   0   2       1156.66       1145.19        36.56 o                         
  12   0   2        847.17        815.86        31.47 o                         
  14   0   2        708.35        715.25        42.79 o                         
  16   0   2        188.84        195.91        34.36 o                         
  18   0   2       2192.27       2192.29        94.96 o                         
 -20   1   2        499.98        318.30       158.93 o                         
 -19   1   2          5.12         33.12        27.00 o                         
 -18   1   2          1.05         32.71        27.29 o                         
 -17   1   2        179.07        160.51        26.12 o                         
 -16   1   2          7.72         47.75        21.63 o                         
 -15   1   2        167.04        215.60        24.51 o                         
 -14   1   2       1111.00       1288.78        46.07 o                         
 -13   1   2         53.70         70.17        17.14 o                         
 -12   1   2        668.75        749.47        31.54 o                         
 -11   1   2        264.90        320.30        15.04 o                         
 -10   1   2        243.29        240.97        10.45 o                         
  -9   1   2       2241.59       2281.94        41.76 o                         
  -8   1   2       3431.85       3755.45        80.85 o                         
  -7   1   2        455.33        651.54        21.15 o                         
  -6   1   2        637.44        560.53        11.17 o                         
  -5   1   2         78.93         81.46         6.63 o                         
  -4   1   2       4636.09       4513.95        46.71 o                         
  -3   1   2      15676.46      15480.71       162.56 o                         
  -2   1   2      13930.39      13846.88       145.49 o                         
  -1   1   2       3639.99       1979.83        77.91 o                         
   1   1   2       3636.75       3756.40        64.65 o                         
   2   1   2      36850.57      37900.20       409.36 o                         
   3   1   2       7129.84       6941.76        77.85 o                         
   4   1   2       3475.44       2908.40        34.32 o                         
   5   1   2       3203.41       2881.29        35.10 o                         
   6   1   2         66.76         81.87         6.16 o                         
   7   1   2       6469.00       6009.31        66.43 o                         
   8   1   2       6733.50       6390.43        73.97 o                         
   9   1   2         15.40         29.56         8.20 o                         
  10   1   2       5602.32       5436.18        66.42 o                         
  11   1   2          9.20         63.57        11.23 o                         
  12   1   2       1218.02       1231.31        27.95 o                         
  13   1   2         29.00         22.46        16.34 o                         
  14   1   2        458.22        563.35        27.93 o                         
  15   1   2       1161.37       1169.13        38.67 o                         
  16   1   2        382.86        400.83        30.41 o                         
  17   1   2        888.15       1015.71        40.98 o                         
  18   1   2       1566.45       1514.15        54.20 o                         
  19   1   2        140.65        156.29        36.99 o                         
 -20   2   2         95.38         85.13        57.19 o                         
 -19   2   2          5.25         -6.66        26.49 o                         
 -18   2   2         20.23         -4.79        24.67 o                         
 -17   2   2         50.49         41.01        23.16 o                         
 -16   2   2        475.61        550.61        32.54 o                         
 -15   2   2        313.88        335.38        25.43 o                         
 -14   2   2        118.19        212.54        21.14 o                         
 -13   2   2        196.53        299.40        21.21 o                         
 -12   2   2        412.53        592.15        24.24 o                         
 -11   2   2        392.76        485.21        17.45 o                         
 -10   2   2        661.73        906.03        46.90 o                         
  -9   2   2        336.07        351.00        13.25 o                         
  -8   2   2        602.44        701.85        23.80 o                         
  -7   2   2        412.88        435.90        27.17 o                         
  -6   2   2        676.36        862.88        24.04 o                         
  -5   2   2      10630.76      10430.59       104.66 o                         
  -4   2   2        254.57        454.99         8.46 o                         
  -3   2   2       6143.98       7015.97        85.16 o                         
  -2   2   2      33762.84      36517.85       398.45 o                         
  -1   2   2       4198.08       4530.47        64.07 o                         
   0   2   2       4207.53       4261.33        69.42 o                         
   1   2   2        152.78        168.26         7.02 o                         
   2   2   2       8286.74       8963.92       108.28 o                         
   3   2   2         29.83         64.23         4.02 o                         
   4   2   2       4220.49       3706.50        42.48 o                         
   5   2   2        388.38        420.44        10.49 o                         
   6   2   2      18719.69      17943.70       189.36 o                         
   7   2   2       2184.45       2102.89        28.84 o                         
   8   2   2       2835.36       2546.95        32.99 o                         
   9   2   2        317.09        318.66        13.14 o                         
  10   2   2        210.71        259.22        13.59 o                         
  11   2   2       3764.94       3735.34        52.62 o                         
  12   2   2       1383.26       1330.69        29.27 o                         
  13   2   2         15.30         15.15        17.14 o                         
  14   2   2       2183.75       2156.89        51.70 o                         
  15   2   2       1203.84       1181.54        39.28 o                         
  16   2   2        766.84        894.95        36.57 o                         
  17   2   2        118.97         98.87        26.87 o                         
  18   2   2        196.75        232.31        31.26 o                         
  19   2   2         48.11        -16.68        30.22 o                         
 -20   3   2        164.59        -37.39       110.11 o                         
 -19   3   2         24.81          0.63        29.05 o                         
 -18   3   2         45.93         56.97        25.02 o                         
 -17   3   2        125.32         79.03        28.70 o                         
 -16   3   2       3586.76       3769.17        71.53 o                         
 -15   3   2        141.34        140.07        21.99 o                         
 -14   3   2       3720.19       3739.73        71.25 o                         
 -13   3   2        109.82        227.94        21.41 o                         
 -12   3   2       4600.08       4600.32        73.39 o                         
 -11   3   2       1649.66       2112.46        58.80 o                         
 -10   3   2         44.97         43.42         8.91 o                         
  -9   3   2       2093.88       2285.39        46.90 o                         
  -8   3   2      16657.75      15499.75       163.07 o                         
  -7   3   2        113.37        170.96         9.65 o                         
  -6   3   2      21022.38      20644.69       212.60 o                         
  -5   3   2       3561.94       3718.38        49.84 o                         
  -4   3   2      62547.02      64329.86       764.34 o                         
  -3   3   2       6596.05       6745.18        88.02 o                         
  -2   3   2       7446.46       7458.88        92.67 o                         
  -1   3   2       7609.25       8162.73       132.22 o                         
   0   3   2       2889.06       3204.33        55.37 o                         
   1   3   2       2544.08       2756.16        48.73 o                         
   2   3   2       8345.63       8306.75       108.44 o                         
   3   3   2       1919.45       2126.90        29.18 o                         
   4   3   2      12698.80      12443.49       146.44 o                         
   5   3   2       4397.79       4377.71        54.90 o                         
   6   3   2      11886.63      11998.73       130.01 o                         
   7   3   2         54.99        104.79         6.61 o                         
   8   3   2         31.38         60.25         6.36 o                         
   9   3   2        275.58        274.22        12.89 o                         
  10   3   2        489.97        502.51        18.08 o                         
  11   3   2        541.45        558.58        21.35 o                         
  12   3   2       1051.30       1102.80        27.69 o                         
  13   3   2       1415.91       1373.43        37.44 o                         
  14   3   2        440.45        447.28        25.75 o                         
  15   3   2         37.04         49.26        20.30 o                         
  16   3   2       1350.98       1292.60        45.64 o                         
  17   3   2          1.70         -2.80        23.95 o                         
  18   3   2         40.98         -9.31        26.70 o                         
  19   3   2          8.35        -21.41        32.69 o                         
 -19   4   2         34.20         31.48        33.91 o                         
 -18   4   2        331.35        294.46        31.23 o                         
 -17   4   2         74.18         77.86        25.73 o                         
 -16   4   2        150.62        195.83        24.54 o                         
 -15   4   2         40.41         30.34        20.09 o                         
 -14   4   2        137.79        213.35        24.61 o                         
 -13   4   2         14.75         44.76        16.58 o                         
 -12   4   2       1927.28       2006.91        42.73 o                         
 -11   4   2        322.96        447.18        26.02 o                         
 -10   4   2        290.79        314.18        14.20 o                         
  -9   4   2         25.76         41.44         7.30 o                         
  -8   4   2        104.16        118.31         7.75 o                         
  -7   4   2         98.81        125.09         8.81 o                         
  -6   4   2        949.58       1322.51        64.67 o                         
  -5   4   2        663.45        930.25        18.01 o                         
  -4   4   2      34283.91      35885.99       453.21 o                         
  -3   4   2       1878.61       1917.35        38.74 o                         
  -2   4   2        938.90        799.37        18.41 o                         
  -1   4   2       1843.10       1872.71        30.22 o                         
   0   4   2       1909.62       2210.05        47.51 o                         
   1   4   2         24.38         52.03         5.65 o                         
   2   4   2       3954.54       4133.44        72.07 o                         
   3   4   2      11844.17      11355.50       148.15 o                         
   4   4   2      13438.74      13669.13       161.82 o                         
   5   4   2       2630.80       2776.53        38.61 o                         
   6   4   2       8997.51       8921.04       104.02 o                         
   7   4   2       1684.43       1524.60        23.51 o                         
   8   4   2       2253.27       1998.64        28.89 o                         
   9   4   2        323.51        340.82        12.13 o                         
  10   4   2        202.08        208.91        14.27 o                         
  11   4   2       5226.64       5137.84        68.68 o                         
  12   4   2        110.44        142.50        14.45 o                         
  13   4   2        583.13        568.89        23.17 o                         
  14   4   2       1782.36       1784.65        44.72 o                         
  15   4   2        281.53        316.66        30.92 o                         
  16   4   2        306.56        259.41        27.96 o                         
  17   4   2          5.39        -24.47        24.47 o                         
  18   4   2        106.26         79.53        31.92 o                         
  19   4   2        154.36         89.90        52.12 o                         
 -19   5   2        182.07         94.75        38.15 o                         
 -18   5   2         36.03         18.35        30.24 o                         
 -17   5   2        121.44         77.69        25.32 o                         
 -16   5   2         74.38         67.85        24.06 o                         
 -15   5   2         21.91         71.07        20.64 o                         
 -14   5   2        272.65        400.90        24.40 o                         
 -13   5   2        424.68        425.20        23.82 o                         
 -12   5   2         28.57        240.57        28.63 o                         
 -11   5   2       3720.88       3568.42        59.94 o                         
 -10   5   2         14.91         51.80         9.83 o                         
  -9   5   2       3395.90       3252.72        41.37 o                         
  -8   5   2       1667.27       1779.17        28.79 o                         
  -7   5   2       3079.07       3003.34        42.34 o                         
  -6   5   2       1413.31       2061.47       146.87 o                         
  -5   5   2        904.30        884.09        19.08 o                         
  -4   5   2       2684.35       2841.09        76.52 o                         
  -3   5   2      12521.73      12968.20       167.08 o                         
  -2   5   2       1195.41       1288.46        23.66 o                         
  -1   5   2       8536.51       9327.20       146.90 o                         
   0   5   2       2045.78       2209.72        33.69 o                         
   1   5   2       6292.53       6378.40       111.31 o                         
   2   5   2       3303.15       3320.61        47.49 o                         
   3   5   2       3579.19       3713.25        56.23 o                         
   4   5   2      13067.64      13018.67       169.70 o                         
   5   5   2       3168.53       3220.90        54.82 o                         
   6   5   2       4293.02       4144.98        55.36 o                         
   7   5   2        272.33        249.03        12.44 o                         
   8   5   2        440.46        428.43        12.49 o                         
   9   5   2        311.30        340.06        12.14 o                         
  10   5   2       3316.94       3233.00        49.91 o                         
  11   5   2        103.15        121.31        14.46 o                         
  12   5   2       2006.24       2000.36        47.72 o                         
  13   5   2        647.75        631.22        24.35 o                         
  14   5   2         63.03         95.03        19.80 o                         
  15   5   2         46.35         45.94        22.18 o                         
  16   5   2        359.25        365.21        32.04 o                         
  17   5   2        347.22        356.05        35.72 o                         
  18   5   2        254.56        298.61        38.43 o                         
  19   5   2        559.70        413.83       123.61 o                         
 -19   6   2          3.95         23.35        48.71 o                         
 -18   6   2         77.49        124.73        31.94 o                         
 -17   6   2         95.69        115.73        27.08 o                         
 -16   6   2        316.34        360.70        29.01 o                         
 -15   6   2        559.09        629.08        32.25 o                         
 -14   6   2        224.69        251.81        25.77 o                         
 -13   6   2        795.20        823.31        34.27 o                         
 -12   6   2       3223.38       3208.43        62.87 o                         
 -11   6   2        452.51        487.89        22.74 o                         
 -10   6   2      12929.65      12698.61       143.72 o                         
  -9   6   2       1407.96       1812.82        44.34 o                         
  -8   6   2       1711.19       1609.53        27.74 o                         
  -7   6   2       3068.19       3286.08        48.30 o                         
  -6   6   2       2612.42       2649.37        39.68 o                         
  -5   6   2       4966.40       5585.50       156.86 o                         
  -4   6   2       4365.44       4676.01        65.18 o                         
  -3   6   2        987.58       1133.35        41.79 o                         
  -2   6   2      12409.46      13197.80       246.79 o                         
  -1   6   2       6413.67       7839.31       170.28 o                         
   0   6   2       4204.78       4553.95        68.97 o                         
   1   6   2       6468.47       6994.72       103.58 o                         
   2   6   2       6189.67       6328.04        95.53 o                         
   3   6   2       4951.72       4836.59        67.88 o                         
   4   6   2        721.36        697.58        17.52 o                         
   5   6   2        322.53        313.02        14.39 o                         
   6   6   2        390.84        413.82        16.04 o                         
   7   6   2         46.24         51.93         9.64 o                         
   8   6   2        467.28        568.23        18.61 o                         
   9   6   2       2182.64       2232.32        32.33 o                         
  10   6   2        837.44        849.42        27.93 o                         
  11   6   2         27.44         38.17        12.77 o                         
  12   6   2         35.52         64.65        15.51 o                         
  13   6   2         35.90         33.44        15.23 o                         
  14   6   2          2.14          3.15        20.34 o                         
  15   6   2          4.14         40.45        24.38 o                         
  16   6   2        609.40        675.97        39.51 o                         
  17   6   2       1177.60       1106.94        50.47 o                         
  18   6   2        295.15        251.23        35.70 o                         
 -18   7   2        184.26        252.28        44.83 o                         
 -17   7   2         21.09         15.27        27.68 o                         
 -16   7   2          0.84        -19.09        23.10 o                         
 -15   7   2        128.91        111.38        23.98 o                         
 -14   7   2          7.25         32.58        20.83 o                         
 -13   7   2         38.37         39.94        17.98 o                         
 -12   7   2          3.90        134.73        16.98 o                         
 -11   7   2        885.06        922.45        30.30 o                         
 -10   7   2        203.26        392.74        37.34 o                         
  -9   7   2        185.18        230.35        13.56 o                         
  -8   7   2         25.34         62.14        10.10 o                         
  -7   7   2         14.50         24.96         9.45 o                         
  -6   7   2        108.68        139.04        10.91 o                         
  -5   7   2       2053.71       1911.72        32.72 o                         
  -4   7   2         26.61         37.59         7.59 o                         
  -3   7   2       4594.18       5456.25       106.80 o                         
  -2   7   2        224.73        354.27        26.56 o                         
  -1   7   2       4988.40       6038.19       123.08 o                         
   0   7   2       9174.26      10602.62       154.38 o                         
   1   7   2       3116.90       3414.74        54.59 o                         
   2   7   2        704.44        874.57        23.62 o                         
   3   7   2        332.91        266.17        12.63 o                         
   4   7   2       2785.26       2852.33        44.92 o                         
   5   7   2      10602.08      10142.18       136.87 o                         
   6   7   2        190.33        270.20        13.01 o                         
   7   7   2       2342.00       2294.00        37.38 o                         
   8   7   2       3568.87       3608.66        77.39 o                         
   9   7   2        656.16        664.63        20.04 o                         
  10   7   2       3225.89       2964.20        53.55 o                         
  11   7   2        673.63        707.41        24.83 o                         
  12   7   2       1022.17       1087.86        34.85 o                         
  13   7   2       2694.33       2530.15        54.78 o                         
  14   7   2        260.64        280.89        29.72 o                         
  15   7   2        451.68        445.81        33.89 o                         
  16   7   2        130.75         93.74        31.94 o                         
  17   7   2        437.30        445.35        37.73 o                         
  18   7   2        138.25         94.39        38.58 o                         
 -18   8   2          0.82          2.36        35.11 o                         
 -17   8   2        432.46        505.51        39.86 o                         
 -16   8   2         21.35        -28.40        28.40 o                         
 -15   8   2        847.81        797.52        37.17 o                         
 -14   8   2         65.67        114.69        22.61 o                         
 -13   8   2       1753.94       1701.61        56.55 o                         
 -12   8   2         64.66        133.91        20.70 o                         
 -11   8   2        449.75        437.23        24.58 o                         
 -10   8   2       1353.97       1909.86        63.94 o                         
  -9   8   2       3308.58       3128.15        49.14 o                         
  -8   8   2         25.30        118.03        22.87 o                         
  -7   8   2       8895.60       8509.70       117.30 o                         
  -6   8   2        432.00        414.93        18.83 o                         
  -5   8   2       9599.24       9615.82       136.33 o                         
  -4   8   2         45.01         65.07         8.02 o                         
  -3   8   2       7235.59       7414.54       216.84 o                         
  -2   8   2       1440.91       1743.23        76.66 o                         
  -1   8   2         85.53        136.06        10.24 o                         
   0   8   2        634.68        827.27        22.63 o                         
   1   8   2       1971.42       1953.48        35.40 o                         
   2   8   2          6.88         71.91        11.21 o                         
   3   8   2       2542.64       2610.67        46.88 o                         
   4   8   2       2268.20       2378.21        42.51 o                         
   5   8   2       1093.62       1019.10        26.41 o                         
   6   8   2       3799.79       3707.63        58.88 o                         
   7   8   2        338.25        449.48        19.59 o                         
   8   8   2        499.67        651.00        23.42 o                         
   9   8   2        264.07        265.54        16.63 o                         
  10   8   2        553.39        610.66        26.58 o                         
  11   8   2        259.96        268.07        21.79 o                         
  12   8   2        570.01        586.63        33.61 o                         
  13   8   2        125.77        113.93        22.36 o                         
  14   8   2        386.28        346.31        29.89 o                         
  15   8   2          5.23        -15.03        24.25 o                         
  16   8   2        499.88        529.75        38.08 o                         
  17   8   2        240.40        199.55        33.27 o                         
  18   8   2        161.54        225.15        55.91 o                         
 -17   9   2        494.35        435.78        45.38 o                         
 -16   9   2        572.73        589.01        39.79 o                         
 -15   9   2          9.58         14.69        23.53 o                         
 -14   9   2       1137.12       1217.18        51.54 o                         
 -13   9   2         93.01        159.65        27.43 o                         
 -12   9   2        462.03        445.95        27.72 o                         
 -11   9   2        451.56        559.88        27.54 o                         
 -10   9   2        155.58        188.52        17.24 o                         
  -9   9   2       1485.34       1506.73        32.92 o                         
  -8   9   2       1265.44       1341.63        31.73 o                         
  -7   9   2         44.74         43.67        12.27 o                         
  -6   9   2       3294.08       3549.49        63.36 o                         
  -5   9   2        240.39        405.76        20.16 o                         
  -4   9   2       1903.87       2264.72        56.93 o                         
  -3   9   2       4894.63       5179.78       139.29 o                         
  -2   9   2       5289.14       5654.83       143.84 o                         
  -1   9   2       4878.94       4988.45        91.94 o                         
   0   9   2        243.26        261.79        14.72 o                         
   1   9   2       1429.31       1396.16        30.73 o                         
   2   9   2        134.85        189.35        13.03 o                         
   3   9   2        404.57        496.34        22.49 o                         
   4   9   2        551.31        663.61        26.01 o                         
   5   9   2        719.02        818.33        25.12 o                         
   6   9   2       3335.68       3262.89        57.07 o                         
   7   9   2       2817.36       2611.16        47.77 o                         
   8   9   2         99.15        154.69        15.91 o                         
   9   9   2          8.59         26.34        14.37 o                         
  10   9   2       3051.10       3025.70        59.55 o                         
  11   9   2        715.81        683.99        29.97 o                         
  12   9   2        581.93        546.96        34.54 o                         
  13   9   2        252.42        238.27        24.95 o                         
  14   9   2       1108.24       1124.68        46.72 o                         
  15   9   2        293.05        292.75        31.56 o                         
  16   9   2        381.56        392.86        35.25 o                         
  17   9   2          0.66        -16.99        36.16 o                         
 -17  10   2         38.49          3.11        35.77 o                         
 -16  10   2         98.35        131.01        35.10 o                         
 -15  10   2         49.43         64.85        40.73 o                         
 -14  10   2         17.38        101.86        29.25 o                         
 -13  10   2         31.85          0.06        24.99 o                         
 -12  10   2        223.39        189.37        40.03 o                         
 -11  10   2         11.53         38.26        19.86 o                         
 -10  10   2        602.02        575.49        24.60 o                         
  -9  10   2          2.35         37.92        13.22 o                         
  -8  10   2        266.69        247.53        17.99 o                         
  -7  10   2        180.48        206.77        15.43 o                         
  -6  10   2        128.36        154.49        15.13 o                         
  -5  10   2         58.72         74.13        14.93 o                         
  -4  10   2        242.39        287.03        16.14 o                         
  -3  10   2        432.22        539.37        31.43 o                         
  -2  10   2        418.92        505.32        23.11 o                         
  -1  10   2       3034.38       3186.22        63.28 o                         
   0  10   2          6.24          4.35         9.83 o                         
   1  10   2       1436.88       1533.05        34.00 o                         
   2  10   2         34.18         97.74        10.40 o                         
   3  10   2       2729.87       2820.84        61.20 o                         
   4  10   2       1283.21       1725.28        80.30 o                         
   5  10   2        254.91        184.83        16.20 o                         
   6  10   2        240.44        318.44        18.45 o                         
   7  10   2        178.63        230.49        16.50 o                         
   8  10   2       1293.13       1330.34        34.94 o                         
   9  10   2       4396.45       4095.96        68.77 o                         
  10  10   2          0.43          7.66        16.84 o                         
  11  10   2       1225.79       1191.38        42.76 o                         
  12  10   2        321.67        294.90        30.23 o                         
  13  10   2        249.35        233.44        31.26 o                         
  14  10   2        143.91        147.62        36.05 o                         
  15  10   2        363.30        284.75        33.83 o                         
  16  10   2        948.06        865.50        46.87 o                         
  17  10   2        675.59        502.30        77.69 o                         
 -16  11   2        277.94        272.15        53.04 o                         
 -15  11   2         14.88         69.84        43.27 o                         
 -14  11   2        113.98        185.54        44.89 o                         
 -13  11   2       1832.41       1742.59        66.91 o                         
 -12  11   2        348.90        401.82        31.61 o                         
 -11  11   2       4878.08       4649.82        87.97 o                         
 -10  11   2         51.35         43.43        17.74 o                         
  -9  11   2       5766.69       5694.25        86.99 o                         
  -8  11   2          5.98         36.66        19.70 o                         
  -7  11   2        699.58        736.38        30.93 o                         
  -6  11   2       5537.51       5761.86       113.32 o                         
  -5  11   2        740.69        809.09        33.83 o                         
  -4  11   2        126.85        166.59        31.66 o                         
  -3  11   2       5023.61       5715.36       112.84 o                         
  -2  11   2        457.23        627.52        35.54 o                         
  -1  11   2       6443.41       6782.18       135.09 o                         
   0  11   2          9.06         16.68        13.50 o                         
   1  11   2       2798.39       3008.88        64.20 o                         
   2  11   2        961.64       1035.95        28.12 o                         
   3  11   2        325.52        380.63        22.63 o                         
   4  11   2        761.14        687.44        29.33 o                         
   5  11   2          2.26          2.59        14.70 o                         
   6  11   2         83.42        123.24        15.83 o                         
   7  11   2       1292.60       1323.15        37.40 o                         
   8  11   2        777.93        757.03        30.21 o                         
   9  11   2        133.73        182.41        17.99 o                         
  10  11   2        362.67        376.76        26.49 o                         
  11  11   2          0.60         16.16        22.56 o                         
  12  11   2        108.49        105.89        29.97 o                         
  13  11   2        314.54        338.38        37.40 o                         
  14  11   2        445.67        469.19        45.40 o                         
  15  11   2          0.59        -33.42        33.42 o                         
  16  11   2        274.02        223.08        55.29 o                         
 -16  12   2         22.18        -56.79        66.53 o                         
 -15  12   2        268.79        250.10        53.52 o                         
 -14  12   2        169.08        268.55        47.81 o                         
 -13  12   2         89.12         65.42        40.51 o                         
 -12  12   2        143.94        139.58        31.01 o                         
 -11  12   2         28.81         38.56        22.10 o                         
 -10  12   2        607.14        646.79        30.22 o                         
  -9  12   2        539.40        621.17        26.77 o                         
  -8  12   2        342.72        399.73        26.99 o                         
  -7  12   2       1706.45       1884.38        55.62 o                         
  -6  12   2        616.38        651.57        36.93 o                         
  -5  12   2       2381.89       2581.34        70.21 o                         
  -4  12   2        515.82        527.83        35.98 o                         
  -3  12   2        749.47        856.48        34.33 o                         
  -2  12   2          3.20         86.90        19.18 o                         
  -1  12   2        104.92         98.62        16.82 o                         
   0  12   2         29.69         25.83        15.35 o                         
   1  12   2        308.01        370.58        32.98 o                         
   2  12   2       2392.38       2398.21        65.04 o                         
   3  12   2       1064.11       1062.61        38.14 o                         
   4  12   2       1714.28       1815.68        51.33 o                         
   5  12   2         71.35        143.52        20.32 o                         
   6  12   2       2687.61       2767.68        68.57 o                         
   7  12   2        696.94        666.34        35.63 o                         
   8  12   2        113.39         82.25        19.97 o                         
   9  12   2        175.84        193.88        22.28 o                         
  10  12   2         38.39         -1.50        23.93 o                         
  11  12   2        568.02        540.70        41.50 o                         
  12  12   2          5.84          0.74        30.94 o                         
  13  12   2          3.84         -6.46        32.81 o                         
  14  12   2       1165.62       1223.82        69.55 o                         
  15  12   2        342.99        341.83        50.39 o                         
  16  12   2         61.90        118.42       108.03 o                         
 -15  13   2        166.81        173.32        50.10 o                         
 -14  13   2        548.03        478.27        55.05 o                         
 -13  13   2         30.48         36.41        40.26 o                         
 -12  13   2        245.23        236.13        40.88 o                         
 -11  13   2         42.98        147.83        29.96 o                         
 -10  13   2        349.45        324.21        43.68 o                         
  -9  13   2        229.29        293.78        27.33 o                         
  -8  13   2       1090.28       1108.14        42.03 o                         
  -7  13   2        195.10        262.56        53.16 o                         
  -6  13   2       1534.69       1475.17        55.63 o                         
  -5  13   2        500.24        541.02        43.48 o                         
  -4  13   2       3953.30       4184.20       229.99 o                         
  -3  13   2        377.06        506.44        28.94 o                         
  -2  13   2         32.90         86.35        19.20 o                         
  -1  13   2        219.99        230.66        21.87 o                         
   0  13   2        439.80        485.13        39.58 o                         
   1  13   2       1755.45       1716.87        57.51 o                         
   2  13   2         89.34        153.06        21.89 o                         
   3  13   2       1738.97       1752.77        53.31 o                         
   4  13   2        171.29        192.35        30.61 o                         
   5  13   2       3766.27       3896.29       155.48 o                         
   6  13   2         19.02         68.03        30.90 o                         
   7  13   2       1552.19       1598.25        67.16 o                         
   8  13   2        530.44        615.16        41.18 o                         
   9  13   2          6.52          4.43        21.53 o                         
  10  13   2        340.40        435.47        36.23 o                         
  11  13   2         49.52         90.70        32.34 o                         
  12  13   2        541.07        596.27        46.39 o                         
  13  13   2       1589.58       1459.26        72.59 o                         
  14  13   2         48.21         59.60        61.49 o                         
 -14  14   2        114.13         39.32        70.97 o                         
 -13  14   2       1168.77        988.18        77.36 o                         
 -12  14   2        108.55        216.36        46.63 o                         
 -11  14   2          9.61        -10.31        31.62 o                         
 -10  14   2       1209.86       1271.49        55.01 o                         
  -9  14   2        342.40        415.67        29.65 o                         
  -8  14   2        402.96        461.53        39.95 o                         
  -7  14   2       1747.94       1910.18        67.29 o                         
  -6  14   2          1.65        -22.04        27.00 o                         
  -5  14   2       3305.12       3765.09       136.14 o                         
  -4  14   2        223.96        253.76        27.45 o                         
  -3  14   2        532.51        635.57        36.88 o                         
  -2  14   2       1618.07       1770.40        61.81 o                         
  -1  14   2        216.17        190.49        26.19 o                         
   0  14   2       2943.51       3085.62        86.29 o                         
   1  14   2        349.81        385.91        30.28 o                         
   2  14   2        362.13        392.23        30.61 o                         
   3  14   2       1133.61       1189.17        77.76 o                         
   4  14   2        163.74        116.60        49.76 o                         
   5  14   2        743.50        692.86        47.45 o                         
   6  14   2        120.05        122.13        43.63 o                         
   7  14   2         21.55         21.95        26.94 o                         
   8  14   2         90.25        120.75        30.20 o                         
   9  14   2        232.50        267.92        35.35 o                         
  10  14   2        113.04        107.00        34.97 o                         
  11  14   2         62.99          8.52        46.96 o                         
  12  14   2         95.15        129.48        41.64 o                         
  13  14   2          0.57          4.99        50.17 o                         
  14  14   2        195.06        178.66       108.03 o                         
 -13  15   2          2.87          1.08        60.57 o                         
 -12  15   2          1.27         -3.13        49.85 o                         
 -11  15   2        289.70        397.34        58.29 o                         
 -10  15   2          6.83         61.47        32.31 o                         
  -9  15   2         77.47         76.70        27.47 o                         
  -8  15   2         65.00         91.52        33.18 o                         
  -7  15   2         98.77         51.64        31.91 o                         
  -6  15   2         99.28        141.45        41.07 o                         
  -5  15   2          2.05        -33.25        33.25 o                         
  -4  15   2        180.74        201.86        27.47 o                         
  -3  15   2       1092.87       1169.69        52.31 o                         
  -2  15   2       1526.62       1495.15        58.07 o                         
  -1  15   2        185.26        184.17        28.00 o                         
   0  15   2       1262.30       1283.00        72.16 o                         
   1  15   2        502.97        500.68        37.19 o                         
   2  15   2       3056.22       3167.53       105.70 o                         
   3  15   2         10.20         49.83        22.61 o                         
   4  15   2         83.53        115.69        46.03 o                         
   5  15   2        196.16        349.09        74.45 o                         
   6  15   2        611.68        606.12        57.33 o                         
   7  15   2        140.99        151.51        38.59 o                         
   8  15   2        710.07        763.07        55.98 o                         
   9  15   2         38.18         52.41        31.45 o                         
  10  15   2       2096.25       1839.87       132.64 o                         
  11  15   2        495.03        494.66       123.09 o                         
  12  15   2        717.73        698.72       169.31 o                         
  13  15   2         12.22        -13.50        91.41 o                         
 -12  16   2        521.33        499.74       114.26 o                         
 -11  16   2        184.96        144.13        66.47 o                         
 -10  16   2        863.61        678.06        87.71 o                         
  -9  16   2         27.97         36.25        32.54 o                         
  -8  16   2       1661.82       1621.47       100.15 o                         
  -7  16   2         41.90         60.29        42.58 o                         
  -6  16   2         46.10         33.82        40.32 o                         
  -5  16   2        172.65        184.71        43.95 o                         
  -4  16   2         51.30         24.53        25.96 o                         
  -3  16   2        718.44        776.59        65.07 o                         
  -2  16   2        567.46        610.98        41.60 o                         
  -1  16   2        457.23        594.71        41.42 o                         
   0  16   2       1489.42       1567.49        63.21 o                         
   1  16   2        542.35        634.29        42.45 o                         
   2  16   2        331.41        446.62        53.52 o                         
   3  16   2        198.76        236.46        31.61 o                         
   4  16   2         11.66         28.20        24.80 o                         
   5  16   2        405.34        436.68        52.86 o                         
   6  16   2        694.21        819.34        90.89 o                         
   7  16   2       1575.67       1559.46       104.95 o                         
   8  16   2         31.05          5.82        44.83 o                         
   9  16   2       1999.77       1769.77       118.07 o                         
  10  16   2        104.66         17.66        91.93 o                         
  11  16   2       1623.96       1149.23       305.39 o                         
  12  16   2         96.16        137.63        67.57 o                         
 -11  17   2        268.97         78.94       100.76 o                         
 -10  17   2         31.04        -60.51        60.51 o                         
  -9  17   2       1013.27        913.56       115.19 o                         
  -8  17   2       1331.92       1310.82        78.86 o                         
  -7  17   2        125.04        127.13        39.57 o                         
  -6  17   2        678.99        755.66        83.65 o                         
  -5  17   2        100.65         88.45        44.83 o                         
  -4  17   2       1614.01       1634.60        71.22 o                         
  -3  17   2         23.86        -27.24        27.24 o                         
  -2  17   2         21.54          1.64        28.51 o                         
  -1  17   2        727.35        733.23        47.80 o                         
   0  17   2          6.53         -5.39        27.85 o                         
   1  17   2        391.31        404.94        42.68 o                         
   2  17   2        803.33        886.18        51.01 o                         
   3  17   2       1008.56       1107.45        56.18 o                         
   4  17   2          6.60        -27.40        27.40 o                         
   5  17   2         16.96         -8.32        41.93 o                         
   6  17   2        430.53        439.10        92.23 o                         
   7  17   2         66.98         78.44        48.88 o                         
   8  17   2        560.65        569.50        54.92 o                         
   9  17   2         53.04        132.08        55.09 o                         
  10  17   2        220.67         76.63        66.96 o                         
  11  17   2          3.56        115.30       102.84 o                         
  -9  18   2        262.88        285.76        65.35 o                         
  -8  18   2         14.79         -4.34        36.38 o                         
  -7  18   2        289.89        218.61        44.89 o                         
  -6  18   2        877.98        869.56        62.93 o                         
  -5  18   2        119.76        182.37        47.53 o                         
  -4  18   2         25.80        -28.59        28.93 o                         
  -3  18   2        533.38        664.18        48.41 o                         
  -2  18   2       1071.14       1169.53        61.03 o                         
  -1  18   2         17.96         53.91        32.31 o                         
   0  18   2         26.82        -23.10        30.64 o                         
   1  18   2        382.42        528.58        56.33 o                         
   2  18   2       1402.25       1409.66        66.74 o                         
   3  18   2         97.56        116.41        47.38 o                         
   4  18   2       1254.62       1225.85        61.83 o                         
   5  18   2        151.87        144.67        52.12 o                         
   6  18   2       1879.43       1953.77       220.82 o                         
   7  18   2         11.28        -16.23        47.50 o                         
   8  18   2        111.42         60.41        42.73 o                         
   9  18   2        159.40        131.92       114.26 o                         
  -7  19   2        100.15        -25.03        85.96 o                         
  -6  19   2       1960.46       1910.91       127.33 o                         
  -5  19   2        128.50        137.95        44.64 o                         
  -4  19   2        388.54        340.39        42.17 o                         
  -3  19   2         70.79         79.84        46.52 o                         
  -2  19   2        481.95        502.48        46.06 o                         
  -1  19   2         81.31         86.09        37.07 o                         
   0  19   2         20.90          5.25        32.88 o                         
   1  19   2        264.53        281.02        41.11 o                         
   2  19   2        459.21        522.06        59.10 o                         
   3  19   2        998.40       1037.47        81.11 o                         
   4  19   2        476.65        546.00        47.08 o                         
   5  19   2        458.10        548.39        46.26 o                         
   6  19   2          1.07         35.57        91.26 o                         
   7  19   2        296.72        165.10        72.29 o                         
  -3  20   2         87.31        284.61       142.31 o                         
  -2  20   2        593.23        650.25       153.73 o                         
  -1  20   2        141.74        176.74       110.11 o                         
   0  20   2        249.03        201.09       162.56 o                         
   1  20   2        376.58        221.25       132.96 o                         
 -19   0   3        446.90        464.19        49.84 o                         
 -17   0   3       1233.96       1331.00        64.00 o                         
 -15   0   3       2553.80       2539.18        77.79 o                         
 -13   0   3       2165.48       2277.45        73.18 o                         
 -11   0   3        252.59        250.27        24.34 o                         
  -9   0   3       1380.30       1324.03        33.83 o                         
  -7   0   3       7196.92       6442.25        89.81 o                         
  -5   0   3       8467.44       6923.69       106.97 o                         
  -3   0   3        532.03        519.99        12.34 o                         
  -1   0   3       2334.58       2476.79        44.95 o                         
   1   0   3       8356.60       7630.92       104.55 o                         
   3   0   3      16697.79      15686.56       205.01 o                         
   5   0   3        984.38        951.35        22.56 o                         
   7   0   3        101.00        160.47        12.06 o                         
   9   0   3        601.15        661.78        24.42 o                         
  11   0   3       1334.77       1227.60        36.24 o                         
  13   0   3       3383.68       3415.53        86.27 o                         
  15   0   3       1362.03       1292.86        57.91 o                         
  17   0   3       1262.95       1143.06        97.83 o                         
  19   0   3         49.32        112.05        54.72 o                         
 -20   1   3          4.70        -43.98        43.98 o                         
 -19   1   3        548.03        525.56        69.53 o                         
 -18   1   3        650.77        716.96        42.49 o                         
 -17   1   3        254.73        277.66        28.39 o                         
 -16   1   3         66.62         73.69        22.45 o                         
 -15   1   3          3.54         18.09        19.82 o                         
 -14   1   3        262.80        416.51        24.48 o                         
 -13   1   3       1586.27       1689.19        40.58 o                         
 -12   1   3        118.15        193.77        17.82 o                         
 -11   1   3       2322.76       2255.20        43.23 o                         
 -10   1   3       1431.85       1389.21        22.36 o                         
  -9   1   3        624.86        727.76        26.99 o                         
  -8   1   3       1284.70       1477.41        20.92 o                         
  -7   1   3       2583.48       2258.93        27.79 o                         
  -6   1   3       1882.76       1759.63        23.26 o                         
  -5   1   3       7306.77       6581.78        71.48 o                         
  -4   1   3       6031.46       5711.84        63.91 o                         
  -3   1   3      34809.79      33246.12       344.54 o                         
  -2   1   3      17081.05      16940.98       184.53 o                         
  -1   1   3        203.20        233.63         5.15 o                         
   0   1   3      20715.19      21385.77       218.50 o                         
   1   1   3        670.09        581.51         8.46 o                         
   2   1   3       2964.44       2638.39        28.70 o                         
   3   1   3       3522.89       3210.32        36.59 o                         
   4   1   3        144.42        166.08         5.80 o                         
   5   1   3      15271.71      13479.03       139.62 o                         
   6   1   3        563.27        540.48        11.99 o                         
   7   1   3        689.40        611.50        13.68 o                         
   8   1   3       3815.93       3549.51        43.24 o                         
   9   1   3         89.39         97.28         9.47 o                         
  10   1   3       5543.41       5280.16        65.24 o                         
  11   1   3       2439.62       2437.53        39.17 o                         
  12   1   3        398.01        384.92        18.08 o                         
  13   1   3        852.68        918.83        31.54 o                         
  14   1   3        636.42        667.98        29.67 o                         
  15   1   3       1772.57       1802.44        50.40 o                         
  16   1   3         55.72         15.98        21.43 o                         
  17   1   3         24.68         34.47        25.76 o                         
  18   1   3         27.31         -2.54        31.07 o                         
  19   1   3         34.67         35.84        31.55 o                         
 -20   2   3        494.49        433.67        71.86 o                         
 -19   2   3         13.95         17.05        27.17 o                         
 -18   2   3        163.45        195.30        28.40 o                         
 -17   2   3         84.70         98.07        26.13 o                         
 -16   2   3         98.31        101.86        23.22 o                         
 -15   2   3        880.87        956.27        35.76 o                         
 -14   2   3        149.71        190.05        25.07 o                         
 -13   2   3          0.84         63.24        16.69 o                         
 -12   2   3       2005.42       2151.24        49.93 o                         
 -11   2   3        262.09        337.79        25.20 o                         
 -10   2   3       4680.37       4667.25        62.21 o                         
  -9   2   3       4342.65       4175.09        47.83 o                         
  -8   2   3       5035.66       4628.38        51.16 o                         
  -7   2   3      15775.64      15004.58       150.38 o                         
  -6   2   3       9190.83       9082.07        92.68 o                         
  -5   2   3        345.85        365.05        11.61 o                         
  -4   2   3       2913.13       3200.61        37.70 o                         
  -3   2   3         26.33         60.06         7.38 o                         
  -2   2   3       4320.69       4918.99        53.15 o                         
  -1   2   3      11154.12      11036.57       153.06 o                         
   0   2   3       9815.02      10478.20       114.62 o                         
   1   2   3      16455.82      16553.25       184.65 o                         
   2   2   3        207.68        177.47         6.22 o                         
   3   2   3        748.91        860.58        13.85 o                         
   4   2   3      12330.27      12438.74       132.87 o                         
   5   2   3        544.06        491.90        12.06 o                         
   6   2   3       5612.84       5245.71        59.89 o                         
   7   2   3       8232.25       7809.35        91.20 o                         
   8   2   3        934.82        840.37        17.72 o                         
   9   2   3       3494.18       3400.77        46.61 o                         
  10   2   3        323.44        330.37        14.84 o                         
  11   2   3        116.83        159.46        13.97 o                         
  12   2   3         98.45         99.89        14.42 o                         
  13   2   3        523.24        553.27        22.77 o                         
  14   2   3          1.80         10.78        17.60 o                         
  15   2   3        111.12        119.18        21.46 o                         
  16   2   3        288.20        271.41        28.75 o                         
  17   2   3        120.11        107.01        26.94 o                         
  18   2   3        311.22        319.11        35.84 o                         
  19   2   3          6.92         -7.78        33.91 o                         
 -20   3   3          0.70         74.79       111.14 o                         
 -19   3   3        236.60        178.39        30.20 o                         
 -18   3   3          2.12         10.03        24.46 o                         
 -17   3   3         66.97         58.89        23.69 o                         
 -16   3   3        214.71        349.36        27.02 o                         
 -15   3   3         95.54        112.26        23.20 o                         
 -14   3   3        125.53        386.63        27.73 o                         
 -13   3   3       1750.31       1797.04        42.87 o                         
 -12   3   3         14.71        399.36        32.53 o                         
 -11   3   3       3262.07       3416.90        66.00 o                         
 -10   3   3        142.49        146.33        11.02 o                         
  -9   3   3       2392.65       2351.15        31.76 o                         
  -7   3   3       2163.37       2001.51        25.20 o                         
  -6   3   3      11216.33      12034.41       130.20 o                         
  -5   3   3       2642.30       2964.75        44.13 o                         
  -4   3   3        672.94        838.66        57.38 o                         
  -3   3   3       3448.51       3317.72        39.37 o                         
  -2   3   3       3983.72       4099.53        53.24 o                         
  -1   3   3       3151.24       3285.02        41.42 o                         
   0   3   3       4151.42       4576.91        70.41 o                         
   1   3   3       7038.18       7038.53       150.17 o                         
   2   3   3         55.77         63.56         5.72 o                         
   3   3   3       5187.10       5492.86        73.02 o                         
   4   3   3       8322.51       8623.06        93.82 o                         
   5   3   3       6005.26       6190.44        69.32 o                         
   6   3   3       1953.25       1982.84        27.08 o                         
   7   3   3       4309.61       3931.42        45.79 o                         
   8   3   3         63.34         59.89         8.38 o                         
   9   3   3       1593.82       1689.23        29.18 o                         
  10   3   3          2.83          5.50         9.88 o                         
  11   3   3        601.58        619.61        21.10 o                         
  12   3   3       2679.42       2582.64        44.55 o                         
  13   3   3        629.52        646.06        24.43 o                         
  14   3   3        123.74        168.28        20.57 o                         
  15   3   3         59.35         79.02        22.46 o                         
  16   3   3        645.02        636.30        54.62 o                         
  17   3   3        434.20        389.20        32.29 o                         
  18   3   3          1.29        -26.10        26.10 o                         
  19   3   3        871.23        733.94       115.90 o                         
 -19   4   3         14.68        -18.67        29.27 o                         
 -18   4   3         10.03         34.88        25.64 o                         
 -17   4   3        177.85        241.58        27.12 o                         
 -16   4   3         12.71         -5.79        21.35 o                         
 -15   4   3        722.14        778.67        32.86 o                         
 -14   4   3        105.69        166.32        20.51 o                         
 -13   4   3          0.30         12.37        15.86 o                         
 -12   4   3        100.09        290.55        19.49 o                         
 -11   4   3        811.68        943.59        51.06 o                         
 -10   4   3        712.30        705.02        22.08 o                         
  -9   4   3       1986.96       2066.21        29.30 o                         
  -8   4   3       3128.51       3032.19        38.86 o                         
  -7   4   3        631.71        580.12        12.67 o                         
  -6   4   3       6901.73       6463.04        75.87 o                         
  -5   4   3       4502.86       4873.20        63.52 o                         
  -4   4   3      13641.25      14862.17       180.50 o                         
  -3   4   3       8562.46       8409.76       104.54 o                         
  -2   4   3       5310.57       5272.55        83.45 o                         
  -1   4   3       3009.48       2930.18        50.74 o                         
   0   4   3       1403.58       1390.12        26.32 o                         
   1   4   3       7390.80       7047.34       115.70 o                         
   2   4   3      11601.90      11316.16       162.08 o                         
   3   4   3      12939.19      12823.14       158.25 o                         
   4   4   3      21392.83      21114.30       257.33 o                         
   5   4   3         15.29         40.06         8.05 o                         
   6   4   3       9146.75       8617.57        96.57 o                         
   7   4   3       2332.80       2225.37        31.01 o                         
   8   4   3        305.77        323.84        10.82 o                         
   9   4   3       3441.75       3229.03        48.29 o                         
  10   4   3          0.45         13.28        11.00 o                         
  11   4   3        956.41       1038.35        25.96 o                         
  12   4   3       1029.11       1042.71        32.57 o                         
  13   4   3        503.94        505.11        22.23 o                         
  14   4   3       1105.56       1292.76        39.21 o                         
  15   4   3        624.64        665.75        33.61 o                         
  16   4   3        259.14        252.25        28.21 o                         
  17   4   3        152.35        134.42        29.51 o                         
  18   4   3        107.12         67.67        31.71 o                         
  19   4   3        152.00        177.62       117.38 o                         
 -19   5   3         75.52         32.35        32.42 o                         
 -18   5   3        867.98        852.45        49.12 o                         
 -17   5   3         43.93          9.02        24.16 o                         
 -16   5   3       1479.16       1462.08        47.75 o                         
 -15   5   3         57.87         88.06        21.21 o                         
 -14   5   3       3552.12       3584.57        65.27 o                         
 -13   5   3         36.13         71.86        17.60 o                         
 -12   5   3       1669.38       1818.69        41.09 o                         
 -11   5   3        799.00       1173.33        30.41 o                         
 -10   5   3        584.48        553.22        17.36 o                         
  -9   5   3        546.59        751.55        22.62 o                         
  -8   5   3       1274.94       1419.42        22.91 o                         
  -7   5   3        380.04        370.67        12.63 o                         
  -6   5   3      14574.96      14432.94       169.76 o                         
  -5   5   3       2838.91       2680.44        38.41 o                         
  -4   5   3       8095.14       8592.09       107.92 o                         
  -3   5   3      13899.97      13620.31       167.19 o                         
  -2   5   3       1926.43       1968.68        41.96 o                         
  -1   5   3       3865.67       4596.86        69.32 o                         
   0   5   3         32.72         70.89         6.76 o                         
   1   5   3        137.50        265.87        11.25 o                         
   2   5   3       1463.21       1631.62        33.33 o                         
   3   5   3       9309.61       8643.37       114.59 o                         
   4   5   3        650.69        775.03        17.41 o                         
   5   5   3       5165.50       5077.52        65.17 o                         
   6   5   3          0.66          5.95         7.32 o                         
   7   5   3        474.18        453.01        13.72 o                         
   8   5   3       2846.37       2877.24        39.32 o                         
   9   5   3        192.66        190.61        11.55 o                         
  10   5   3         43.61         77.66        12.52 o                         
  11   5   3        180.67        203.04        15.81 o                         
  12   5   3       2001.98       1916.07        37.96 o                         
  13   5   3        194.04        245.59        18.46 o                         
  14   5   3       2049.36       1890.05        49.84 o                         
  15   5   3         52.54         48.68        22.51 o                         
  16   5   3        499.84        518.84        36.92 o                         
  17   5   3         12.87        -21.56        27.65 o                         
  18   5   3        811.88        778.36        47.15 o                         
 -19   6   3        499.66        424.33        84.59 o                         
 -18   6   3         87.71         51.16        39.85 o                         
 -17   6   3        631.52        630.73        37.24 o                         
 -16   6   3         92.93        122.86        24.38 o                         
 -15   6   3       1187.65       1237.38        42.46 o                         
 -14   6   3        415.70        445.44        27.92 o                         
 -13   6   3       1231.08       1269.50        37.16 o                         
 -12   6   3       4491.45       4584.08        79.13 o                         
 -11   6   3        736.53        784.83        24.66 o                         
 -10   6   3        650.26       1819.57       114.20 o                         
  -9   6   3       2262.57       2525.27        36.53 o                         
  -8   6   3       3452.97       3411.14        48.66 o                         
  -7   6   3       7085.72       6939.79        86.86 o                         
  -6   6   3       1091.53       1363.62        24.85 o                         
  -5   6   3       1499.04       1520.11        64.64 o                         
  -4   6   3       3729.02       3792.40        51.76 o                         
  -3   6   3       3460.81       3136.13        43.29 o                         
  -2   6   3       7411.88       7905.07       126.35 o                         
  -1   6   3       4522.90       5276.14        98.92 o                         
   0   6   3       1091.67       1291.45        25.03 o                         
   1   6   3        577.19        580.29        19.37 o                         
   2   6   3         39.75        136.37        16.17 o                         
   3   6   3         24.11         60.00         9.17 o                         
   4   6   3       1209.47       1179.76        24.39 o                         
   5   6   3       2059.41       2000.77        33.02 o                         
   6   6   3       1818.80       1797.76        30.17 o                         
   7   6   3        942.87        906.43        21.69 o                         
   8   6   3       1658.13       1634.15        28.60 o                         
   9   6   3       2027.34       2052.01        30.68 o                         
  10   6   3        312.53        366.78        17.40 o                         
  11   6   3        129.90        141.41        14.98 o                         
  12   6   3        440.08        459.89        21.33 o                         
  13   6   3        605.29        630.38        27.12 o                         
  14   6   3        144.85        188.49        26.56 o                         
  15   6   3       1180.98       1174.87        48.76 o                         
  16   6   3        232.79        303.09        32.82 o                         
  17   6   3        324.72        314.32        34.89 o                         
  18   6   3        303.67        305.92        36.76 o                         
 -18   7   3         32.97         50.65        32.00 o                         
 -17   7   3         29.08         46.57        26.26 o                         
 -16   7   3        224.57        223.72        28.26 o                         
 -15   7   3         31.69         43.64        22.63 o                         
 -14   7   3         32.63         18.72        19.27 o                         
 -13   7   3          6.41         33.16        18.97 o                         
 -12   7   3         26.21         75.75        19.08 o                         
 -11   7   3          0.37         81.48        15.66 o                         
 -10   7   3       1200.37       1134.06        28.52 o                         
  -9   7   3        766.71        778.34        20.80 o                         
  -8   7   3      12098.12      11587.75       147.33 o                         
  -7   7   3       1268.52       1289.03        26.11 o                         
  -6   7   3        249.92        244.38        11.79 o                         
  -5   7   3       1599.70       1585.48        27.63 o                         
  -4   7   3         69.04         59.92         7.87 o                         
  -3   7   3       1983.39       1860.13        31.58 o                         
  -2   7   3      17485.32      18413.25       313.88 o                         
  -1   7   3        251.07        299.06        11.42 o                         
   0   7   3      21224.05      22208.19       338.59 o                         
   1   7   3       1047.41       1048.74        27.58 o                         
   2   7   3      10378.13      10358.62       179.84 o                         
   3   7   3       1670.80       1551.16        30.02 o                         
   4   7   3        971.08       1124.04        23.32 o                         
   5   7   3       6115.72       5909.36        83.87 o                         
   6   7   3       3300.97       3183.43        48.67 o                         
   7   7   3         17.22         26.97         9.88 o                         
   8   7   3      16481.81      15758.37       189.64 o                         
   9   7   3         12.24         19.47         9.31 o                         
  10   7   3       1461.08       1433.85        32.59 o                         
  11   7   3       1348.19       1333.61        34.92 o                         
  12   7   3       1177.16       1241.51        36.61 o                         
  13   7   3        663.64        637.26        32.01 o                         
  14   7   3         18.80         42.42        23.59 o                         
  15   7   3        167.45        196.43        29.01 o                         
  16   7   3        256.25        242.28        31.52 o                         
  17   7   3        157.22        138.80        31.57 o                         
  18   7   3         29.59         58.60        45.32 o                         
 -18   8   3        958.87        778.04        79.15 o                         
 -17   8   3         24.03         21.75        35.62 o                         
 -16   8   3        119.02         80.08        36.10 o                         
 -15   8   3        119.38        200.63        27.31 o                         
 -14   8   3        847.15        770.50        34.58 o                         
 -13   8   3        224.39        366.04        29.44 o                         
 -12   8   3       1679.48       1655.03        46.51 o                         
 -11   8   3         36.84         81.46        17.33 o                         
 -10   8   3       7801.54       7563.39       103.59 o                         
  -9   8   3        377.69        535.34        18.74 o                         
  -8   8   3       3861.95       4120.91        63.67 o                         
  -7   8   3          9.35         65.81        19.98 o                         
  -6   8   3        402.81        387.01        14.85 o                         
  -5   8   3        599.45        653.56        31.67 o                         
  -4   8   3        363.83        345.65        13.70 o                         
  -3   8   3       1675.44       1750.42        33.81 o                         
  -2   8   3       3003.06       3284.93        48.76 o                         
  -1   8   3       6240.21       6544.87       114.85 o                         
   0   8   3        893.21       1011.63        24.34 o                         
   1   8   3       3897.30       4021.63        64.48 o                         
   2   8   3       3668.19       3756.77        80.98 o                         
   3   8   3        111.30        136.68        12.17 o                         
   4   8   3        215.64        264.01        15.35 o                         
   5   8   3        541.32        510.90        18.57 o                         
   6   8   3       1540.85       1447.16        33.71 o                         
   7   8   3       1632.77       1522.59        33.47 o                         
   8   8   3        254.12        325.41        18.10 o                         
   9   8   3       1399.41       1319.06        33.69 o                         
  10   8   3       1803.42       1602.94        45.95 o                         
  11   8   3         12.15         11.32        16.93 o                         
  12   8   3        548.89        559.44        29.46 o                         
  13   8   3        158.03        148.90        23.69 o                         
  14   8   3        758.73        773.81        39.28 o                         
  15   8   3          9.13         41.86        26.18 o                         
  16   8   3        138.73        122.52        29.74 o                         
  17   8   3         55.22         76.62        30.69 o                         
  18   8   3       1580.63       1164.43       164.12 o                         
 -17   9   3         34.28         43.26        39.92 o                         
 -16   9   3        565.27        609.61        45.64 o                         
 -15   9   3         75.16         85.74        25.31 o                         
 -14   9   3        975.49       1099.39        64.42 o                         
 -13   9   3        577.08        578.45        40.36 o                         
 -12   9   3        300.16        363.68        28.10 o                         
 -11   9   3        629.72        704.80        31.32 o                         
 -10   9   3        498.95        525.73        24.95 o                         
  -9   9   3        313.33        441.98        18.29 o                         
  -8   9   3       3243.17       3186.91        50.95 o                         
  -7   9   3       3362.07       3042.92        52.97 o                         
  -6   9   3       2764.28       2975.95        58.35 o                         
  -5   9   3         68.00         86.14        10.01 o                         
  -4   9   3        951.22       1151.19        36.12 o                         
  -3   9   3        651.33        771.42        32.51 o                         
  -2   9   3        279.09        366.93        14.77 o                         
  -1   9   3        115.70        133.22        13.55 o                         
   0   9   3       7568.58       7748.05       124.91 o                         
   1   9   3       5411.49       5726.65        95.13 o                         
   2   9   3       3797.81       3847.62        63.28 o                         
   3   9   3       2053.05       2212.65        50.57 o                         
   4   9   3        162.33        214.43        15.58 o                         
   5   9   3        144.46        161.55        14.25 o                         
   6   9   3         86.46        137.27        14.18 o                         
   7   9   3        236.76        281.80        18.56 o                         
   8   9   3       2598.20       2605.92        52.92 o                         
   9   9   3         50.25         79.81        15.80 o                         
  10   9   3        739.03        747.31        30.23 o                         
  11   9   3         11.52         13.55        19.93 o                         
  12   9   3        255.26        256.36        25.37 o                         
  13   9   3          0.53         18.26        20.92 o                         
  14   9   3       1106.85       1007.72        43.81 o                         
  15   9   3          2.69         -5.18        28.47 o                         
  16   9   3         39.27         50.72        30.24 o                         
  17   9   3        451.85        451.24        42.22 o                         
 -17  10   3         46.17          8.32        34.10 o                         
 -16  10   3          4.29         44.88        32.28 o                         
 -15  10   3         71.54         87.06        28.18 o                         
 -14  10   3        345.58        310.57        40.14 o                         
 -13  10   3        411.16        383.55        34.33 o                         
 -12  10   3       1139.25       1118.40        41.76 o                         
 -11  10   3         65.38         96.67        21.73 o                         
 -10  10   3        255.03        292.22        22.71 o                         
  -9  10   3        168.36        159.89        17.00 o                         
  -8  10   3        259.12        311.39        20.40 o                         
  -7  10   3        237.76        249.25        18.50 o                         
  -6  10   3       2146.04       2180.20        65.36 o                         
  -5  10   3        875.58        970.20        35.27 o                         
  -4  10   3       5000.94       5314.70       108.01 o                         
  -3  10   3       1658.79       1675.41        42.25 o                         
  -2  10   3       3609.67       3913.99        75.05 o                         
  -1  10   3       1607.85       1700.68        38.30 o                         
   0  10   3        295.96        285.19        20.11 o                         
   1  10   3       1544.69       1456.95        40.54 o                         
   2  10   3       6237.58       6476.23       101.07 o                         
   3  10   3         11.23         28.27        13.38 o                         
   4  10   3      13987.95      13557.39       237.41 o                         
   5  10   3        361.17        338.77        18.51 o                         
   6  10   3       8239.58       8076.05       120.25 o                         
   7  10   3        205.83        246.19        18.62 o                         
   8  10   3       3293.82       3216.19        54.21 o                         
   9  10   3        657.79        688.90        26.83 o                         
  10  10   3        882.42        930.03        37.08 o                         
  11  10   3        222.23        210.83        30.53 o                         
  12  10   3        442.86        506.05        34.90 o                         
  13  10   3          9.53          7.53        28.67 o                         
  14  10   3        148.09        191.19        28.05 o                         
  15  10   3        115.28         97.60        35.00 o                         
  16  10   3        405.04        399.02        38.37 o                         
  17  10   3          2.33         -3.12        70.63 o                         
 -16  11   3       1524.98       1125.52        74.44 o                         
 -15  11   3          2.74         37.71        43.35 o                         
 -14  11   3        993.82        996.85        57.97 o                         
 -13  11   3        164.83        256.43        37.97 o                         
 -12  11   3        325.63        317.05        32.42 o                         
 -11  11   3        358.18        654.17        37.55 o                         
 -10  11   3         18.99         40.20        18.71 o                         
  -9  11   3        918.80       1201.04        63.31 o                         
  -8  11   3        654.18        718.17        29.41 o                         
  -7  11   3       2516.98       2244.12        53.49 o                         
  -6  11   3       4610.79       4978.75       100.65 o                         
  -5  11   3         43.46         29.03        17.52 o                         
  -4  11   3       3841.42       3910.66        89.41 o                         
  -3  11   3        142.78        153.19        27.26 o                         
  -2  11   3        995.43       1105.31        46.23 o                         
  -1  11   3          1.02         32.72        15.32 o                         
   0  11   3         91.08         74.54        15.50 o                         
   1  11   3       1951.39       2016.61        51.86 o                         
   2  11   3        181.31        218.95        16.88 o                         
   3  11   3        310.72        288.52        15.17 o                         
   4  11   3        790.22        824.27        38.79 o                         
   5  11   3       1832.80       1735.23        48.68 o                         
   6  11   3          1.13        -13.38        14.67 o                         
   7  11   3        133.49        140.24        17.73 o                         
   8  11   3         83.12         91.65        16.36 o                         
   9  11   3          3.44         12.27        16.84 o                         
  10  11   3         29.06         37.31        24.15 o                         
  11  11   3          5.78         19.52        21.54 o                         
  12  11   3         89.66        122.49        29.94 o                         
  13  11   3        108.61        150.95        32.25 o                         
  14  11   3        994.97        969.96        61.33 o                         
  15  11   3         10.60         -3.72        38.75 o                         
  16  11   3        937.98        901.18        90.41 o                         
 -16  12   3         14.24          3.81        69.38 o                         
 -15  12   3        261.30        197.07        50.04 o                         
 -14  12   3        481.74        508.62        54.58 o                         
 -13  12   3         42.90          4.38        32.24 o                         
 -12  12   3        329.42        324.01        35.29 o                         
 -11  12   3        530.66        512.42        35.13 o                         
 -10  12   3        515.79        580.69        46.77 o                         
  -9  12   3         21.26         37.81        17.29 o                         
  -8  12   3         27.72         50.59        19.87 o                         
  -7  12   3         27.15         29.33        23.22 o                         
  -6  12   3        732.80        753.08        35.83 o                         
  -5  12   3        163.37        200.68        22.99 o                         
  -4  12   3       2316.02       2573.43        97.86 o                         
  -3  12   3       1417.68       1524.31        46.11 o                         
  -2  12   3       2048.57       2088.55        72.54 o                         
  -1  12   3       1008.34       1153.67        40.30 o                         
   0  12   3       1433.45       1397.81        43.47 o                         
   1  12   3        814.39        838.22        41.03 o                         
   2  12   3        467.03        536.06        27.26 o                         
   3  12   3        235.31        292.50        30.16 o                         
   4  12   3       1621.92       1782.28        71.24 o                         
   5  12   3         52.29         25.60        20.18 o                         
   6  12   3       1805.15       1725.80        51.83 o                         
   7  12   3       1348.33       1237.59        40.54 o                         
   8  12   3         12.38         20.88        17.85 o                         
   9  12   3        225.30        228.18        26.00 o                         
  10  12   3        154.28        182.20        28.99 o                         
  11  12   3        386.16        451.95        36.81 o                         
  12  12   3        563.84        612.60        45.61 o                         
  13  12   3         29.60         15.73        33.40 o                         
  14  12   3        819.85        910.84        72.27 o                         
  15  12   3          3.46        -22.84        41.12 o                         
  16  12   3          2.16        -57.13        76.87 o                         
 -15  13   3         22.54         59.83        57.15 o                         
 -14  13   3          1.03         -4.20        41.93 o                         
 -13  13   3        180.05        143.52        44.31 o                         
 -12  13   3        130.82         97.61        33.83 o                         
 -11  13   3       1147.62       1089.28        48.00 o                         
 -10  13   3        422.67        439.12        33.15 o                         
  -9  13   3       1240.23       1200.13        41.82 o                         
  -8  13   3        280.71        303.06        35.23 o                         
  -7  13   3        171.58        223.54        26.04 o                         
  -6  13   3         78.27         90.30        28.47 o                         
  -5  13   3         23.62          1.24        24.48 o                         
  -4  13   3        419.72        476.63        27.96 o                         
  -3  13   3        472.99        549.17        29.77 o                         
  -2  13   3       1868.09       2117.57        58.40 o                         
  -1  13   3       1974.65       1948.97        55.22 o                         
   0  13   3       3930.83       3989.81        90.56 o                         
   1  13   3        205.73        188.13        23.76 o                         
   2  13   3       3548.74       3614.15       100.44 o                         
   3  13   3        192.23        226.06        22.69 o                         
   4  13   3       1950.93       2074.70        84.64 o                         
   5  13   3         11.58         37.30        53.35 o                         
   6  13   3       1986.26       1985.85        85.58 o                         
   7  13   3         15.89         20.07        27.39 o                         
   8  13   3       1754.66       1640.37        77.06 o                         
   9  13   3        336.58        344.11        32.26 o                         
  10  13   3       2330.37       2537.02        80.09 o                         
  11  13   3        336.23        299.33        71.32 o                         
  12  13   3        820.75        832.00        90.70 o                         
  13  13   3          4.88        -17.54        37.82 o                         
  14  13   3        125.90        155.12        51.33 o                         
 -14  14   3         45.88         84.68        52.53 o                         
 -13  14   3        428.73        445.87        67.63 o                         
 -12  14   3       1390.16       1451.24       139.58 o                         
 -11  14   3         13.08        -29.33        29.33 o                         
 -10  14   3        788.45        801.14        51.72 o                         
  -9  14   3        299.78        338.45        32.69 o                         
  -8  14   3       2460.70       2473.66        69.38 o                         
  -7  14   3        668.99        820.79        41.34 o                         
  -6  14   3        599.10        673.27        47.14 o                         
  -5  14   3       1274.10       1381.12        65.55 o                         
  -4  14   3        106.21        112.03        21.51 o                         
  -3  14   3        867.13        926.09        57.38 o                         
  -2  14   3         40.59         11.22        20.36 o                         
  -1  14   3        272.19        254.01        27.14 o                         
   0  14   3        427.96        477.71        38.83 o                         
   1  14   3         56.93         36.01        31.04 o                         
   2  14   3        103.12         96.65        22.83 o                         
   3  14   3         44.23         -1.28        21.06 o                         
   4  14   3         10.25          3.32        26.49 o                         
   5  14   3         19.75        -16.63        27.98 o                         
   6  14   3        134.00        187.99        38.35 o                         
   7  14   3          1.24        -24.85        29.16 o                         
   8  14   3         25.17         52.80        32.05 o                         
   9  14   3        566.14        663.55        65.97 o                         
  10  14   3         75.17          7.38        41.30 o                         
  11  14   3          0.83         -4.76        41.88 o                         
  12  14   3        175.44        132.50        41.35 o                         
  13  14   3       1103.70        919.50        82.61 o                         
 -13  15   3         69.14         95.20       103.87 o                         
 -12  15   3         21.56        -42.66        56.19 o                         
 -11  15   3         31.14         32.67        44.68 o                         
 -10  15   3        382.17        442.44        42.16 o                         
  -9  15   3          9.30         22.80        31.84 o                         
  -8  15   3         63.72         31.92        32.47 o                         
  -7  15   3        305.03        290.11        53.07 o                         
  -6  15   3        500.00        584.67        56.96 o                         
  -5  15   3        611.17        692.28        57.18 o                         
  -4  15   3         66.23         96.43        28.04 o                         
  -3  15   3        246.12        240.20        29.51 o                         
  -2  15   3        996.90        966.76        59.88 o                         
  -1  15   3         15.16         -8.12        22.00 o                         
   0  15   3        693.02        772.63        53.43 o                         
   1  15   3         84.03        120.48        26.41 o                         
   2  15   3        467.16        521.49        36.54 o                         
   3  15   3       2819.94       2829.77       105.02 o                         
   4  15   3        364.10        405.45        32.44 o                         
   5  15   3       2260.55       2289.04       195.05 o                         
   6  15   3       1048.77       1141.14        56.49 o                         
   7  15   3       1757.52       1730.08        69.43 o                         
   8  15   3         73.48         48.81        31.32 o                         
   9  15   3         21.39         35.01        39.02 o                         
  10  15   3        926.92        783.06        67.36 o                         
  11  15   3        104.15         64.61       129.32 o                         
  12  15   3          0.38         11.36        67.52 o                         
  13  15   3        119.90        122.98       123.61 o                         
 -12  16   3          3.10         92.81       133.48 o                         
 -11  16   3        557.17        521.91        65.75 o                         
 -10  16   3          4.44         28.65        43.78 o                         
  -9  16   3        646.02        719.16        64.23 o                         
  -8  16   3        557.57        632.30        52.43 o                         
  -7  16   3        141.68        191.96        39.59 o                         
  -6  16   3        276.36        224.91        40.04 o                         
  -5  16   3       1024.80       1176.70        75.03 o                         
  -4  16   3        821.13        860.92        63.87 o                         
  -3  16   3        287.01        314.53        53.52 o                         
  -2  16   3        124.48        163.27        35.89 o                         
  -1  16   3        210.75        194.68        31.36 o                         
   0  16   3         52.76         47.91        26.31 o                         
   1  16   3        469.29        494.19        40.18 o                         
   2  16   3        756.27        838.35        50.83 o                         
   3  16   3         58.86         42.34        25.59 o                         
   4  16   3       2226.06       2229.56        76.52 o                         
   5  16   3          1.62         30.56        42.99 o                         
   6  16   3       2348.43       2445.86        91.60 o                         
   7  16   3         70.27         90.30        38.87 o                         
   8  16   3        348.34        372.54        50.23 o                         
   9  16   3        558.79        558.71       139.04 o                         
  10  16   3         24.34         13.29        57.97 o                         
  11  16   3         21.32         21.58        65.59 o                         
  12  16   3          8.41        -10.57        68.30 o                         
 -11  17   3        332.80        166.20       105.95 o                         
 -10  17   3         13.65         58.95        63.89 o                         
  -9  17   3        630.21        505.28        52.33 o                         
  -8  17   3        833.93        919.05        61.74 o                         
  -7  17   3        128.89        106.03        40.07 o                         
  -6  17   3        290.74        238.68        43.26 o                         
  -5  17   3         17.63         40.11        29.20 o                         
  -4  17   3        649.34        865.79        51.06 o                         
  -3  17   3        159.53        173.45        36.13 o                         
  -2  17   3         30.79         21.13        27.95 o                         
  -1  17   3        857.17        981.60        96.70 o                         
   0  17   3         25.72         23.99        28.16 o                         
   1  17   3        238.77        233.11        34.52 o                         
   2  17   3          0.14        -24.40        27.08 o                         
   3  17   3          1.36          1.33        27.65 o                         
   4  17   3        150.45        218.30        60.27 o                         
   5  17   3        121.72        200.92        80.45 o                         
   6  17   3          6.42        -25.62        36.69 o                         
   7  17   3         10.43         12.96        39.03 o                         
   8  17   3          3.34         60.40        41.57 o                         
   9  17   3         33.66        -26.41        53.61 o                         
  10  17   3        204.34        155.26        70.06 o                         
  -9  18   3        216.51         87.46        53.60 o                         
  -8  18   3         17.87        -11.02        44.89 o                         
  -7  18   3        268.07        323.60        49.42 o                         
  -6  18   3        485.05        480.14        53.35 o                         
  -5  18   3         99.60         88.91        39.06 o                         
  -4  18   3         11.74         -3.59        30.31 o                         
  -3  18   3         18.19         12.19        31.40 o                         
  -2  18   3         64.86        138.19        37.18 o                         
  -1  18   3       1526.01       1583.70        74.66 o                         
   0  18   3          0.31         19.21        29.96 o                         
   1  18   3       1768.52       1712.52        75.11 o                         
   2  18   3        308.64        389.27        64.47 o                         
   3  18   3       1258.60       1280.88        63.02 o                         
   4  18   3         38.42         56.63        30.77 o                         
   5  18   3         25.94          3.10        44.48 o                         
   6  18   3        360.19        443.23        80.38 o                         
   7  18   3        687.24        515.83        64.52 o                         
   8  18   3         22.61         82.39        50.00 o                         
   9  18   3       1246.75        880.85       150.62 o                         
  -7  19   3          0.67        -15.66        47.10 o                         
  -6  19   3        557.67        652.58        61.52 o                         
  -5  19   3         30.96         25.10        31.25 o                         
  -4  19   3         48.84         21.73        30.55 o                         
  -3  19   3        309.96        424.16        44.89 o                         
  -2  19   3       1408.74       1365.88        68.36 o                         
  -1  19   3        237.04        278.54        41.20 o                         
   0  19   3        268.68        240.51        40.50 o                         
   1  19   3          1.22        -16.73        32.60 o                         
   2  19   3        576.03        679.31        56.37 o                         
   3  19   3        319.21        388.95        44.18 o                         
   4  19   3         10.71        -33.35        33.35 o                         
   5  19   3        194.76         87.68        52.75 o                         
   6  19   3         33.76         25.70        55.98 o                         
  -2  20   3         14.13        104.91       127.76 o                         
  -1  20   3         24.40       -111.14       111.14 o                         
 -20   0   4       1637.49       1204.68       370.83 o                         
 -18   0   4       4273.72       4471.16       137.38 o                         
 -16   0   4        332.52        238.00        37.24 o                         
 -14   0   4        861.72        857.49        56.04 o                         
 -12   0   4       8366.77       8659.68       190.84 o                         
 -10   0   4      11421.17      11036.03       187.99 o                         
  -8   0   4       1096.75       1278.96        60.47 o                         
  -6   0   4        638.49        606.29        19.90 o                         
  -4   0   4        472.58        607.10        14.67 o                         
  -2   0   4       8252.37       7872.68       117.14 o                         
   0   0   4      11749.80      12684.63       173.44 o                         
   2   0   4       9768.93       9310.98       128.91 o                         
   4   0   4       3553.79       3617.40        51.35 o                         
   6   0   4       3252.75       3640.07        67.66 o                         
   8   0   4       5333.69       4886.12        83.82 o                         
  10   0   4       3097.43       2721.17        55.66 o                         
  12   0   4       1535.24       1535.13        43.07 o                         
  14   0   4        870.66        991.06        49.04 o                         
  16   0   4       1170.46       1079.60        77.05 o                         
  18   0   4       2464.30       2354.64       127.84 o                         
 -20   1   4          3.50         38.14        40.29 o                         
 -19   1   4        495.22        524.35        44.27 o                         
 -18   1   4         40.11         28.54        26.01 o                         
 -17   1   4         40.72         52.16        24.13 o                         
 -16   1   4        323.19        338.02        28.03 o                         
 -15   1   4         29.79         62.38        20.70 o                         
 -14   1   4         45.28        162.55        20.28 o                         
 -13   1   4          0.45        129.62        17.96 o                         
 -12   1   4        450.79        521.86        23.66 o                         
 -11   1   4        831.52       1045.04        29.28 o                         
 -10   1   4       1338.78       1247.39        22.44 o                         
  -9   1   4       1051.05        976.88        17.62 o                         
  -8   1   4      10362.43      10020.43       108.67 o                         
  -7   1   4         32.43        122.95        21.09 o                         
  -6   1   4        988.16       1040.90        16.35 o                         
  -5   1   4       3097.47       2677.67        31.95 o                         
  -4   1   4       1106.81       1065.53        15.50 o                         
  -3   1   4        635.61        590.54        11.17 o                         
  -2   1   4       1171.53       1154.28        13.98 o                         
  -1   1   4         10.94         10.74         2.77 o                         
   0   1   4       6409.17       6365.45        66.71 o                         
   1   1   4        402.42        476.04         8.32 o                         
   2   1   4      10655.08      10622.60       110.64 o                         
   3   1   4      24982.21      24150.35       235.51 o                         
   4   1   4       1065.72        992.15        14.62 o                         
   5   1   4       1131.02       1089.83        16.86 o                         
   6   1   4        528.80        457.79        11.86 o                         
   7   1   4       6794.85       6401.60        68.47 o                         
   8   1   4       7453.93       7219.31        80.07 o                         
   9   1   4       3920.62       3843.71        49.72 o                         
  10   1   4       4864.81       4697.97        59.69 o                         
  11   1   4         18.15         41.45        10.86 o                         
  12   1   4        379.68        442.04        18.95 o                         
  13   1   4        157.02        141.54        15.66 o                         
  14   1   4         15.06         20.83        18.89 o                         
  15   1   4         52.04         45.86        20.15 o                         
  16   1   4        237.56        264.49        28.70 o                         
  17   1   4        383.88        409.17        38.48 o                         
  18   1   4         61.25         69.41        33.74 o                         
  19   1   4         48.34         12.69        35.61 o                         
 -20   2   4         21.73        -23.55        37.78 o                         
 -19   2   4        232.31        227.01        42.00 o                         
 -18   2   4         42.40         26.61        24.76 o                         
 -17   2   4        316.81        351.46        30.84 o                         
 -16   2   4         91.97        111.29        23.55 o                         
 -15   2   4       2473.20       2724.79        67.14 o                         
 -14   2   4        819.84        891.70        37.71 o                         
 -13   2   4        742.78        702.07        27.88 o                         
 -12   2   4       1444.39       1612.29        38.12 o                         
 -11   2   4         24.71         22.86        14.17 o                         
 -10   2   4          0.35        211.43        18.45 o                         
  -9   2   4         39.80        141.94        21.21 o                         
  -8   2   4       1461.41       1590.59        27.28 o                         
  -7   2   4        139.48        207.75        36.36 o                         
  -6   2   4       8387.08       8120.82        91.23 o                         
  -5   2   4        151.68        117.10         5.37 o                         
  -4   2   4      16062.78      15443.61       156.93 o                         
  -3   2   4       2190.13       1811.22        22.47 o                         
  -2   2   4         92.70         87.56         4.53 o                         
  -1   2   4        344.69        397.89        10.12 o                         
   0   2   4         97.21        135.71         4.17 o                         
   1   2   4      19846.53      20437.27       247.97 o                         
   2   2   4       9013.77       8865.82        93.00 o                         
   3   2   4        551.81        601.70        10.20 o                         
   4   2   4       8659.58       7820.20        82.06 o                         
   5   2   4       4173.86       4027.72        43.77 o                         
   6   2   4      13859.98      12740.04       128.42 o                         
   7   2   4          4.28          9.20         6.32 o                         
   8   2   4       1504.44       1499.62        25.52 o                         
   9   2   4       1416.93       1380.23        27.14 o                         
  10   2   4        809.58        858.59        23.38 o                         
  11   2   4       1151.17       1140.71        26.43 o                         
  12   2   4       1134.29       1173.95        28.56 o                         
  13   2   4       1829.00       1803.19        38.15 o                         
  14   2   4       1624.67       1659.37        43.59 o                         
  15   2   4        848.14        935.97        37.84 o                         
  16   2   4          2.83         -4.07        22.64 o                         
  17   2   4        348.85        385.79        35.18 o                         
  18   2   4          8.66         -8.68        29.50 o                         
  19   2   4         13.46         -0.41        49.56 o                         
 -20   3   4         26.70         -0.39        49.02 o                         
 -19   3   4        535.48        482.64        49.19 o                         
 -18   3   4        551.64        550.91        34.07 o                         
 -17   3   4        218.53        188.82        26.44 o                         
 -16   3   4       3726.86       3921.02        73.29 o                         
 -15   3   4          5.13         16.67        20.94 o                         
 -14   3   4       3660.74       4116.18        71.61 o                         
 -13   3   4        118.98        261.51        20.64 o                         
 -12   3   4        334.65        457.09        30.89 o                         
 -11   3   4        328.13        588.50        24.03 o                         
 -10   3   4          0.30          1.97         9.28 o                         
  -9   3   4        192.81        255.16        12.29 o                         
  -8   3   4       6474.23       6299.04        67.41 o                         
  -7   3   4        123.87        158.79         7.27 o                         
  -6   3   4       6598.71       6722.40        75.08 o                         
  -5   3   4      16122.26      16197.79       170.55 o                         
  -4   3   4       3123.56       2845.40        33.13 o                         
  -3   3   4         41.44         37.95         3.94 o                         
  -2   3   4        625.82        618.31        11.30 o                         
  -1   3   4       3182.75       3421.01        54.08 o                         
   0   3   4         25.83         31.63         3.55 o                         
   1   3   4       1358.77       1263.08        21.11 o                         
   2   3   4         51.21        100.97         5.82 o                         
   3   3   4        142.70        121.63         6.19 o                         
   4   3   4       6117.52       5962.48        66.72 o                         
   5   3   4        874.19        923.55        20.84 o                         
   6   3   4       2289.02       2158.41        27.71 o                         
   7   3   4        114.66        155.53         7.58 o                         
   8   3   4       1164.79       1088.47        20.38 o                         
   9   3   4       1159.44       1247.75        24.98 o                         
  10   3   4        456.74        454.44        17.13 o                         
  11   3   4        246.31        273.68        15.52 o                         
  12   3   4       1704.23       1644.69        35.17 o                         
  13   3   4        512.28        530.75        23.57 o                         
  14   3   4       1777.42       1627.07        43.46 o                         
  15   3   4          3.93         26.94        22.04 o                         
  16   3   4       2935.03       2967.89        73.64 o                         
  17   3   4         47.82         14.90        25.48 o                         
  18   3   4         85.52         64.58        31.57 o                         
 -19   4   4          3.35         10.59        27.89 o                         
 -18   4   4         61.85         37.72        26.63 o                         
 -17   4   4          4.38         37.43        23.07 o                         
 -16   4   4        140.18        181.32        28.22 o                         
 -15   4   4         15.13         22.55        19.42 o                         
 -14   4   4        363.72        399.22        25.20 o                         
 -13   4   4        246.21        304.75        23.12 o                         
 -12   4   4        252.83        346.51        22.12 o                         
 -11   4   4       2449.68       2576.71        50.39 o                         
 -10   4   4       1393.28       1381.31        28.81 o                         
  -9   4   4        269.79        358.28        15.36 o                         
  -8   4   4        470.28        565.55        26.51 o                         
  -7   4   4       3510.87       3618.28        42.31 o                         
  -6   4   4       5624.34       5498.01        60.37 o                         
  -5   4   4       4204.90       4214.53        52.66 o                         
  -4   4   4       9117.39       8846.19       103.55 o                         
  -3   4   4      11033.70      10574.18       122.44 o                         
  -2   4   4       4187.09       4273.49        54.01 o                         
  -1   4   4       2743.76       2676.31        39.23 o                         
   0   4   4        167.34        246.18         9.72 o                         
   1   4   4       2091.35       1644.07        41.77 o                         
   2   4   4       4808.57       4695.09        57.46 o                         
   3   4   4      10084.73       9042.60       111.38 o                         
   4   4   4      20000.00      19328.84       224.09 o                         
   5   4   4        504.51        508.61        14.68 o                         
   6   4   4       8581.28       8474.47        98.08 o                         
   7   4   4       2214.37       2270.28        32.67 o                         
   8   4   4          1.68          6.71         6.36 o                         
   9   4   4        776.20        805.70        22.99 o                         
  10   4   4       1826.85       1743.23        32.21 o                         
  11   4   4       3574.42       3394.24        50.83 o                         
  12   4   4       2899.88       2868.29        46.74 o                         
  13   4   4        368.35        363.26        20.40 o                         
  14   4   4         29.35         33.07        20.27 o                         
  15   4   4         16.32         48.85        22.56 o                         
  16   4   4          2.37        -10.42        23.46 o                         
  17   4   4          8.43         28.42        27.49 o                         
  18   4   4         12.83        -12.45        34.02 o                         
 -19   5   4        652.04        622.21        41.12 o                         
 -18   5   4        100.53        165.75        29.15 o                         
 -17   5   4        190.80        171.58        27.51 o                         
 -16   5   4          4.45         70.05        23.39 o                         
 -15   5   4         74.16        109.65        21.31 o                         
 -14   5   4         45.85        252.36        25.49 o                         
 -13   5   4        864.23        875.21        34.45 o                         
 -12   5   4       1838.18       1938.81        43.43 o                         
 -11   5   4       3316.16       3479.25        71.04 o                         
 -10   5   4       3079.32       3086.64        46.37 o                         
  -9   5   4       1130.86       1204.85        21.81 o                         
  -8   5   4        174.80        238.71         9.49 o                         
  -7   5   4         15.66         20.49         6.68 o                         
  -6   5   4       7516.49       7555.83        92.28 o                         
  -5   5   4        595.80        652.18        17.35 o                         
  -4   5   4       8215.12       8327.62       103.18 o                         
  -3   5   4        310.34        381.34        12.13 o                         
  -2   5   4       2581.68       2446.80        42.34 o                         
  -1   5   4        320.75        357.36        11.46 o                         
   0   5   4       4211.87       3969.96        64.11 o                         
   1   5   4         26.38         77.60        12.78 o                         
   2   5   4       8561.70       7713.27       105.11 o                         
   3   5   4        646.95        617.95        18.99 o                         
   4   5   4         23.49         29.89         7.77 o                         
   5   5   4        116.79        143.78        10.17 o                         
   6   5   4       4506.83       4799.23        63.27 o                         
   7   5   4       2483.89       2540.00        34.97 o                         
   8   5   4       3546.97       3501.81        46.05 o                         
   9   5   4        193.56        201.35        13.59 o                         
  10   5   4       4427.79       4188.15        61.08 o                         
  11   5   4        527.60        589.67        21.10 o                         
  12   5   4        363.33        411.79        19.68 o                         
  13   5   4        184.87        203.12        19.67 o                         
  14   5   4         34.00         35.76        20.79 o                         
  15   5   4        469.45        468.65        32.44 o                         
  16   5   4        343.30        330.20        33.34 o                         
  17   5   4        341.33        287.59        34.49 o                         
  18   5   4          0.39        -12.41        30.16 o                         
 -19   6   4        169.94        269.03       106.99 o                         
 -18   6   4        921.56        842.48        42.67 o                         
 -17   6   4        141.89        191.53        28.70 o                         
 -16   6   4        251.45        286.37        27.61 o                         
 -15   6   4        839.22        938.48        37.21 o                         
 -14   6   4         96.69        165.96        22.00 o                         
 -13   6   4        196.67        312.31        26.33 o                         
 -12   6   4        698.37       1336.62        96.39 o                         
 -11   6   4          5.48         56.67        12.22 o                         
 -10   6   4       4913.99       5105.12       109.45 o                         
  -9   6   4       2878.61       3247.30        43.18 o                         
  -8   6   4       4231.59       4425.94        57.23 o                         
  -7   6   4          9.42         40.86        10.71 o                         
  -6   6   4       4645.76       4584.33        61.61 o                         
  -5   6   4        235.64        289.16        11.28 o                         
  -4   6   4        539.75        593.59        14.65 o                         
  -3   6   4       1749.53       1775.03        33.15 o                         
  -2   6   4        743.09        847.93        18.93 o                         
  -1   6   4       3397.08       3597.17        56.54 o                         
   0   6   4        455.41        614.91        19.80 o                         
   1   6   4       1746.82       1784.58        34.84 o                         
   2   6   4          7.93         61.08         8.05 o                         
   3   6   4         47.65         52.08         8.56 o                         
   4   6   4        523.02        508.99        16.43 o                         
   5   6   4       1461.78       1294.19        27.56 o                         
   6   6   4       2133.47       2039.72        33.53 o                         
   7   6   4         13.27         38.81         9.74 o                         
   8   6   4       9407.96       8538.90        98.71 o                         
   9   6   4       2889.99       2816.85        45.05 o                         
  10   6   4       1489.65       1366.07        30.56 o                         
  11   6   4         56.93         81.45        14.24 o                         
  12   6   4       1360.30       1294.86        33.23 o                         
  13   6   4        256.90        283.56        27.60 o                         
  14   6   4         14.59        -13.27        21.96 o                         
  15   6   4        319.61        360.10        32.58 o                         
  16   6   4        582.58        623.17        40.02 o                         
  17   6   4        256.35        227.42        34.05 o                         
  18   6   4        269.00        167.14        34.05 o                         
 -18   7   4         13.97         47.99        42.09 o                         
 -17   7   4        104.44         85.67        27.92 o                         
 -16   7   4         19.02        -22.65        23.26 o                         
 -15   7   4        142.26        185.75        25.30 o                         
 -14   7   4         11.08         11.89        18.71 o                         
 -13   7   4       1029.06       1102.57        40.35 o                         
 -12   7   4       1541.21       1528.35        38.30 o                         
 -11   7   4        139.97        169.43        15.04 o                         
 -10   7   4        162.00        267.62        14.79 o                         
  -9   7   4       1170.07       1072.51        25.05 o                         
  -8   7   4       2379.58       3033.83        72.08 o                         
  -7   7   4       2893.83       2898.74        44.04 o                         
  -6   7   4       1652.41       1559.33        27.83 o                         
  -5   7   4       8411.24       8349.20       105.53 o                         
  -4   7   4        361.83        376.00        12.73 o                         
  -3   7   4         79.48         41.20         8.62 o                         
  -2   7   4        466.75        660.06        37.65 o                         
  -1   7   4         74.28         49.58         7.31 o                         
   0   7   4       3189.22       3404.65        64.95 o                         
   1   7   4       1026.07       1043.60        21.45 o                         
   2   7   4       3528.47       3632.61        59.22 o                         
   3   7   4       1270.38       1228.84        26.48 o                         
   4   7   4        544.54        535.25        20.43 o                         
   5   7   4       4354.68       4049.54        61.25 o                         
   6   7   4       1202.05       1310.98        27.58 o                         
   7   7   4       4263.60       3966.70        56.25 o                         
   8   7   4        551.44        523.63        19.01 o                         
   9   7   4         70.94         43.61        12.46 o                         
  10   7   4       1063.37       1064.47        30.92 o                         
  11   7   4        228.13        251.15        21.23 o                         
  12   7   4        347.70        294.60        22.91 o                         
  13   7   4        213.75        219.01        22.36 o                         
  14   7   4         48.43         56.88        24.12 o                         
  15   7   4        540.40        482.20        35.42 o                         
  16   7   4         13.89         13.32        26.96 o                         
  17   7   4          4.66        -24.47        28.59 o                         
  18   7   4          9.13        -50.65        91.14 o                         
 -18   8   4        380.23        459.29        46.20 o                         
 -17   8   4       1776.55       1506.57        62.63 o                         
 -16   8   4        213.25        194.08        32.99 o                         
 -15   8   4       2259.23       2249.31        61.63 o                         
 -14   8   4        313.14        339.13        28.50 o                         
 -13   8   4        293.92        311.96        27.63 o                         
 -12   8   4         22.55        160.52        18.19 o                         
 -11   8   4       1923.79       1770.55        36.30 o                         
 -10   8   4        372.66        992.27        87.10 o                         
  -9   8   4       1057.57       1079.34        28.66 o                         
  -8   8   4         64.90        233.89        15.48 o                         
  -7   8   4       2783.39       2824.05        46.15 o                         
  -6   8   4       2113.72       2160.99        37.22 o                         
  -5   8   4        630.36        710.26        20.61 o                         
  -4   8   4        445.45        516.40        20.17 o                         
  -3   8   4       2191.69       2337.13        39.78 o                         
  -2   8   4        124.87        164.65        10.80 o                         
  -1   8   4        323.14        402.69        14.40 o                         
   0   8   4          5.06         43.50         9.36 o                         
   1   8   4        126.14        138.05        10.16 o                         
   2   8   4        103.12        146.64        10.50 o                         
   3   8   4        267.05        238.41        15.35 o                         
   4   8   4       6863.54       6925.55       108.08 o                         
   5   8   4        761.93        750.44        25.97 o                         
   6   8   4       1392.93       1337.42        32.66 o                         
   7   8   4        953.94        979.14        27.45 o                         
   8   8   4        671.87        763.94        25.43 o                         
   9   8   4         83.36         82.69        15.20 o                         
  10   8   4        190.09        224.17        25.92 o                         
  11   8   4        995.60        925.32        33.56 o                         
  12   8   4        383.57        437.16        26.03 o                         
  13   8   4        567.87        516.55        30.55 o                         
  14   8   4         85.33         61.41        35.92 o                         
  15   8   4       1229.94       1171.08        49.73 o                         
  16   8   4        125.55        209.03        31.82 o                         
  17   8   4        763.80        769.05        51.41 o                         
  18   8   4          4.47       -102.84       104.91 o                         
 -17   9   4         13.04         42.58        34.65 o                         
 -16   9   4         42.01        127.50        30.76 o                         
 -15   9   4        449.86        470.68        36.75 o                         
 -14   9   4        216.21        349.75        35.68 o                         
 -13   9   4        316.84        348.84        32.29 o                         
 -12   9   4        614.85        662.22        30.53 o                         
 -11   9   4       1792.65       1680.76        43.61 o                         
 -10   9   4       1489.41       1451.22        51.43 o                         
  -9   9   4         17.58         29.52        12.67 o                         
  -8   9   4        264.21        318.70        22.98 o                         
  -7   9   4        809.65        944.69        25.28 o                         
  -6   9   4        444.92        398.93        15.22 o                         
  -5   9   4        860.23        938.92        23.65 o                         
  -4   9   4       2804.50       3038.38        57.89 o                         
  -3   9   4       2144.14       2267.76        60.80 o                         
  -2   9   4       4328.77       4344.70        75.10 o                         
  -1   9   4         41.23         19.56        10.40 o                         
   0   9   4       2256.50       2236.08        43.57 o                         
   1   9   4       1016.33       1034.07        39.87 o                         
   2   9   4       1149.12       1165.39        29.01 o                         
   3   9   4       1771.77       1696.54        43.37 o                         
   4   9   4       2825.83       2752.90        56.09 o                         
   5   9   4        606.72        586.81        22.24 o                         
   6   9   4          1.54          8.31        12.39 o                         
   7   9   4         12.06          7.34        12.90 o                         
   8   9   4        300.54        377.02        30.78 o                         
   9   9   4       1770.02       1724.66        39.92 o                         
  10   9   4        768.56        715.49        32.97 o                         
  11   9   4        310.88        302.87        26.41 o                         
  12   9   4       1479.26       1440.66        52.08 o                         
  13   9   4        834.58        877.85        37.99 o                         
  14   9   4        108.95        105.01        26.41 o                         
  15   9   4         41.98         25.82        27.38 o                         
  16   9   4        348.01        309.53        34.67 o                         
  17   9   4        115.66        127.40        46.65 o                         
 -17  10   4        132.85        104.37        37.42 o                         
 -16  10   4        383.87        413.72        41.46 o                         
 -15  10   4         84.76         92.53        29.35 o                         
 -14  10   4         29.59          9.14        31.94 o                         
 -13  10   4         22.48         65.08        32.06 o                         
 -12  10   4        159.05        233.97        27.05 o                         
 -11  10   4       1610.47       1575.40        43.65 o                         
 -10  10   4        297.91        340.31        23.43 o                         
  -9  10   4       2194.99       2010.79        44.01 o                         
  -8  10   4       2402.82       2352.84        54.51 o                         
  -7  10   4         11.26         24.84        16.69 o                         
  -6  10   4        387.91        534.83        25.51 o                         
  -5  10   4        143.43         93.98        17.50 o                         
  -4  10   4        693.29        793.08        27.45 o                         
  -3  10   4       6522.87       6804.19       102.57 o                         
  -2  10   4       1395.19       1463.33        35.23 o                         
  -1  10   4       3920.94       3992.37       109.45 o                         
   0  10   4        696.77        810.04        30.37 o                         
   1  10   4       9800.33       9932.03       191.88 o                         
   2  10   4        664.60        651.31        22.18 o                         
   3  10   4        256.35        296.39        16.80 o                         
   4  10   4       1297.68       1263.49        39.64 o                         
   5  10   4        118.58        137.79        16.43 o                         
   6  10   4       1120.38       1171.41        32.94 o                         
   7  10   4        970.51        972.71        31.50 o                         
   8  10   4       1249.13       1186.54        32.86 o                         
   9  10   4       3785.95       3751.96        73.22 o                         
  10  10   4        158.70        139.97        28.22 o                         
  11  10   4        388.62        427.95        31.21 o                         
  12  10   4        124.07        143.23        27.36 o                         
  13  10   4          5.07          1.82        25.63 o                         
  14  10   4        229.72        252.86        29.91 o                         
  15  10   4         60.58         67.91        28.89 o                         
  16  10   4        100.76        106.64        34.10 o                         
 -16  11   4        495.05        508.47        58.84 o                         
 -15  11   4         19.18        -19.86        34.93 o                         
 -14  11   4       1617.76       1356.68        65.96 o                         
 -13  11   4        681.68        725.02        49.33 o                         
 -12  11   4         24.08         33.69        28.04 o                         
 -11  11   4       1624.80       1669.34        94.09 o                         
 -10  11   4         38.97         32.04        18.35 o                         
  -9  11   4       1554.78       1781.35        68.83 o                         
  -8  11   4        116.27        102.62        17.38 o                         
  -7  11   4        359.42        409.46        25.23 o                         
  -6  11   4         26.12         51.57        16.86 o                         
  -5  11   4        525.68        582.13        29.53 o                         
  -4  11   4        441.35        521.36        22.77 o                         
  -3  11   4       1982.42       2086.21        49.54 o                         
  -2  11   4        695.26        713.91        38.30 o                         
  -1  11   4       1571.54       1652.57        43.81 o                         
   0  11   4         72.51         76.16        15.11 o                         
   1  11   4        177.84        206.04        18.73 o                         
   2  11   4        972.56        945.15        32.29 o                         
   3  11   4        948.69       1006.25        33.62 o                         
   4  11   4         23.76         52.02        24.08 o                         
   5  11   4         52.16         66.36        18.69 o                         
   6  11   4       1202.35       1328.98        38.16 o                         
   7  11   4        305.33        275.16        20.67 o                         
   8  11   4        598.24        608.22        27.45 o                         
   9  11   4       1128.31       1047.65        44.57 o                         
  10  11   4          4.97        -19.39        19.39 o                         
  11  11   4        934.29        871.48        42.17 o                         
  12  11   4       1580.14       1598.32        60.30 o                         
  13  11   4        162.77        177.13        35.96 o                         
  14  11   4         22.82         25.92        38.66 o                         
  15  11   4         41.14         30.31        39.94 o                         
  16  11   4        846.61        736.84        70.39 o                         
 -16  12   4         17.74        102.83       148.02 o                         
 -15  12   4        569.96        572.83        58.81 o                         
 -14  12   4        280.92        348.23        43.73 o                         
 -13  12   4         73.49         81.71        35.04 o                         
 -12  12   4        269.08        332.22        41.27 o                         
 -11  12   4        187.10        242.16        31.53 o                         
 -10  12   4        189.14        257.64        27.38 o                         
  -9  12   4        455.65        496.81        34.35 o                         
  -8  12   4       1134.47       1256.69        43.32 o                         
  -7  12   4       2345.98       2372.25        57.28 o                         
  -6  12   4       3557.54       3548.37        91.29 o                         
  -5  12   4        380.52        426.95        31.10 o                         
  -4  12   4       3626.99       3898.91        80.75 o                         
  -3  12   4        332.64        372.49        24.38 o                         
  -2  12   4        474.17        529.13        28.35 o                         
  -1  12   4       4424.82       4401.68        96.22 o                         
   0  12   4          3.97        -14.47        14.47 o                         
   1  12   4        259.68        299.34        22.02 o                         
   2  12   4       1952.37       2005.34        82.53 o                         
   3  12   4        568.33        544.56        26.32 o                         
   4  12   4       2761.92       2694.64        73.25 o                         
   5  12   4        936.11        989.32        62.07 o                         
   6  12   4       2874.50       2724.13        67.59 o                         
   7  12   4       1509.67       1496.47        48.14 o                         
   8  12   4       1519.53       1517.83        63.75 o                         
   9  12   4          9.56          4.14        19.02 o                         
  10  12   4        147.88         85.22        26.57 o                         
  11  12   4        419.74        405.58        35.50 o                         
  12  12   4        253.02        270.75        37.68 o                         
  13  12   4        200.14        203.27        45.84 o                         
  14  12   4         22.80          1.35        38.10 o                         
  15  12   4        980.03        914.22        72.72 o                         
 -15  13   4        124.23        142.60        46.92 o                         
 -14  13   4        342.96        377.67        53.96 o                         
 -13  13   4        258.23        155.03        39.08 o                         
 -12  13   4        496.30        452.31        59.38 o                         
 -11  13   4         72.09        114.65        30.37 o                         
 -10  13   4         29.67         31.97        23.56 o                         
  -9  13   4         12.89         15.85        21.03 o                         
  -8  13   4          1.52         -3.67        21.89 o                         
  -7  13   4       1577.65       1697.65        54.08 o                         
  -6  13   4         78.12         94.04        23.14 o                         
  -5  13   4       5564.71       5678.45       131.99 o                         
  -4  13   4        352.76        396.44        40.68 o                         
  -3  13   4       1402.37       1449.72        53.43 o                         
  -2  13   4         46.26        116.61        20.55 o                         
  -1  13   4        549.13        576.78        30.76 o                         
   0  13   4         69.71         74.97        18.73 o                         
   1  13   4        441.27        424.73        25.55 o                         
   2  13   4         29.00         62.80        17.46 o                         
   3  13   4       4183.82       4269.70       131.87 o                         
   4  13   4        321.02        311.97        28.94 o                         
   5  13   4       4348.37       4445.08       141.77 o                         
   6  13   4        258.84        275.19        40.46 o                         
   7  13   4        193.81        244.00        34.63 o                         
   8  13   4          3.28        -17.58        28.07 o                         
   9  13   4         39.22         43.13        27.92 o                         
  10  13   4         86.52        113.52        32.69 o                         
  11  13   4        717.84        686.81        48.02 o                         
  12  13   4        234.66        142.94        40.03 o                         
  13  13   4        318.01        323.15        48.23 o                         
  14  13   4        464.40        306.48        54.91 o                         
  15  13   4         30.77        -39.47        77.91 o                         
 -14  14   4        184.48        200.13        58.02 o                         
 -13  14   4        609.83        577.66        68.88 o                         
 -12  14   4        730.02        791.43        79.14 o                         
 -11  14   4         66.26         60.62        32.15 o                         
 -10  14   4        136.42        229.94        31.93 o                         
  -9  14   4          3.31         20.44        30.19 o                         
  -8  14   4          4.66         59.52        25.15 o                         
  -7  14   4        505.58        645.58        39.80 o                         
  -6  14   4        318.38        330.55        33.08 o                         
  -5  14   4       1568.87       1812.86        56.60 o                         
  -4  14   4        291.80        280.56        26.81 o                         
  -3  14   4         19.98         58.89        20.86 o                         
  -2  14   4        372.26        412.84        28.96 o                         
  -1  14   4          6.47          2.26        18.98 o                         
   0  14   4        325.76        334.31        46.63 o                         
   1  14   4          2.74        -19.60        19.60 o                         
   2  14   4        260.33        299.62        26.88 o                         
   3  14   4          4.38         -7.77        18.67 o                         
   4  14   4         29.99          4.09        30.42 o                         
   5  14   4        854.02        884.16        60.28 o                         
   6  14   4          0.52          3.79        27.88 o                         
   7  14   4        188.12        176.38        34.29 o                         
   8  14   4       1414.00       1336.09        89.66 o                         
   9  14   4          8.18          7.08        40.33 o                         
  10  14   4        687.86        690.82        68.05 o                         
  11  14   4         38.39         30.59        41.74 o                         
  12  14   4        296.34        339.86        54.21 o                         
  13  14   4        601.32        543.02       120.16 o                         
 -13  15   4        214.61        206.02       215.54 o                         
 -12  15   4         26.20         54.58        57.35 o                         
 -11  15   4        656.55        560.08        48.83 o                         
 -10  15   4       1195.47       1170.97        54.23 o                         
  -9  15   4         44.04         92.04        30.89 o                         
  -8  15   4        483.08        322.78        37.74 o                         
  -7  15   4         91.65         52.65        33.48 o                         
  -6  15   4        250.78        242.09        36.97 o                         
  -5  15   4        356.88        468.20        36.28 o                         
  -4  15   4        445.28        491.83        36.28 o                         
  -3  15   4        893.69        880.65        46.91 o                         
  -2  15   4       1907.36       1893.61        76.76 o                         
  -1  15   4          2.48         -1.15        22.51 o                         
   0  15   4       4090.90       4157.72       110.84 o                         
   1  15   4        125.74        123.02        25.66 o                         
   2  15   4       2219.29       2302.33        81.25 o                         
   3  15   4        395.90        371.01        37.83 o                         
   4  15   4         50.63         74.78        31.34 o                         
   5  15   4         54.99         58.59        32.30 o                         
   6  15   4          5.23         12.83        27.99 o                         
   7  15   4        331.88        328.14        38.65 o                         
   8  15   4       1560.89       1687.31        78.03 o                         
   9  15   4        208.85        192.25        48.71 o                         
  10  15   4        387.77        260.62        48.70 o                         
  11  15   4        695.55        520.89        76.73 o                         
  12  15   4         73.52        105.60        65.71 o                         
  13  15   4        118.58          3.12       102.84 o                         
 -12  16   4        968.91        943.77        99.20 o                         
 -11  16   4        260.62        266.64        79.25 o                         
 -10  16   4        371.86        313.49        65.00 o                         
  -9  16   4        453.40        423.96        51.46 o                         
  -8  16   4        583.48        501.65        54.72 o                         
  -7  16   4        427.90        448.32        46.66 o                         
  -6  16   4        175.85        126.93        36.66 o                         
  -5  16   4        225.27        298.31        43.48 o                         
  -4  16   4          6.48          3.22        31.96 o                         
  -3  16   4        748.79        770.58        61.32 o                         
  -2  16   4         61.10         61.58        31.04 o                         
  -1  16   4       1466.43       1486.49        62.20 o                         
   0  16   4          1.87          0.58        30.29 o                         
   1  16   4       2268.94       2432.70        87.86 o                         
   2  16   4        167.48        184.12        30.48 o                         
   3  16   4        710.06        769.56        80.21 o                         
   4  16   4         16.58          5.37        24.92 o                         
   5  16   4        128.25        131.49        65.27 o                         
   6  16   4        123.14        126.06        53.52 o                         
   7  16   4        930.65        914.46        60.55 o                         
   8  16   4        178.97        152.11        41.92 o                         
   9  16   4         93.13         85.23        50.22 o                         
  10  16   4       1051.53        986.76        97.70 o                         
  11  16   4       1171.34        919.64        95.60 o                         
  12  16   4         97.09         -4.15       109.07 o                         
 -11  17   4          5.70        -28.05        95.56 o                         
 -10  17   4        235.34        193.87        73.08 o                         
  -9  17   4         33.39         47.93        44.87 o                         
  -8  17   4       1859.17       1936.26        95.32 o                         
  -7  17   4        135.60        178.51        40.90 o                         
  -6  17   4          5.57        -26.44        35.34 o                         
  -5  17   4        225.01        171.04        40.56 o                         
  -4  17   4        408.08        498.22        51.02 o                         
  -3  17   4        129.33         98.62        31.09 o                         
  -2  17   4        804.44        751.06        48.35 o                         
  -1  17   4          9.61        -26.85        26.85 o                         
   0  17   4        720.03        788.96        72.72 o                         
   1  17   4         64.94         64.83        29.74 o                         
   2  17   4         10.89          8.34        35.38 o                         
   3  17   4          4.49        -20.94        52.63 o                         
   4  17   4        871.12        977.07        54.68 o                         
   5  17   4        195.15        267.31        51.76 o                         
   6  17   4        716.95        765.23        71.42 o                         
   7  17   4         56.21         28.46        66.40 o                         
   8  17   4        653.40        602.02        79.68 o                         
   9  17   4        515.97        398.85       105.95 o                         
  10  17   4         78.49        -55.05        91.41 o                         
  -9  18   4        308.39        317.87        87.65 o                         
  -8  18   4        512.77        376.80        60.04 o                         
  -7  18   4         10.09         20.83        39.55 o                         
  -6  18   4       1717.52       1719.41       123.39 o                         
  -5  18   4         14.04        -22.58        27.73 o                         
  -4  18   4       2301.35       2519.23       137.35 o                         
  -3  18   4        227.26        247.70        36.96 o                         
  -2  18   4       1207.97       1361.61        66.86 o                         
  -1  18   4        182.33        180.89        35.46 o                         
   0  18   4          2.82          8.12        29.81 o                         
   1  18   4        350.70        342.05        39.96 o                         
   2  18   4        708.27        768.89        50.39 o                         
   3  18   4         10.70        -22.72        29.65 o                         
   4  18   4       1415.07       1353.62        64.87 o                         
   5  18   4          3.57        -12.43        44.66 o                         
   6  18   4        824.73        742.93        69.78 o                         
   7  18   4         32.07          4.05        45.55 o                         
   8  18   4        159.95        203.15       134.52 o                         
   9  18   4         26.23         76.87       112.18 o                         
  -7  19   4        817.12        684.56        68.74 o                         
  -6  19   4        530.79        372.62       112.60 o                         
  -5  19   4        159.83        157.73        33.77 o                         
  -4  19   4         48.34         77.64        32.64 o                         
  -3  19   4        468.92        514.42        42.88 o                         
  -2  19   4         85.42        122.36        37.33 o                         
  -1  19   4         39.54          8.55        33.96 o                         
   0  19   4        206.23        258.88        76.91 o                         
   1  19   4          4.26        -46.48        46.48 o                         
   2  19   4          0.77        -30.97        30.97 o                         
   3  19   4        396.24        406.00        48.23 o                         
   4  19   4         32.61         33.06        39.64 o                         
   5  19   4        508.30        380.02        85.73 o                         
   6  19   4        492.74        471.81       145.94 o                         
 -19   0   5         14.76         13.81        38.47 o                         
 -17   0   5       3057.61       3200.81       120.02 o                         
 -15   0   5        530.92        694.54        44.61 o                         
 -13   0   5        476.46        584.36        36.43 o                         
 -11   0   5        556.91        580.40        25.74 o                         
  -9   0   5       1205.78       1168.94        32.58 o                         
  -7   0   5         62.60         97.23        10.94 o                         
  -5   0   5       2599.61       2670.26        45.20 o                         
  -3   0   5       6179.76       5534.09        90.58 o                         
  -1   0   5      15228.74      15842.88       217.16 o                         
   1   0   5      24567.43      24500.46       355.77 o                         
   3   0   5       1787.11       1370.79        23.60 o                         
   5   0   5       8422.39       7228.15       106.23 o                         
   7   0   5       4591.70       4153.22        77.82 o                         
   9   0   5        120.57         98.77        14.54 o                         
  11   0   5       2898.31       2971.04        61.76 o                         
  13   0   5       6184.12       6115.31       110.99 o                         
  15   0   5       4177.73       4145.25       120.64 o                         
  17   0   5        705.98        870.37       101.95 o                         
  19   0   5         25.80         53.16        67.18 o                         
 -20   1   5         46.59        -11.46        36.22 o                         
 -19   1   5          0.02         53.30        29.34 o                         
 -18   1   5        234.94        327.16        37.84 o                         
 -17   1   5        180.54        249.40        27.91 o                         
 -16   1   5       1134.91       1307.99        43.33 o                         
 -15   1   5       3011.58       3214.35        66.41 o                         
 -14   1   5        390.82        443.46        25.75 o                         
 -13   1   5       1804.29       1916.66        43.44 o                         
 -12   1   5       4522.82       4418.79        71.26 o                         
 -11   1   5       1537.49       1618.03        31.72 o                         
 -10   1   5       3946.40       3888.40        52.36 o                         
  -9   1   5        237.58        267.94        13.02 o                         
  -8   1   5       5026.33       5399.29        59.82 o                         
  -7   1   5      20506.11      18993.36       193.61 o                         
  -6   1   5        669.48        648.27        12.83 o                         
  -5   1   5        113.91         74.75         5.25 o                         
  -4   1   5          5.39         11.04         3.92 o                         
  -3   1   5      12712.75      11966.15       114.63 o                         
  -2   1   5       4657.06       4625.22        62.58 o                         
  -1   1   5       4506.14       4555.24        51.14 o                         
   0   1   5        154.71        187.36         7.20 o                         
   1   1   5       6568.17       6798.39        77.85 o                         
   2   1   5       2673.26       2968.79        35.03 o                         
   3   1   5        472.76        511.90         9.47 o                         
   4   1   5       4514.59       4324.85        43.12 o                         
   5   1   5        645.03        476.97        13.47 o                         
   6   1   5        496.63        641.68        12.87 o                         
   7   1   5        159.46        188.79         9.13 o                         
   8   1   5       2105.68       2145.57        31.60 o                         
   9   1   5       1303.44       1324.01        24.52 o                         
  10   1   5       1099.21       1122.33        24.26 o                         
  11   1   5        141.54        153.79        13.16 o                         
  12   1   5        530.39        516.65        21.26 o                         
  13   1   5        110.41        147.24        16.46 o                         
  14   1   5        543.01        553.98        27.58 o                         
  15   1   5        151.84        151.24        24.59 o                         
  16   1   5        582.84        625.55        39.72 o                         
  17   1   5        907.80        914.46        50.23 o                         
  18   1   5        280.92        302.13        35.50 o                         
  19   1   5         82.43        150.83        60.06 o                         
 -20   2   5        673.76        571.29        74.06 o                         
 -19   2   5        801.10        801.29        40.66 o                         
 -18   2   5        346.82        372.52        33.37 o                         
 -17   2   5        650.27        679.23        37.19 o                         
 -16   2   5        460.21        517.22        30.39 o                         
 -15   2   5         13.84        254.75        23.40 o                         
 -14   2   5        205.73        236.69        21.79 o                         
 -13   2   5         77.41         94.46        18.11 o                         
 -12   2   5        217.22        393.61        21.72 o                         
 -11   2   5       7727.50       7309.26        93.79 o                         
 -10   2   5        792.87        786.60        20.21 o                         
  -9   2   5       3022.93       2828.20        39.00 o                         
  -8   2   5       3218.26       3281.53        40.94 o                         
  -7   2   5       4009.20       3768.24        46.48 o                         
  -6   2   5        584.26        757.09        14.48 o                         
  -5   2   5       3150.61       2803.78        32.24 o                         
  -4   2   5        439.97        480.55        16.11 o                         
  -3   2   5       3980.48       3558.84        41.88 o                         
  -2   2   5        731.32        776.48        17.13 o                         
  -1   2   5      12805.35      12520.34       132.28 o                         
   0   2   5      16389.90      17293.18       185.94 o                         
   1   2   5      10202.81       9527.43       108.22 o                         
   2   2   5       2432.99       2268.17        30.53 o                         
   3   2   5       1430.80       1618.77        20.89 o                         
   4   2   5         94.46        131.08         6.21 o                         
   5   2   5         51.35         44.32         5.39 o                         
   6   2   5       1617.73       1503.89        20.80 o                         
   7   2   5        487.04        480.67        12.98 o                         
   8   2   5       3608.56       3425.09        46.31 o                         
   9   2   5        690.70        749.99        20.08 o                         
  10   2   5       2240.43       2014.95        34.25 o                         
  11   2   5        132.69        154.10        13.82 o                         
  12   2   5       4557.39       4322.84        61.40 o                         
  13   2   5       1168.36       1257.10        31.36 o                         
  14   2   5        144.77        134.81        22.34 o                         
  15   2   5        179.08        148.67        26.19 o                         
  16   2   5         63.23         35.40        24.33 o                         
  17   2   5         11.99         38.31        28.60 o                         
  18   2   5        961.72        963.64        53.48 o                         
  19   2   5         57.57        114.25        66.32 o                         
 -20   3   5          0.49        -74.98        79.56 o                         
 -19   3   5        451.44        423.40        35.16 o                         
 -18   3   5        207.09        268.24        29.24 o                         
 -17   3   5        412.69        442.90        31.13 o                         
 -16   3   5        226.29        453.67        32.89 o                         
 -15   3   5         92.80         73.67        22.64 o                         
 -14   3   5        116.18        422.48        25.92 o                         
 -13   3   5        422.21        476.51        24.32 o                         
 -12   3   5       1176.12       1188.99        35.85 o                         
 -11   3   5        107.70        157.73        14.70 o                         
 -10   3   5        542.23        504.39        16.32 o                         
  -9   3   5        562.32        518.45        13.67 o                         
  -8   3   5        190.16        276.36        12.11 o                         
  -7   3   5         91.89         82.07         5.97 o                         
  -6   3   5        176.54        237.37        10.00 o                         
  -5   3   5         14.25         75.69         5.96 o                         
  -4   3   5       4420.75       4481.64        52.69 o                         
  -3   3   5       3613.61       3322.53        38.01 o                         
  -2   3   5         17.45         40.62         4.99 o                         
  -1   3   5        289.20        517.40        14.70 o                         
   0   3   5        695.95        788.94        13.48 o                         
   1   3   5       5465.76       5216.03        67.61 o                         
   2   3   5        347.95        482.84        15.77 o                         
   3   3   5       2730.63       2425.02        30.52 o                         
   4   3   5         36.38         91.69         5.63 o                         
   5   3   5          2.09         22.72         4.85 o                         
   6   3   5       1135.22       1270.80        19.32 o                         
   7   3   5       3202.85       3042.15        37.51 o                         
   8   3   5         35.78         28.42         7.33 o                         
   9   3   5       6261.24       6039.84        75.43 o                         
  10   3   5        220.27        212.68        13.87 o                         
  11   3   5       5177.36       5089.81        68.00 o                         
  12   3   5        271.61        256.29        16.73 o                         
  13   3   5        474.59        524.52        23.36 o                         
  14   3   5        201.36        244.32        24.55 o                         
  15   3   5        234.56        284.18        27.03 o                         
  16   3   5        138.65        136.29        26.37 o                         
  17   3   5        567.47        550.49        38.88 o                         
  18   3   5          0.22         -3.26        29.38 o                         
 -20   4   5          9.22       -110.11       110.11 o                         
 -19   4   5        293.44        268.24        32.70 o                         
 -18   4   5        156.80        154.17        32.95 o                         
 -17   4   5        373.88        432.70        30.68 o                         
 -16   4   5        489.81        560.48        31.24 o                         
 -15   4   5          2.15         49.86        20.05 o                         
 -14   4   5       4302.16       4360.08        74.68 o                         
 -13   4   5        859.23        934.54        32.11 o                         
 -12   4   5         11.18         63.73        16.83 o                         
 -11   4   5       3505.08       3672.06        59.78 o                         
 -10   4   5         27.47         93.40        11.92 o                         
  -9   4   5       1273.33       1351.21        21.85 o                         
  -8   4   5       7618.55       7173.70        78.44 o                         
  -7   4   5       1369.57       1493.10        21.30 o                         
  -6   4   5      15364.47      14686.28       151.38 o                         
  -5   4   5       4203.06       4553.59        53.37 o                         
  -4   4   5      17689.58      17231.17       182.34 o                         
  -3   4   5      21080.02      20789.42       218.63 o                         
  -2   4   5       1710.80       1603.34        23.71 o                         
  -1   4   5        767.85        620.50        13.56 o                         
   0   4   5       3884.36       4039.07        56.30 o                         
   1   4   5        140.00        128.49         6.41 o                         
   2   4   5       1154.71       1027.43        18.06 o                         
   3   4   5         90.98        153.03         7.63 o                         
   4   4   5       6968.81       6882.23        80.27 o                         
   5   4   5       1977.03       1960.00        27.75 o                         
   6   4   5       2152.30       2036.07        28.86 o                         
   7   4   5        426.60        447.95        12.17 o                         
   8   4   5        106.34         93.87         7.93 o                         
   9   4   5          6.06         15.02        10.52 o                         
  10   4   5          9.93         24.63        11.60 o                         
  11   4   5        161.11        150.43        14.72 o                         
  12   4   5        234.94        180.12        16.43 o                         
  13   4   5        227.62        263.05        20.47 o                         
  14   4   5          4.51         -0.64        20.39 o                         
  15   4   5         55.77        105.66        23.94 o                         
  16   4   5         91.89         59.91        25.35 o                         
  17   4   5         18.60         -5.27        28.26 o                         
  18   4   5         11.64          1.15        37.09 o                         
 -19   5   5          0.97         29.21        32.18 o                         
 -18   5   5        519.51        464.25        34.68 o                         
 -17   5   5        151.47        111.17        26.21 o                         
 -16   5   5        569.21        578.87        32.72 o                         
 -15   5   5       2657.49       2640.66        59.88 o                         
 -14   5   5       1366.47       1637.49        43.94 o                         
 -13   5   5        292.02        359.11        24.37 o                         
 -12   5   5        117.68        315.98        22.79 o                         
 -11   5   5       1330.78       1643.71        39.52 o                         
 -10   5   5         15.76        149.64        16.55 o                         
  -9   5   5         77.63        147.04         9.08 o                         
  -8   5   5        177.80        208.20         9.46 o                         
  -7   5   5       4761.14       4383.91        52.14 o                         
  -6   5   5          1.23         31.95         7.05 o                         
  -5   5   5       4545.29       4219.47        50.93 o                         
  -4   5   5          8.03          5.88         4.18 o                         
  -3   5   5       1780.78       1664.13        23.68 o                         
  -2   5   5        420.33        586.90        13.89 o                         
  -1   5   5        125.55        159.25        13.23 o                         
   0   5   5         99.50        114.41         9.08 o                         
   1   5   5       4278.72       4021.46        76.69 o                         
   2   5   5       2175.49       2180.46        33.17 o                         
   3   5   5       6359.39       5981.27        76.47 o                         
   4   5   5       4723.46       4511.40        63.45 o                         
   5   5   5       3253.11       2860.55        38.17 o                         
   6   5   5       8236.04       7863.17        89.77 o                         
   7   5   5        691.09        653.82        16.77 o                         
   8   5   5       1870.48       1722.75        26.60 o                         
   9   5   5        433.20        417.41        17.46 o                         
  10   5   5          1.91         23.32        12.16 o                         
  11   5   5         24.14         18.04        12.47 o                         
  12   5   5       1976.51       1825.46        39.18 o                         
  13   5   5         67.22         56.72        17.16 o                         
  14   5   5       3886.49       3760.36        73.89 o                         
  15   5   5        404.43        474.72        34.92 o                         
  16   5   5       1450.79       1578.51        57.84 o                         
  17   5   5        101.68         88.12        30.07 o                         
  18   5   5        266.23        293.32        41.90 o                         
 -19   6   5        420.66        572.17        82.38 o                         
 -18   6   5          3.10         40.40        33.08 o                         
 -17   6   5        283.92        278.33        29.37 o                         
 -16   6   5         47.39         99.78        27.06 o                         
 -15   6   5       1198.72       1206.84        41.92 o                         
 -14   6   5        487.57        515.13        28.61 o                         
 -13   6   5        430.27        489.00        29.19 o                         
 -12   6   5       1033.62       1255.94        61.85 o                         
 -11   6   5         30.20         24.61        11.93 o                         
 -10   6   5        224.84        493.62        26.85 o                         
  -9   6   5         72.03        240.88        14.66 o                         
  -8   6   5       2327.15       2387.07        33.18 o                         
  -7   6   5        372.89        396.20        13.86 o                         
  -6   6   5        781.61        727.02        18.42 o                         
  -5   6   5          1.14         -6.30         6.30 o                         
  -4   6   5       1138.65        976.78        19.27 o                         
  -3   6   5         70.83         65.60         7.76 o                         
  -2   6   5       1356.85       1414.49        26.77 o                         
  -1   6   5        289.49        257.41        12.23 o                         
   0   6   5        699.04        687.68        21.75 o                         
   1   6   5         96.77         91.65         7.94 o                         
   2   6   5         75.62        153.12        10.87 o                         
   3   6   5       1020.26        888.31        17.53 o                         
   4   6   5       2807.16       2808.66        46.71 o                         
   5   6   5       7511.51       7181.70        93.95 o                         
   6   6   5       1553.19       1453.32        24.64 o                         
   7   6   5        240.93        251.41        10.91 o                         
   8   6   5        254.60        291.99        12.49 o                         
   9   6   5        170.45        186.42        14.13 o                         
  10   6   5       2035.18       1937.25        37.06 o                         
  11   6   5       1997.08       1944.55        41.90 o                         
  12   6   5        284.29        280.19        19.52 o                         
  13   6   5       2619.46       2543.16        55.60 o                         
  14   6   5         11.23         26.98        23.41 o                         
  15   6   5        872.60        907.43        43.93 o                         
  16   6   5        200.28        208.22        32.22 o                         
  17   6   5        748.59        764.00        45.41 o                         
  18   6   5        532.44        416.88        68.02 o                         
 -18   7   5        688.95        631.08        46.62 o                         
 -17   7   5        387.83        398.45        38.71 o                         
 -16   7   5        272.41        243.69        30.19 o                         
 -15   7   5         84.68        104.10        22.70 o                         
 -14   7   5        216.90        238.25        23.70 o                         
 -13   7   5        682.10        761.17        32.67 o                         
 -12   7   5       1673.30       1701.41        42.11 o                         
 -11   7   5        413.32        405.82        21.77 o                         
 -10   7   5       9542.29       9054.70       123.50 o                         
  -9   7   5          4.69         38.78         9.11 o                         
  -8   7   5       9249.51       8990.55       110.57 o                         
  -7   7   5       3440.67       3481.96        50.66 o                         
  -6   7   5       3392.11       3286.45        47.49 o                         
  -5   7   5       4500.64       4434.95        60.00 o                         
  -4   7   5       3021.43       2661.08        42.16 o                         
  -3   7   5        227.52        253.28        11.32 o                         
  -2   7   5      11615.07      11562.46       169.32 o                         
  -1   7   5        268.29        309.01        12.37 o                         
   0   7   5      27259.74      28164.41       429.95 o                         
   1   7   5       6903.75       6917.05       104.47 o                         
   2   7   5       4573.30       4397.39        65.54 o                         
   3   7   5        785.20        842.97        21.61 o                         
   4   7   5         15.34         48.18         9.38 o                         
   5   7   5        437.36        482.66        21.41 o                         
   6   7   5       1167.14       1228.31        27.06 o                         
   7   7   5         19.25         26.88        11.25 o                         
   8   7   5       2783.52       2522.06        37.08 o                         
   9   7   5        147.38        138.60        15.25 o                         
  10   7   5        419.32        408.25        23.04 o                         
  11   7   5         37.03         57.02        17.67 o                         
  12   7   5         56.49         55.23        20.19 o                         
  13   7   5         19.03         -1.93        18.76 o                         
  14   7   5        493.51        441.03        30.69 o                         
  15   7   5         87.97         70.10        27.47 o                         
  16   7   5         45.82         34.89        28.34 o                         
  17   7   5         11.57        -11.80        28.84 o                         
  18   7   5         51.31         -7.03        65.96 o                         
 -18   8   5        858.57        752.88        60.37 o                         
 -17   8   5          2.30        173.55        33.47 o                         
 -16   8   5         76.22         95.95        30.83 o                         
 -15   8   5        103.62        257.93        31.48 o                         
 -14   8   5        443.01        441.86        30.61 o                         
 -13   8   5        440.84        486.93        28.63 o                         
 -12   8   5        656.60        671.07        28.13 o                         
 -11   8   5        145.23        226.99        22.11 o                         
 -10   8   5         33.52         86.78        20.42 o                         
  -9   8   5       1649.82       1693.54        41.33 o                         
  -8   8   5        486.67        528.25        18.65 o                         
  -7   8   5       1559.30       1424.21        29.50 o                         
  -6   8   5        286.20        313.79        14.19 o                         
  -5   8   5          1.68         15.56         8.48 o                         
  -4   8   5        130.24        123.93        12.86 o                         
  -3   8   5       3756.64       3725.01        57.35 o                         
  -2   8   5        325.17        353.71        14.95 o                         
  -1   8   5       4962.19       4917.54        77.02 o                         
   0   8   5       1936.11       1871.09        41.18 o                         
   1   8   5       1466.88       1501.15        28.92 o                         
   2   8   5       1097.62       1041.32        24.71 o                         
   3   8   5        743.86        767.99        20.31 o                         
   4   8   5        721.68        720.65        23.39 o                         
   5   8   5       2026.83       1867.12        38.20 o                         
   6   8   5        300.26        251.52        16.38 o                         
   7   8   5         15.81         14.51        12.65 o                         
   8   8   5       9016.24       8497.70       119.85 o                         
   9   8   5        141.06        161.87        18.40 o                         
  10   8   5       8271.07       7548.70       117.42 o                         
  11   8   5         97.25        102.05        18.91 o                         
  12   8   5        420.74        419.07        26.27 o                         
  13   8   5          2.98         11.48        20.72 o                         
  14   8   5        263.90        305.11        27.63 o                         
  15   8   5        195.79        190.09        31.56 o                         
  16   8   5        862.04        847.65        50.82 o                         
  17   8   5         21.20         -6.33        31.35 o                         
 -17   9   5        163.76        171.92        35.33 o                         
 -16   9   5        753.74        769.04        45.81 o                         
 -15   9   5          3.09          9.36        26.77 o                         
 -14   9   5        127.70        136.93        34.88 o                         
 -13   9   5         24.00          5.74        22.30 o                         
 -12   9   5          5.89         56.95        23.21 o                         
 -11   9   5        688.20        777.53        31.05 o                         
 -10   9   5       3111.51       3097.03        61.33 o                         
  -9   9   5        358.48        394.08        26.36 o                         
  -8   9   5       1781.41       1745.99        37.44 o                         
  -7   9   5       1362.53       1292.43        31.06 o                         
  -6   9   5       1567.60       1397.21        31.37 o                         
  -5   9   5       1686.76       1722.88        37.50 o                         
  -4   9   5        273.99        283.56        21.87 o                         
  -3   9   5       1970.86       2066.41        47.25 o                         
  -2   9   5       1678.55       1764.43        36.78 o                         
  -1   9   5       1414.23       1512.79        36.92 o                         
   0   9   5       4746.57       5044.85        93.24 o                         
   1   9   5        447.84        399.54        15.64 o                         
   2   9   5        351.07        447.74        20.66 o                         
   3   9   5       1642.55       1602.11        33.62 o                         
   4   9   5        431.88        469.34        22.66 o                         
   5   9   5        589.39        566.47        22.12 o                         
   6   9   5       1647.70       1607.40        37.29 o                         
   7   9   5        577.10        565.66        22.61 o                         
   8   9   5       1302.08       1226.86        34.52 o                         
   9   9   5       1235.97       1262.20        43.62 o                         
  10   9   5         16.79         21.13        19.44 o                         
  11   9   5        285.87        243.48        22.17 o                         
  12   9   5        271.30        308.30        24.52 o                         
  13   9   5         55.74         65.94        22.89 o                         
  14   9   5       1126.48       1091.70        43.05 o                         
  15   9   5          7.98         31.65        28.57 o                         
  16   9   5        124.44        133.91        32.33 o                         
  17   9   5         33.43          1.65        45.88 o                         
 -17  10   5          0.42          6.02        34.52 o                         
 -16  10   5       2063.71       1820.12       109.82 o                         
 -15  10   5        399.55        339.50        44.42 o                         
 -14  10   5        553.31        508.86        50.16 o                         
 -13  10   5         11.59         21.12        27.51 o                         
 -12  10   5       2838.38       2686.14        80.71 o                         
 -11  10   5         10.75        163.84        23.10 o                         
 -10  10   5        261.22        274.75        22.11 o                         
  -9  10   5         75.63        182.78        26.44 o                         
  -8  10   5       4512.39       4356.85        76.35 o                         
  -7  10   5          9.18         21.95        13.64 o                         
  -6  10   5       8145.98       8098.04       136.39 o                         
  -5  10   5        364.02        385.68        19.31 o                         
  -4  10   5       8255.98       8403.75       120.16 o                         
  -3  10   5       1357.65       1285.57        35.35 o                         
  -2  10   5       5405.02       5411.71        82.26 o                         
  -1  10   5       1742.92       1878.75        49.03 o                         
   0  10   5       2387.82       2441.67        59.13 o                         
   1  10   5       4467.05       4713.45        99.61 o                         
   2  10   5       4253.33       4342.70        77.82 o                         
   3  10   5         92.38         83.31        12.97 o                         
   4  10   5       5322.68       5196.12       102.41 o                         
   5  10   5        131.71        115.18        15.84 o                         
   6  10   5        948.26        914.57        29.91 o                         
   7  10   5         83.67         45.76        16.44 o                         
   8  10   5         90.23         77.79        17.13 o                         
   9  10   5        264.95        278.84        29.94 o                         
  10  10   5         70.18         92.51        23.07 o                         
  11  10   5        121.45         78.69        24.36 o                         
  12  10   5        274.87        235.36        29.58 o                         
  13  10   5         14.03         49.24        24.45 o                         
  14  10   5         76.27         60.28        34.30 o                         
  15  10   5         19.15         11.68        28.14 o                         
  16  10   5        178.01        165.70        36.20 o                         
 -16  11   5        466.62        463.59        55.92 o                         
 -15  11   5         41.39         -7.25        35.62 o                         
 -14  11   5        191.43        292.88        41.48 o                         
 -13  11   5          1.39         53.47        30.47 o                         
 -12  11   5        211.53        195.24        35.15 o                         
 -11  11   5         66.18        228.11        26.10 o                         
 -10  11   5         12.23         40.54        21.55 o                         
  -9  11   5        191.21        286.05        22.72 o                         
  -8  11   5         39.03         56.50        18.55 o                         
  -7  11   5       1765.10       1668.79        45.74 o                         
  -6  11   5        490.76        473.72        25.75 o                         
  -5  11   5         49.83         36.70        15.72 o                         
  -4  11   5        110.17        146.06        15.02 o                         
  -3  11   5       1629.99       1720.50        44.43 o                         
  -2  11   5         32.89         35.77        14.31 o                         
  -1  11   5         18.73         14.27        15.12 o                         
   0  11   5        320.56        385.95        23.32 o                         
   1  11   5       2340.31       2383.85        59.97 o                         
   2  11   5       2290.76       2289.73        54.36 o                         
   3  11   5        328.95        325.80        20.82 o                         
   4  11   5       6599.88       6537.48       139.02 o                         
   5  11   5       1145.60       1143.10        38.04 o                         
   6  11   5       3356.98       3282.71        73.47 o                         
   7  11   5        413.51        420.53        26.00 o                         
   8  11   5        465.17        515.90        26.46 o                         
   9  11   5          7.64          8.33        21.89 o                         
  10  11   5        174.98        153.17        23.78 o                         
  11  11   5        665.06        726.47        36.04 o                         
  12  11   5       1272.37       1174.03        52.94 o                         
  13  11   5         20.71         46.44        30.19 o                         
  14  11   5       1530.18       1498.51       155.13 o                         
  15  11   5          0.88         -4.96        29.74 o                         
  16  11   5        567.14        404.01        72.87 o                         
 -16  12   5          4.00         14.84        77.39 o                         
 -15  12   5        100.21        154.59        41.95 o                         
 -14  12   5       1133.99       1011.39        59.91 o                         
 -13  12   5        551.19        580.18        45.07 o                         
 -12  12   5         11.20         82.07        32.98 o                         
 -11  12   5        782.19        757.68        38.61 o                         
 -10  12   5          2.47         45.68        23.14 o                         
  -9  12   5       1172.72       1117.21        41.76 o                         
  -8  12   5          3.85        -16.14        18.32 o                         
  -7  12   5        277.80        289.80        24.67 o                         
  -6  12   5       3820.61       3919.30        85.19 o                         
  -5  12   5          0.36         -9.20        17.68 o                         
  -4  12   5       3575.39       3608.16        76.12 o                         
  -3  12   5        435.46        557.06        38.20 o                         
  -2  12   5          2.37          5.87        17.93 o                         
  -1  12   5       2547.07       2680.35        67.59 o                         
   0  12   5        188.01        217.04        20.74 o                         
   1  12   5        153.47        189.20        20.26 o                         
   2  12   5       4745.05       4871.58       105.58 o                         
   3  12   5       1409.81       1383.91        47.46 o                         
   4  12   5       1624.77       1675.03        50.48 o                         
   5  12   5         11.79          7.98        18.53 o                         
   6  12   5        219.65        186.95        23.98 o                         
   7  12   5         31.39         16.61        19.83 o                         
   8  12   5        265.24        283.87        27.91 o                         
   9  12   5         49.37         55.05        23.44 o                         
  10  12   5       1179.20       1153.03        43.70 o                         
  11  12   5        316.66        262.98        33.79 o                         
  12  12   5        666.72        643.32        78.70 o                         
  13  12   5         62.29         56.54        35.22 o                         
  14  12   5         72.45         39.47        46.17 o                         
  15  12   5         68.30         66.55        46.52 o                         
 -15  13   5         82.25         23.02        46.81 o                         
 -14  13   5          4.50        -22.17        35.17 o                         
 -13  13   5        199.94        269.78        40.71 o                         
 -12  13   5       2681.95       2663.92        99.95 o                         
 -11  13   5         33.41         -3.02        23.80 o                         
 -10  13   5       1214.37       1137.17        49.42 o                         
  -9  13   5        158.10        198.31        30.06 o                         
  -8  13   5       3153.71       3106.45        76.28 o                         
  -7  13   5         22.86         58.23        22.16 o                         
  -6  13   5        152.38        162.38        26.71 o                         
  -5  13   5        106.78        148.40        18.32 o                         
  -4  13   5        679.25        761.14        36.26 o                         
  -3  13   5        159.28        179.95        22.37 o                         
  -2  13   5       5315.77       5458.29       117.24 o                         
  -1  13   5         37.45         28.84        18.55 o                         
   0  13   5       2039.74       2043.18        78.74 o                         
   1  13   5         70.83         85.54        18.85 o                         
   2  13   5        274.07        318.65        24.99 o                         
   3  13   5        491.07        521.09        34.59 o                         
   4  13   5        109.35        152.29        25.24 o                         
   5  13   5          0.40          8.14        20.50 o                         
   6  13   5        512.65        493.76        43.28 o                         
   7  13   5        725.80        651.83        46.99 o                         
   8  13   5        155.82        132.51        33.45 o                         
   9  13   5        563.22        571.61        48.21 o                         
  10  13   5        221.62        232.15        39.87 o                         
  11  13   5        147.12        106.06        34.24 o                         
  12  13   5         93.40        140.63        40.73 o                         
  13  13   5          1.56         18.37        39.21 o                         
  14  13   5        165.29        167.16        50.48 o                         
 -14  14   5         29.96         93.09        60.08 o                         
 -13  14   5        324.53        344.99        69.16 o                         
 -12  14   5        106.48        216.39        39.81 o                         
 -11  14   5        225.75        172.76        46.02 o                         
 -10  14   5        394.32        383.53        38.26 o                         
  -9  14   5         87.01         82.72        29.50 o                         
  -8  14   5         21.06         31.28        24.84 o                         
  -7  14   5         61.26         41.97        24.33 o                         
  -6  14   5        348.69        367.37        31.12 o                         
  -5  14   5        487.91        468.15        35.98 o                         
  -4  14   5        381.23        355.64        28.09 o                         
  -3  14   5          5.94         -5.33        19.24 o                         
  -2  14   5        517.34        652.92        34.91 o                         
  -1  14   5         52.96         44.06        20.76 o                         
   0  14   5        807.71        838.45        38.93 o                         
   1  14   5        197.19        183.47        24.31 o                         
   2  14   5        724.39        812.95        40.37 o                         
   3  14   5        420.39        351.82        30.53 o                         
   4  14   5        219.76        259.82        27.96 o                         
   5  14   5         48.98         85.86        32.49 o                         
   6  14   5       2048.53       2032.29        78.20 o                         
   7  14   5        887.97        861.02        53.73 o                         
   8  14   5       1951.34       2018.61       120.54 o                         
   9  14   5         14.14        -14.50        41.03 o                         
  10  14   5       1126.27       1033.42        75.24 o                         
  11  14   5        147.18         93.77        49.28 o                         
  12  14   5       1174.49       1027.97       102.50 o                         
  13  14   5        549.06        463.71        74.82 o                         
 -14  15   5         15.50        115.30       119.45 o                         
 -13  15   5        222.49        170.78        60.09 o                         
 -12  15   5         35.49          0.75        37.06 o                         
 -11  15   5        270.18        283.43        42.22 o                         
 -10  15   5        469.00        386.06        39.82 o                         
  -9  15   5        493.74        560.53        43.55 o                         
  -8  15   5        888.62        876.81        45.81 o                         
  -7  15   5        497.74        493.85        40.49 o                         
  -6  15   5          7.38         -5.13        26.89 o                         
  -5  15   5       2445.51       2498.68        77.16 o                         
  -4  15   5         24.80         15.83        23.93 o                         
  -3  15   5       1573.32       1622.03        81.41 o                         
  -2  15   5        972.81       1014.10        50.70 o                         
  -1  15   5         28.89         -6.83        22.69 o                         
   0  15   5        857.78        851.42        46.19 o                         
   1  15   5        146.47        185.16        28.38 o                         
   2  15   5        604.89        683.99        41.93 o                         
   3  15   5       1096.99       1139.52        48.73 o                         
   4  15   5        370.90        442.67        33.04 o                         
   5  15   5        126.16        124.86        34.11 o                         
   6  15   5       1095.08       1116.64        61.40 o                         
   7  15   5        597.81        703.82        52.24 o                         
   8  15   5        280.40        250.69        41.15 o                         
   9  15   5          1.27         38.40        44.55 o                         
  10  15   5        703.08        701.75        67.99 o                         
  11  15   5         36.42         48.46        60.43 o                         
  12  15   5         35.42         70.72        75.83 o                         
  13  15   5         27.79         82.06       106.99 o                         
 -12  16   5          4.18          6.69        65.80 o                         
 -11  16   5          9.40         46.40        43.57 o                         
 -10  16   5        116.84        173.42        54.12 o                         
  -9  16   5        291.16        344.93        48.47 o                         
  -8  16   5        391.37        376.95        46.46 o                         
  -7  16   5        185.09        127.82        38.55 o                         
  -6  16   5       2116.07       2291.81       123.84 o                         
  -5  16   5        162.14        243.34        29.47 o                         
  -4  16   5       1450.95       1551.41        58.30 o                         
  -3  16   5         16.83         12.28        26.80 o                         
  -2  16   5         94.54         96.59        28.40 o                         
  -1  16   5         20.68         20.45        26.19 o                         
   0  16   5          2.20         26.57        35.53 o                         
   1  16   5          6.42         44.99        34.78 o                         
   2  16   5        332.23        361.34        34.99 o                         
   3  16   5        582.80        674.19        43.68 o                         
   4  16   5        156.98        130.16        52.77 o                         
   5  16   5        671.20        645.53        53.35 o                         
   6  16   5        439.08        490.74        71.50 o                         
   7  16   5        679.70        716.21        56.44 o                         
   8  16   5         63.82         72.84        35.92 o                         
   9  16   5         52.17         83.34        44.09 o                         
  10  16   5        142.38         88.66        47.27 o                         
  11  16   5         74.10         56.09        62.71 o                         
 -10  17   5        130.91        108.45        44.72 o                         
  -9  17   5        169.68        211.74        49.84 o                         
  -8  17   5         79.51        157.86        46.15 o                         
  -7  17   5          7.57         14.36        36.65 o                         
  -6  17   5         32.13         19.97        37.30 o                         
  -5  17   5         27.30         16.67        25.82 o                         
  -4  17   5         92.81         88.74        28.59 o                         
  -3  17   5         37.23         15.55        30.12 o                         
  -2  17   5        146.65        176.44        34.16 o                         
  -1  17   5         58.29         46.40        29.88 o                         
   0  17   5         12.79          9.56        28.57 o                         
   1  17   5        240.10        219.67        34.97 o                         
   2  17   5        410.96        364.12        38.23 o                         
   3  17   5         17.52        -18.91        25.88 o                         
   4  17   5        928.16        910.59        51.84 o                         
   5  17   5          0.51        -57.45        62.06 o                         
   6  17   5       1081.91       1078.78       110.04 o                         
   7  17   5        104.67         83.84        46.88 o                         
   8  17   5        514.34        604.81       129.33 o                         
   9  17   5       1125.47        840.13       108.98 o                         
  10  17   5         10.58        -24.49        78.55 o                         
  -9  18   5        711.56        578.22        82.10 o                         
  -8  18   5         80.46        119.03        47.27 o                         
  -7  18   5        166.79        158.15        42.84 o                         
  -6  18   5         80.48         67.94        41.74 o                         
  -5  18   5         51.43         51.23        40.75 o                         
  -4  18   5         45.31         74.10        30.01 o                         
  -3  18   5        913.15       1002.89        57.91 o                         
  -2  18   5         13.19         -8.85        27.76 o                         
  -1  18   5       2581.24       2604.27       140.18 o                         
   0  18   5         20.06         -7.97        30.73 o                         
   1  18   5        358.12        378.91        41.58 o                         
   2  18   5        279.47        220.40        37.44 o                         
   3  18   5        115.43        117.34        34.82 o                         
   4  18   5        168.59        102.09        52.77 o                         
   5  18   5          7.27         63.92        46.32 o                         
   6  18   5        133.48         69.47        49.36 o                         
   7  18   5         63.42         49.76        50.02 o                         
   8  18   5        175.74         58.52       102.84 o                         
  -7  19   5         33.52         28.05        75.83 o                         
  -6  19   5        164.49        146.88        45.30 o                         
  -5  19   5          2.99        -17.60        29.59 o                         
  -4  19   5          7.26         35.44        31.44 o                         
  -3  19   5         22.31         25.99        31.64 o                         
  -2  19   5         71.85         61.55        35.39 o                         
  -1  19   5        341.14        331.67        39.18 o                         
   0  19   5        306.71        325.11        40.71 o                         
   1  19   5        499.72        525.89        85.23 o                         
   2  19   5         12.74        -14.59        33.60 o                         
   3  19   5        520.60        558.21        48.32 o                         
   4  19   5        155.77        163.35        49.25 o                         
   5  19   5         30.19         10.27        61.91 o                         
   6  19   5         10.96         26.39        52.09 o                         
 -20   0   6       1950.11       1796.83       121.17 o                         
 -18   0   6        217.54        238.08        41.75 o                         
 -16   0   6         87.21        102.77        33.48 o                         
 -14   0   6        886.78        956.15        47.48 o                         
 -12   0   6        545.99        621.33        40.61 o                         
 -10   0   6        458.10        423.99        23.92 o                         
  -8   0   6       1622.92       1675.78        38.70 o                         
  -6   0   6       2989.96       3348.24        56.32 o                         
  -4   0   6      15398.96      15079.83       228.04 o                         
  -2   0   6        662.81        502.72        12.05 o                         
   0   0   6      96374.07      95343.55      1288.67 o                         
   2   0   6        152.16        211.18         9.33 o                         
   4   0   6          1.60         30.52         6.02 o                         
   6   0   6        704.07        760.13        22.53 o                         
   8   0   6      21128.35      19984.61       305.30 o                         
  10   0   6       9395.15       8940.12       147.19 o                         
  12   0   6       1946.59       1917.43        49.64 o                         
  14   0   6        397.57        468.40        49.93 o                         
  16   0   6        406.03        369.40        47.98 o                         
  18   0   6        327.14        350.25        52.25 o                         
 -20   1   6       1060.69       1127.51        92.00 o                         
 -19   1   6        166.04        193.43        32.37 o                         
 -18   1   6        461.33        435.89        33.04 o                         
 -17   1   6       1003.47        997.61        40.93 o                         
 -16   1   6        484.16        588.38        31.85 o                         
 -15   1   6        853.02       1074.30        37.36 o                         
 -14   1   6       2450.10       2510.53        52.83 o                         
 -13   1   6        111.27        268.75        20.68 o                         
 -12   1   6       1037.64       1363.59        51.49 o                         
 -11   1   6        200.96        240.48        14.05 o                         
 -10   1   6       8190.65       8019.01       108.62 o                         
  -9   1   6         47.38         44.15         9.09 o                         
  -8   1   6       1010.22       1021.50        24.11 o                         
  -7   1   6         68.13         83.12        10.95 o                         
  -6   1   6        196.61        180.37         8.05 o                         
  -5   1   6       6706.21       6024.41        69.04 o                         
  -4   1   6         22.74         29.49         4.03 o                         
  -3   1   6       3554.48       3320.87        36.65 o                         
  -2   1   6       4748.80       4397.61        49.74 o                         
  -1   1   6      26970.00      26629.16       265.92 o                         
   0   1   6       1118.64       1021.45        12.99 o                         
   1   1   6        581.72        543.07         9.77 o                         
   2   1   6       1998.86       1787.89        22.47 o                         
   3   1   6        981.39        926.04        21.07 o                         
   4   1   6       1385.24       1249.59        17.30 o                         
   5   1   6        553.50        634.14        11.32 o                         
   6   1   6       2945.03       2728.30        34.24 o                         
   7   1   6       1043.44        947.02        18.64 o                         
   8   1   6        389.60        480.44        16.23 o                         
   9   1   6        871.08        865.60        22.65 o                         
  10   1   6         19.34         30.00        10.57 o                         
  11   1   6        128.16        158.14        13.91 o                         
  12   1   6       1323.96       1259.45        30.09 o                         
  13   1   6         84.04         98.18        15.24 o                         
  14   1   6        263.20        317.21        26.11 o                         
  15   1   6        282.26        314.99        33.30 o                         
  16   1   6         10.23         33.98        29.05 o                         
  17   1   6         20.21         52.02        28.19 o                         
  18   1   6        382.24        328.23        35.95 o                         
  19   1   6         23.65         57.13       109.07 o                         
 -20   2   6        159.54        105.28        43.57 o                         
 -19   2   6          2.23         79.55        28.21 o                         
 -18   2   6        214.00        285.08        32.72 o                         
 -17   2   6        109.65        140.75        26.16 o                         
 -16   2   6       2529.62       2683.47        59.59 o                         
 -15   2   6        198.69        312.60        24.74 o                         
 -14   2   6        270.96        373.31        24.54 o                         
 -13   2   6        804.45        818.17        30.07 o                         
 -12   2   6       2179.53       2299.28        48.79 o                         
 -11   2   6        174.37        507.74        30.05 o                         
 -10   2   6        425.00        524.46        17.29 o                         
  -9   2   6         51.06         79.91         9.92 o                         
  -8   2   6       4710.86       4710.32        55.56 o                         
  -7   2   6       3053.07       3062.32        37.89 o                         
  -6   2   6       7061.49       6300.69        72.72 o                         
  -5   2   6        976.18        792.07        13.00 o                         
  -4   2   6       2040.30       1773.79        22.87 o                         
  -3   2   6       1378.53       1447.82        20.28 o                         
  -2   2   6       2191.51       2174.72        28.16 o                         
  -1   2   6       3061.44       3180.65        36.01 o                         
   0   2   6        550.99        727.52        11.23 o                         
   1   2   6       3103.97       2606.00        31.63 o                         
   2   2   6      26660.39      26749.78       311.08 o                         
   3   2   6       1347.37       1002.19        16.93 o                         
   4   2   6       1802.26       1922.36        24.79 o                         
   5   2   6       4658.92       4193.38        47.64 o                         
   6   2   6        368.51        318.67        11.81 o                         
   7   2   6        359.15        335.62        12.77 o                         
   8   2   6        691.74        700.03        17.72 o                         
   9   2   6         76.35         68.04        10.49 o                         
  10   2   6       3539.14       3436.83        49.41 o                         
  11   2   6        346.59        385.20        17.47 o                         
  12   2   6        132.45        154.37        15.14 o                         
  13   2   6        743.29        748.69        27.03 o                         
  14   2   6         26.43        -11.10        19.94 o                         
  15   2   6        167.62        199.75        26.24 o                         
  16   2   6        421.89        426.22        35.07 o                         
  17   2   6        100.51        140.38        36.02 o                         
  18   2   6        370.78        292.68        36.33 o                         
  19   2   6         16.01         19.74        91.41 o                         
 -20   3   6         10.64        -52.93        52.93 o                         
 -19   3   6          0.14         23.23        27.23 o                         
 -18   3   6       1081.95       1135.25        48.50 o                         
 -17   3   6         59.70         46.58        23.83 o                         
 -16   3   6        293.96        464.67        31.26 o                         
 -15   3   6         48.09         39.47        20.61 o                         
 -14   3   6       2283.96       2547.78        70.51 o                         
 -13   3   6        799.03        815.00        32.51 o                         
 -12   3   6        387.01        479.51        22.33 o                         
 -11   3   6       1458.66       1438.47        29.46 o                         
 -10   3   6          5.10         27.70         9.72 o                         
  -9   3   6        192.70        263.86        11.09 o                         
  -8   3   6       2702.68       2591.96        33.11 o                         
  -7   3   6          4.47          1.37         5.05 o                         
  -6   3   6       7555.67       7426.62        79.08 o                         
  -5   3   6       1341.69       1176.08        16.37 o                         
  -4   3   6       6708.54       6384.96        73.50 o                         
  -3   3   6       5010.28       5078.64        60.76 o                         
  -2   3   6       3729.06       3372.07        54.26 o                         
  -1   3   6          2.31         15.52         3.77 o                         
   0   3   6        682.79        735.24        13.87 o                         
   1   3   6       1117.61        934.33        15.71 o                         
   2   3   6      21561.45      21220.57       248.55 o                         
   3   3   6       2641.96       2644.00        33.21 o                         
   4   3   6      17541.33      15811.24       172.48 o                         
   5   3   6       1537.96       1477.55        21.47 o                         
   6   3   6      13471.30      12949.24       135.38 o                         
   7   3   6       2956.70       2861.68        36.06 o                         
   8   3   6       2215.03       2159.01        33.78 o                         
   9   3   6         86.47        126.60        11.62 o                         
  10   3   6         20.18         29.12        10.95 o                         
  11   3   6       1795.44       1757.61        33.98 o                         
  12   3   6       3753.24       3774.98        59.20 o                         
  13   3   6          0.25         -7.08        14.97 o                         
  14   3   6       3943.67       3774.54        66.57 o                         
  15   3   6        252.44        182.20        25.72 o                         
  16   3   6        716.98        718.83        40.32 o                         
  17   3   6        374.63        336.31        35.11 o                         
  18   3   6        633.62        644.67        54.90 o                         
 -19   4   6        204.47        203.36        32.53 o                         
 -18   4   6        188.39        181.52        29.65 o                         
 -17   4   6         15.24         13.61        24.87 o                         
 -16   4   6        625.76        626.71        32.36 o                         
 -15   4   6        541.91        544.68        29.34 o                         
 -14   4   6       1596.23       2049.92        64.75 o                         
 -13   4   6       3299.20       3217.21        64.39 o                         
 -12   4   6         94.40         63.19        17.63 o                         
 -11   4   6        214.64        368.53        20.64 o                         
 -10   4   6        201.24        228.07        13.00 o                         
  -9   4   6       3984.98       3822.84        50.34 o                         
  -8   4   6         19.78         64.82         9.39 o                         
  -7   4   6        941.24        829.80        15.99 o                         
  -6   4   6       6199.87       5784.38        62.84 o                         
  -5   4   6       2087.36       2005.95        25.20 o                         
  -4   4   6       4113.39       4328.32        51.11 o                         
  -3   4   6        116.41        166.62         6.61 o                         
  -2   4   6       2401.64       2100.61        33.12 o                         
  -1   4   6        433.90        368.93        10.32 o                         
   0   4   6        872.34       1010.39        15.53 o                         
   1   4   6       1739.28       1592.82        23.43 o                         
   2   4   6       1580.76       1453.26        22.34 o                         
   3   4   6       1083.43       1092.25        19.20 o                         
   4   4   6       1181.73       1096.65        17.96 o                         
   5   4   6          1.14         -0.94         5.19 o                         
   6   4   6          8.11          7.93         5.51 o                         
   7   4   6        159.26        169.92         9.14 o                         
   8   4   6       1108.65       1069.87        20.94 o                         
   9   4   6        927.36        913.92        22.82 o                         
  10   4   6        307.27        350.85        17.98 o                         
  11   4   6        257.73        271.17        17.03 o                         
  12   4   6        166.60        194.21        17.89 o                         
  13   4   6         21.88         24.64        16.29 o                         
  14   4   6        184.62        167.64        21.10 o                         
  15   4   6          2.23         10.44        22.21 o                         
  16   4   6        153.80        150.52        26.75 o                         
  17   4   6        111.42        126.47        33.95 o                         
  18   4   6        128.15         69.49        36.10 o                         
 -19   5   6        635.86        571.35        51.97 o                         
 -18   5   6        117.56        156.00        35.06 o                         
 -17   5   6          4.22        -18.09        23.74 o                         
 -16   5   6         49.33         49.36        23.14 o                         
 -15   5   6         10.40        154.73        21.70 o                         
 -14   5   6        277.16        362.53        24.54 o                         
 -13   5   6        115.48        127.02        18.35 o                         
 -12   5   6       2290.81       2498.71        56.13 o                         
 -11   5   6        275.69        319.01        17.53 o                         
 -10   5   6       1823.94       1845.30        32.86 o                         
  -9   5   6        124.79        121.87         9.57 o                         
  -8   5   6       8912.03       8590.93        92.60 o                         
  -7   5   6        137.74        162.08         7.97 o                         
  -6   5   6          3.50         20.22         5.60 o                         
  -5   5   6       2456.37       2463.55        30.98 o                         
  -4   5   6        461.20        561.18        11.42 o                         
  -3   5   6       7796.33       7314.75        95.31 o                         
  -2   5   6      12974.49      12934.43       156.26 o                         
  -1   5   6       6618.36       6430.72        84.83 o                         
   0   5   6        101.37         52.61         6.61 o                         
   1   5   6       4883.91       4308.26        51.53 o                         
   2   5   6       3728.15       3864.04        49.40 o                         
   3   5   6        290.38        234.87         9.01 o                         
   4   5   6       2108.19       2267.26        30.94 o                         
   5   5   6        796.45        882.46        17.16 o                         
   6   5   6       1576.28       1557.23        24.32 o                         
   7   5   6       2483.82       2360.80        32.38 o                         
   8   5   6        184.31        184.33        10.85 o                         
   9   5   6       6122.36       5945.28        80.11 o                         
  10   5   6        509.73        521.44        20.35 o                         
  11   5   6       1658.30       1718.43        36.96 o                         
  12   5   6        388.06        371.95        21.02 o                         
  13   5   6        302.32        326.48        21.85 o                         
  14   5   6         30.03         37.78        18.69 o                         
  15   5   6        174.86        182.82        29.06 o                         
  16   5   6        104.85        104.94        29.65 o                         
  17   5   6        104.41         65.32        33.01 o                         
  18   5   6          2.67        -38.54        78.62 o                         
 -19   6   6        346.63        192.17        91.41 o                         
 -18   6   6        438.29        416.77        42.17 o                         
 -17   6   6        488.41        484.63        36.59 o                         
 -16   6   6        506.82        502.67        37.01 o                         
 -15   6   6         82.44        208.54        24.36 o                         
 -14   6   6        219.99        253.68        26.43 o                         
 -13   6   6        480.46        543.99        26.54 o                         
 -12   6   6        923.79        944.48        31.04 o                         
 -11   6   6         59.61         72.17        14.11 o                         
 -10   6   6        172.63        205.14        13.56 o                         
  -9   6   6       1950.65       2034.78        31.85 o                         
  -8   6   6        812.62        904.04        18.65 o                         
  -7   6   6       1567.45       1411.87        25.54 o                         
  -6   6   6          1.95         88.72         6.86 o                         
  -5   6   6       1367.61       1310.18        20.49 o                         
  -4   6   6       3912.13       3739.13        48.20 o                         
  -3   6   6       1623.61       1513.27        35.38 o                         
  -2   6   6       5665.89       5492.27        83.20 o                         
  -1   6   6        378.07        355.38        12.00 o                         
   0   6   6       3880.96       3655.09        54.81 o                         
   1   6   6       1239.13       1358.85        33.96 o                         
   2   6   6       4469.42       4134.45        55.55 o                         
   3   6   6       1386.40       1354.70        23.98 o                         
   4   6   6        144.17        267.55        16.27 o                         
   5   6   6       8459.31       8464.82       102.78 o                         
   6   6   6       2976.87       2936.64        42.03 o                         
   7   6   6       2203.41       2042.67        30.74 o                         
   8   6   6       4891.40       4773.87        60.24 o                         
   9   6   6          2.33         22.01        11.55 o                         
  10   6   6       3296.18       3230.93        54.94 o                         
  11   6   6        142.98        154.78        18.05 o                         
  12   6   6       1895.08       1802.96        43.78 o                         
  13   6   6       1089.17       1164.59        39.46 o                         
  14   6   6          1.98          4.78        19.90 o                         
  15   6   6        348.06        391.24        34.56 o                         
  16   6   6        184.63        175.10        31.55 o                         
  17   6   6          1.47        -29.81        29.81 o                         
  18   6   6        165.43        108.03       113.22 o                         
 -19   7   6         22.66         11.43        86.22 o                         
 -18   7   6        290.05        281.28        44.60 o                         
 -17   7   6       1378.88       1449.78        61.54 o                         
 -16   7   6        153.81        139.60        31.99 o                         
 -15   7   6       1138.93       1115.21        43.20 o                         
 -14   7   6         13.40         26.75        21.85 o                         
 -13   7   6       1879.17       1831.12        43.85 o                         
 -12   7   6        884.64        919.14        31.94 o                         
 -11   7   6        471.63        506.97        21.84 o                         
 -10   7   6       1939.81       2566.80        65.96 o                         
  -9   7   6        977.92       1069.96        21.91 o                         
  -8   7   6        496.90        607.91        19.87 o                         
  -7   7   6        844.91        849.50        21.28 o                         
  -6   7   6        132.75        149.89        10.20 o                         
  -5   7   6       5283.42       5132.16        64.52 o                         
  -4   7   6        305.44        306.89        11.19 o                         
  -3   7   6       1682.32       1752.70        34.39 o                         
  -2   7   6       2638.80       2699.14        43.19 o                         
  -1   7   6        154.87        150.18         9.67 o                         
   0   7   6       5324.65       5739.01        95.63 o                         
   1   7   6          5.96         10.14         7.12 o                         
   2   7   6       2947.62       2819.06        52.43 o                         
   3   7   6       1904.26       1797.54        29.65 o                         
   4   7   6          1.69         14.12         7.21 o                         
   5   7   6        161.07        186.10        10.76 o                         
   6   7   6       4825.41       4386.19        58.79 o                         
   7   7   6        823.36        820.45        20.44 o                         
   8   7   6          0.72         -0.73         9.87 o                         
   9   7   6         36.81         36.94        16.46 o                         
  10   7   6         38.38         70.21        17.89 o                         
  11   7   6         88.83         88.37        18.56 o                         
  12   7   6          7.80         -3.29        16.89 o                         
  13   7   6        298.72        301.14        24.95 o                         
  14   7   6         16.79          8.60        20.93 o                         
  15   7   6         59.45         43.79        26.85 o                         
  16   7   6        121.68         93.20        31.11 o                         
  17   7   6        149.89        134.75        35.76 o                         
 -18   8   6        265.22        307.01        40.20 o                         
 -17   8   6        340.07        386.41        40.10 o                         
 -16   8   6         58.68         50.60        30.34 o                         
 -15   8   6        458.30        489.57        37.11 o                         
 -14   8   6        553.42        672.13        45.53 o                         
 -13   8   6         36.98         65.89        19.65 o                         
 -12   8   6          2.35         42.55        17.93 o                         
 -11   8   6        606.15        663.81        24.43 o                         
 -10   8   6          0.72         18.37        11.72 o                         
  -9   8   6        578.27        605.75        19.00 o                         
  -8   8   6        905.56        958.40        24.76 o                         
  -7   8   6          4.48          5.08         9.74 o                         
  -6   8   6       1556.56       1528.11        29.66 o                         
  -5   8   6       3563.35       3432.16        54.95 o                         
  -4   8   6       3974.36       3835.13        54.01 o                         
  -3   8   6        620.87        619.33        24.35 o                         
  -2   8   6       1020.55        998.64        30.57 o                         
  -1   8   6        542.47        558.25        18.75 o                         
   0   8   6        375.42        348.39        16.05 o                         
   1   8   6       2890.12       3041.84        51.84 o                         
   2   8   6        239.04        296.42        13.53 o                         
   3   8   6       5239.16       5212.79        73.86 o                         
   4   8   6         17.00         13.54         9.19 o                         
   5   8   6       3007.31       2927.75        51.92 o                         
   6   8   6         28.01         39.42        11.91 o                         
   7   8   6       3121.72       2823.59        47.79 o                         
   8   8   6        525.52        535.79        25.84 o                         
   9   8   6         50.75         71.61        16.78 o                         
  10   8   6         81.92        138.98        18.83 o                         
  11   8   6       1359.55       1328.80        49.36 o                         
  12   8   6         36.57          5.12        18.60 o                         
  13   8   6       1729.39       1634.09        50.31 o                         
  14   8   6         40.41         48.79        23.22 o                         
  15   8   6        897.65        826.41        45.41 o                         
  16   8   6         38.28         26.19        30.24 o                         
  17   8   6         24.90        -38.06        38.06 o                         
 -17   9   6        443.13        405.01        40.58 o                         
 -16   9   6        156.95        113.07        31.67 o                         
 -15   9   6        212.56        201.81        31.47 o                         
 -14   9   6         91.35        129.79        32.80 o                         
 -13   9   6        378.35        372.23        32.08 o                         
 -12   9   6        727.11        773.71        46.53 o                         
 -11   9   6        208.40        230.75        20.94 o                         
 -10   9   6       1118.13       1241.97        39.42 o                         
  -9   9   6       1963.57       1964.10        39.64 o                         
  -8   9   6       3366.14       3232.01        56.21 o                         
  -7   9   6       1691.61       1692.66        35.97 o                         
  -6   9   6       1134.20       1042.79        38.17 o                         
  -5   9   6        147.92        196.41        13.39 o                         
  -4   9   6       1596.69       1562.64        34.82 o                         
  -3   9   6         52.80         60.56         9.74 o                         
  -2   9   6        308.02        334.03        14.84 o                         
  -1   9   6       2374.21       2439.81        52.30 o                         
   0   9   6       6914.75       7075.62       126.93 o                         
   1   9   6      10044.30      10289.69       165.82 o                         
   2   9   6       4282.51       4258.67        70.30 o                         
   3   9   6         36.21         33.28        10.49 o                         
   4   9   6       2424.71       2346.51        43.18 o                         
   5   9   6         55.00         39.30        13.96 o                         
   6   9   6       4655.44       4335.22        72.23 o                         
   7   9   6        591.26        581.11        26.51 o                         
   8   9   6        248.76        221.28        20.85 o                         
   9   9   6       2171.86       2103.89        56.17 o                         
  10   9   6         23.63         23.33        17.75 o                         
  11   9   6         83.20        112.16        20.61 o                         
  12   9   6        340.68        375.34        27.71 o                         
  13   9   6         10.02         41.33        23.75 o                         
  14   9   6        248.56        239.66        27.26 o                         
  15   9   6        269.78        265.81        33.70 o                         
  16   9   6        245.46        189.26        35.35 o                         
  17   9   6        149.73        105.45        70.62 o                         
 -17  10   6        385.28        345.64        39.42 o                         
 -16  10   6        183.33        276.12        35.31 o                         
 -15  10   6        564.89        599.38        50.02 o                         
 -14  10   6          4.55         13.42        29.87 o                         
 -13  10   6        791.83        767.64        40.99 o                         
 -12  10   6          5.92        214.48        32.05 o                         
 -11  10   6        955.11        868.63        38.25 o                         
 -10  10   6         25.24         42.18        20.50 o                         
  -9  10   6       6192.65       5797.33       105.61 o                         
  -8  10   6       1529.62       1577.93        42.69 o                         
  -7  10   6        948.77        899.42        33.48 o                         
  -6  10   6        893.58        947.84        48.24 o                         
  -5  10   6          7.75         13.98        11.00 o                         
  -4  10   6        372.75        456.90        16.70 o                         
  -3  10   6        239.83        261.79        13.46 o                         
  -2  10   6       3935.45       4026.26        86.76 o                         
  -1  10   6       4355.03       4589.57        97.43 o                         
   0  10   6          1.93         28.13        13.91 o                         
   1  10   6        951.89        909.96        31.73 o                         
   2  10   6        398.78        435.66        23.85 o                         
   3  10   6         44.13         47.22        11.28 o                         
   4  10   6        316.08        274.18        20.15 o                         
   5  10   6        510.85        504.55        23.93 o                         
   6  10   6        840.29        911.79        32.12 o                         
   7  10   6        331.53        314.95        21.19 o                         
   8  10   6       1009.76       1035.56        34.32 o                         
   9  10   6          6.55        -18.28        18.28 o                         
  10  10   6        897.51        943.06        41.67 o                         
  11  10   6          2.18        -10.41        23.10 o                         
  12  10   6        562.39        549.01        37.69 o                         
  13  10   6         59.40         68.86        25.28 o                         
  14  10   6        146.17        172.43        27.22 o                         
  15  10   6          0.07          2.75        28.98 o                         
  16  10   6        158.56         86.08        43.82 o                         
 -16  11   6        277.27        268.97        44.65 o                         
 -15  11   6         62.40        110.84        38.83 o                         
 -14  11   6        221.20        203.77        39.81 o                         
 -13  11   6         38.13         50.21        30.20 o                         
 -12  11   6         47.66         48.49        30.11 o                         
 -11  11   6        423.26        437.62        33.80 o                         
 -10  11   6        171.37        187.83        26.52 o                         
  -9  11   6         25.79        -10.95        17.72 o                         
  -8  11   6        171.23        140.19        21.08 o                         
  -7  11   6         19.73         15.18        16.81 o                         
  -6  11   6        585.41        510.52        27.12 o                         
  -5  11   6        113.86         91.37        13.70 o                         
  -4  11   6          0.45         10.26        20.83 o                         
  -3  11   6       1737.69       1822.47        41.80 o                         
  -2  11   6        977.83        977.53        34.01 o                         
  -1  11   6       3836.00       4010.30        89.04 o                         
   0  11   6       4401.88       4340.20        95.08 o                         
   1  11   6       2639.19       2616.93        64.82 o                         
   2  11   6         32.04         58.49        15.61 o                         
   3  11   6       1911.70       1772.25        47.90 o                         
   4  11   6       1846.19       1847.29        51.95 o                         
   5  11   6        117.59        157.61        21.69 o                         
   6  11   6       2509.14       2485.02        54.22 o                         
   7  11   6       3379.84       3251.37        65.75 o                         
   8  11   6          5.90         -0.97        17.23 o                         
   9  11   6       2220.58       2149.35        56.60 o                         
  10  11   6          0.03         12.95        20.82 o                         
  11  11   6       2122.16       2156.19        59.14 o                         
  12  11   6        157.23        202.19        35.35 o                         
  13  11   6         53.25        122.52        32.21 o                         
  14  11   6         73.00         80.81        37.13 o                         
  15  11   6        106.03         63.26        35.41 o                         
  16  11   6        105.16        193.21       114.26 o                         
 -16  12   6        687.36        542.51        90.07 o                         
 -15  12   6        759.25        605.81        53.08 o                         
 -14  12   6       1530.86       1428.21        68.81 o                         
 -13  12   6         48.78         55.24        31.35 o                         
 -12  12   6        361.85        321.15        39.30 o                         
 -11  12   6        519.10        492.50        35.75 o                         
 -10  12   6        259.84        275.68        29.69 o                         
  -9  12   6          9.61         41.17        22.52 o                         
  -8  12   6         59.24         63.54        20.45 o                         
  -7  12   6         24.89         29.89        18.31 o                         
  -6  12   6       1343.21       1474.15        48.78 o                         
  -5  12   6       1595.48       1598.80        44.48 o                         
  -4  12   6       5537.06       5587.34        99.46 o                         
  -3  12   6       2191.76       2200.16        59.47 o                         
  -2  12   6        109.98        147.34        19.06 o                         
  -1  12   6       2380.54       2464.88        71.07 o                         
   0  12   6       1870.91       1963.67        55.10 o                         
   1  12   6        296.25        258.14        22.41 o                         
   2  12   6        678.06        750.23        37.84 o                         
   3  12   6        987.80       1035.82        37.84 o                         
   4  12   6       1018.39       1071.38        60.24 o                         
   5  12   6        758.47        785.40        36.69 o                         
   6  12   6        111.51        125.32        23.50 o                         
   7  12   6        296.17        346.15        26.81 o                         
   8  12   6        340.34        343.52        27.82 o                         
   9  12   6          3.24         37.35        24.74 o                         
  10  12   6        362.53        371.17        32.28 o                         
  11  12   6        337.27        294.26        31.32 o                         
  12  12   6         69.14         95.87        61.62 o                         
  13  12   6        311.66        354.52        52.63 o                         
  14  12   6        114.48         80.23        46.34 o                         
  15  12   6        279.86        350.85        60.37 o                         
 -15  13   6        940.04        782.84       106.45 o                         
 -14  13   6         94.69         41.71        38.80 o                         
 -13  13   6        472.91        386.12        41.93 o                         
 -12  13   6         17.17        263.81        43.00 o                         
 -11  13   6         17.35         14.33        25.14 o                         
 -10  13   6        321.33        359.17        41.11 o                         
  -9  13   6        355.48        395.87        49.14 o                         
  -8  13   6          2.32         85.17        30.04 o                         
  -7  13   6        826.56        863.57        40.53 o                         
  -6  13   6       1190.25       1332.13        61.78 o                         
  -5  13   6       4797.43       4679.36        88.38 o                         
  -4  13   6        225.66        235.84        23.69 o                         
  -3  13   6       1284.64       1230.56        58.86 o                         
  -2  13   6          1.06         26.79        18.10 o                         
  -1  13   6         20.97          8.06        19.05 o                         
   0  13   6         15.88         29.72        19.40 o                         
   1  13   6        329.02        318.20        25.43 o                         
   2  13   6       3309.04       3370.64        84.04 o                         
   3  13   6       3216.38       3102.47        77.42 o                         
   4  13   6       2562.40       2489.08        61.53 o                         
   5  13   6          5.97         -7.18        20.59 o                         
   6  13   6        749.98        731.28        38.51 o                         
   7  13   6        111.00         95.47        25.07 o                         
   8  13   6        403.62        502.25        44.01 o                         
   9  13   6         14.54         23.15        32.66 o                         
  10  13   6        560.07        520.46        48.37 o                         
  11  13   6         87.67        124.73        39.49 o                         
  12  13   6        911.68        722.38        65.56 o                         
  13  13   6        164.26        134.72        60.89 o                         
  14  13   6        934.03        922.20       134.52 o                         
 -14  14   6         74.36         35.72        45.20 o                         
 -13  14   6         20.45         63.28        38.36 o                         
 -12  14   6       1224.04       1062.19        66.94 o                         
 -11  14   6          4.08        -26.72        28.87 o                         
 -10  14   6         98.95         97.57        32.44 o                         
  -9  14   6       1404.38       1412.19        59.17 o                         
  -8  14   6        166.12        210.01        28.40 o                         
  -7  14   6        351.81        325.03        32.04 o                         
  -6  14   6        111.99         92.35        25.40 o                         
  -5  14   6        225.70        235.96        23.74 o                         
  -4  14   6          8.87         17.14        18.43 o                         
  -3  14   6        704.71        742.68        38.46 o                         
  -2  14   6       1629.97       1565.71        67.55 o                         
  -1  14   6          9.16         27.42        19.59 o                         
   0  14   6       3046.84       3143.39        74.60 o                         
   1  14   6        205.46        239.54        23.96 o                         
   2  14   6       1248.46       1318.62        61.45 o                         
   3  14   6       2267.41       2249.65        70.76 o                         
   4  14   6          1.90         16.75        19.98 o                         
   5  14   6       1749.40       1765.61        71.90 o                         
   6  14   6        273.74        285.00        38.12 o                         
   7  14   6        459.60        464.54        69.93 o                         
   8  14   6       1037.92        982.99        58.66 o                         
   9  14   6         59.74         71.16        44.29 o                         
  10  14   6        774.72        740.30        67.97 o                         
  11  14   6        413.69        520.06        81.56 o                         
  12  14   6        149.76        223.23        52.09 o                         
  13  14   6        411.89        315.41        99.81 o                         
 -13  15   6         95.69        116.74        45.45 o                         
 -12  15   6       1219.39       1061.52        62.45 o                         
 -11  15   6          6.89         29.64        36.87 o                         
 -10  15   6       1311.39       1200.77        60.19 o                         
  -9  15   6         17.48         46.24        31.05 o                         
  -8  15   6       2609.54       2708.00       123.96 o                         
  -7  15   6       1742.60       1766.87        66.51 o                         
  -6  15   6        586.07        590.82        41.80 o                         
  -5  15   6         54.95         51.17        21.71 o                         
  -4  15   6        128.23        161.90        24.11 o                         
  -3  15   6         41.79         92.08        22.00 o                         
  -2  15   6       1139.04       1191.56        54.40 o                         
  -1  15   6        647.09        691.57        41.99 o                         
   0  15   6       1054.99       1066.10        51.86 o                         
   1  15   6        554.79        572.99        36.37 o                         
   2  15   6        180.61        264.09        32.48 o                         
   3  15   6        230.36        258.06        28.92 o                         
   4  15   6        166.03        202.61        39.73 o                         
   5  15   6        143.67         90.94        38.57 o                         
   6  15   6        662.02        588.82        48.00 o                         
   7  15   6        413.55        468.59        46.07 o                         
   8  15   6        457.49        392.15        44.56 o                         
   9  15   6         42.67         41.34        44.14 o                         
  10  15   6          0.78         -5.72        46.34 o                         
  11  15   6         27.94        -11.85        62.11 o                         
  12  15   6          2.83         15.76        65.37 o                         
 -12  16   6        559.67        693.41        88.55 o                         
 -11  16   6       1123.17        782.55        76.54 o                         
 -10  16   6         38.69         89.75        56.82 o                         
  -9  16   6        343.95        305.98        47.94 o                         
  -8  16   6         19.22        -13.41        44.83 o                         
  -7  16   6        512.59        574.07        49.13 o                         
  -6  16   6        305.62        352.57        44.09 o                         
  -5  16   6        214.91        184.97        28.91 o                         
  -4  16   6          7.60         42.83        25.38 o                         
  -3  16   6       1145.34       1107.36        50.90 o                         
  -2  16   6       1155.35       1156.84        51.18 o                         
  -1  16   6       1177.08       1159.33        70.57 o                         
   0  16   6       1399.61       1501.84        63.92 o                         
   1  16   6       1436.78       1483.81        63.53 o                         
   2  16   6        392.39        417.13        47.55 o                         
   3  16   6          9.97        -10.13        23.54 o                         
   4  16   6         33.21         56.87        25.11 o                         
   5  16   6          7.61        -32.50        32.50 o                         
   6  16   6        936.02        859.65        60.69 o                         
   7  16   6          0.41          6.54        39.87 o                         
   8  16   6       1372.61       1302.40        69.68 o                         
   9  16   6          0.19        -46.51        58.36 o                         
  10  16   6       1086.61       1095.23       107.12 o                         
  11  16   6         64.62         65.44       105.95 o                         
 -11  17   6          4.64        -87.25        87.25 o                         
 -10  17   6        568.86        534.22        84.26 o                         
  -9  17   6         98.07         96.14        50.82 o                         
  -8  17   6          2.33         18.86        62.88 o                         
  -7  17   6          3.87         22.79        41.23 o                         
  -6  17   6        109.36        103.06        28.52 o                         
  -5  17   6        140.08        172.72        38.30 o                         
  -4  17   6       1700.05       1811.61        67.52 o                         
  -3  17   6        326.18        335.25        34.83 o                         
  -2  17   6        837.76        814.71        48.48 o                         
  -1  17   6       1161.11       1196.44        54.87 o                         
   0  17   6        639.33        752.38        48.64 o                         
   1  17   6        447.93        425.65        40.03 o                         
   2  17   6        956.93        932.02        68.52 o                         
   3  17   6         49.07         99.04        42.58 o                         
   4  17   6        532.40        566.15        43.78 o                         
   5  17   6         72.71         38.97        64.26 o                         
   6  17   6        836.77        809.86        92.22 o                         
   7  17   6        115.47        163.80        41.73 o                         
   8  17   6        244.96        275.11        53.37 o                         
   9  17   6        326.62        246.67        63.55 o                         
  10  17   6        430.37        345.90       119.45 o                         
  -9  18   6          4.25         61.58        70.63 o                         
  -8  18   6        716.15        588.46        75.04 o                         
  -7  18   6         25.70         19.68        44.76 o                         
  -6  18   6       1565.22       1432.57        76.45 o                         
  -5  18   6        154.50        154.57        41.15 o                         
  -4  18   6       1518.64       1515.49        63.26 o                         
  -3  18   6        102.47        167.06        31.88 o                         
  -2  18   6        460.67        446.19        40.26 o                         
  -1  18   6         57.84         75.26        29.80 o                         
   0  18   6        188.36        226.46        32.91 o                         
   1  18   6         35.91         26.80        28.12 o                         
   2  18   6        685.24        641.82        48.79 o                         
   3  18   6         98.88        110.36        32.65 o                         
   4  18   6        118.46         75.84        38.08 o                         
   5  18   6         25.26         30.83        27.20 o                         
   6  18   6         12.19         -4.40        39.54 o                         
   7  18   6        224.03        168.20        44.88 o                         
   8  18   6         11.25         45.70       112.18 o                         
  -6  19   6         86.61         93.82        45.28 o                         
  -5  19   6        188.02        177.16        35.50 o                         
  -4  19   6        132.75        146.18        34.72 o                         
  -3  19   6        533.80        489.74        43.13 o                         
  -2  19   6        454.31        505.24        43.88 o                         
  -1  19   6        118.46        133.00        34.81 o                         
   0  19   6         14.56        -29.74        29.74 o                         
   1  19   6         98.98         43.55        32.20 o                         
   2  19   6        335.49        288.56        37.79 o                         
   3  19   6         67.11         55.49        32.32 o                         
   4  19   6       1567.64       1587.50        65.99 o                         
   5  19   6        146.54        139.74        36.71 o                         
   6  19   6        790.26        686.61       127.76 o                         
 -19   0   7         30.91        114.48        40.33 o                         
 -17   0   7        713.56        821.84        53.03 o                         
 -15   0   7         49.17         39.81        29.67 o                         
 -13   0   7         15.13         -6.76        22.44 o                         
 -11   0   7          0.61         -9.32        14.65 o                         
  -9   0   7       7867.11       8142.35       140.54 o                         
  -7   0   7       2412.14       1841.89        40.02 o                         
  -5   0   7       4463.39       3552.63        58.66 o                         
  -3   0   7       2899.51       2365.82        39.66 o                         
  -1   0   7       2143.17       2172.91        34.60 o                         
   1   0   7      12493.05      13143.80       210.82 o                         
   3   0   7       9771.78       9066.44       135.23 o                         
   5   0   7       8226.76       7117.01       110.35 o                         
   7   0   7      17951.22      17775.38       272.17 o                         
   9   0   7        114.86        129.53        16.11 o                         
  11   0   7       1178.27       1185.23        38.10 o                         
  13   0   7       1056.55       1022.93        43.18 o                         
  15   0   7       1334.58       1485.86       101.19 o                         
  17   0   7         14.45         -2.97        40.78 o                         
 -20   1   7         72.83        163.52        51.95 o                         
 -19   1   7        259.86        336.19        32.83 o                         
 -18   1   7        919.37       1032.69        48.12 o                         
 -17   1   7        665.39        797.89        37.61 o                         
 -16   1   7        180.33        266.49        26.35 o                         
 -15   1   7       2117.40       2560.12        55.86 o                         
 -14   1   7        508.63        696.58        29.92 o                         
 -13   1   7        606.33        682.32        28.00 o                         
 -12   1   7       3806.43       3781.24        67.80 o                         
 -11   1   7         15.67         54.90        11.60 o                         
 -10   1   7       4454.83       4514.94        63.49 o                         
  -9   1   7       5061.45       4914.90        63.81 o                         
  -8   1   7       6845.10       6601.57        77.88 o                         
  -7   1   7       6116.44       5716.86        67.55 o                         
  -6   1   7         26.33         68.46         7.02 o                         
  -5   1   7       1448.85       1379.69        20.56 o                         
  -4   1   7       1039.51       1006.71        14.15 o                         
  -3   1   7       4340.67       4378.88        48.76 o                         
  -2   1   7         93.49        140.34         5.67 o                         
  -1   1   7       5206.79       5279.91        55.81 o                         
   0   1   7        344.93        487.22        11.40 o                         
   1   1   7      11667.15      11373.26       115.60 o                         
   2   1   7       1629.86       1586.99        21.04 o                         
   3   1   7        130.43        135.68         5.57 o                         
   4   1   7         82.08         61.84         5.05 o                         
   5   1   7         28.29         26.26         4.71 o                         
   6   1   7       3163.78       3108.37        36.56 o                         
   7   1   7       1539.98       1563.27        24.36 o                         
   8   1   7       1830.53       1700.32        27.93 o                         
   9   1   7       2882.49       2672.55        39.03 o                         
  10   1   7        198.80        206.46        13.40 o                         
  11   1   7         42.34         70.29        12.30 o                         
  12   1   7          6.11          0.78        13.03 o                         
  13   1   7        971.02        981.22        30.26 o                         
  14   1   7        294.09        302.00        24.78 o                         
  15   1   7        803.80        818.67        53.67 o                         
  16   1   7       1076.69       1111.53        47.22 o                         
  17   1   7        573.48        599.88        47.70 o                         
  18   1   7        164.80        176.78        37.86 o                         
 -20   2   7         14.69        -22.16        78.76 o                         
 -19   2   7       1298.17       1338.96        48.92 o                         
 -18   2   7        877.00        845.69        45.84 o                         
 -17   2   7        166.68        161.78        31.16 o                         
 -16   2   7        143.44        308.16        26.78 o                         
 -15   2   7        357.46        428.96        27.37 o                         
 -14   2   7       1003.77       1161.46        37.46 o                         
 -13   2   7        534.77        700.85        30.42 o                         
 -12   2   7       2985.67       3115.76        53.55 o                         
 -11   2   7       4303.29       4319.83        62.75 o                         
 -10   2   7         79.38         96.72        11.17 o                         
  -9   2   7       1127.79       1132.90        25.22 o                         
  -8   2   7        115.30        145.18         8.29 o                         
  -7   2   7         34.02         53.03         6.51 o                         
  -6   2   7        902.02       1111.87        18.48 o                         
  -5   2   7        334.62        291.76        10.56 o                         
  -4   2   7       1448.09       1232.55        17.23 o                         
  -3   2   7         36.43         42.31         5.30 o                         
  -2   2   7      16911.56      16844.60       192.09 o                         
  -1   2   7       1497.18       1644.92        21.86 o                         
   0   2   7      11019.13      10467.89       106.32 o                         
   1   2   7        454.71        458.06        12.29 o                         
   2   2   7       4464.52       4240.88        52.06 o                         
   3   2   7         86.28        105.66         6.05 o                         
   4   2   7       4634.58       4919.01        53.53 o                         
   5   2   7       3528.40       3315.00        38.76 o                         
   6   2   7       2751.24       2737.18        32.05 o                         
   7   2   7        220.57        257.90        10.14 o                         
   8   2   7        959.39       1006.01        21.65 o                         
   9   2   7        823.21        848.76        22.05 o                         
  10   2   7       3320.81       3147.60        47.01 o                         
  11   2   7       1416.80       1457.87        30.96 o                         
  12   2   7       1519.37       1427.93        34.69 o                         
  13   2   7        594.27        604.92        25.36 o                         
  14   2   7          2.35         11.21        18.00 o                         
  15   2   7         45.31         71.87        26.14 o                         
  16   2   7         11.78        -11.35        27.45 o                         
  17   2   7        225.19        151.32        34.72 o                         
  18   2   7        115.02        111.07        37.90 o                         
 -20   3   7        212.54         77.91       110.11 o                         
 -19   3   7         43.70         -2.71        28.83 o                         
 -18   3   7        195.63        235.91        29.29 o                         
 -17   3   7         73.66         97.36        24.96 o                         
 -16   3   7         66.84         97.69        24.98 o                         
 -15   3   7        131.75        124.86        21.93 o                         
 -14   3   7        118.44        215.83        22.04 o                         
 -13   3   7        581.38        707.83        29.50 o                         
 -12   3   7       1303.71       1355.91        32.84 o                         
 -11   3   7        268.88        305.71        16.07 o                         
 -10   3   7          3.14         -9.43         9.43 o                         
  -9   3   7        282.72        284.34        12.34 o                         
  -8   3   7         19.95         39.52         6.98 o                         
  -7   3   7        126.56        101.80         7.08 o                         
  -6   3   7        483.57        489.49        11.40 o                         
  -5   3   7       3674.49       3620.77        41.39 o                         
  -4   3   7       8173.40       7686.67        87.61 o                         
  -3   3   7       9509.72       8390.82       108.67 o                         
  -2   3   7       5300.30       5293.22        66.46 o                         
  -1   3   7      18437.14      17401.15       183.96 o                         
   0   3   7       1020.21        841.46        13.12 o                         
   1   3   7      15247.14      14083.79       153.75 o                         
   2   3   7          5.21         70.44         7.80 o                         
   3   3   7       5958.21       5530.51        73.06 o                         
   4   3   7       3414.75       3697.11        47.05 o                         
   5   3   7       3699.53       3732.53        48.12 o                         
   6   3   7         60.41        145.92         9.54 o                         
   7   3   7       2460.03       2431.93        32.45 o                         
   8   3   7         76.52         93.08        10.27 o                         
   9   3   7       6457.77       6312.80        79.06 o                         
  10   3   7       2125.60       1993.17        35.30 o                         
  11   3   7       3114.22       2945.90        49.11 o                         
  12   3   7        454.53        423.57        21.49 o                         
  13   3   7         15.24         47.35        16.13 o                         
  14   3   7        112.79        147.12        20.52 o                         
  15   3   7        116.31        159.96        25.34 o                         
  16   3   7         44.76         30.82        27.75 o                         
  17   3   7        946.51        994.01        66.70 o                         
  18   3   7         19.00        -27.94        42.65 o                         
 -20   4   7        118.74        -41.55       112.18 o                         
 -19   4   7        437.07        440.36        40.63 o                         
 -18   4   7        665.39        684.17        38.71 o                         
 -17   4   7        194.88        154.91        26.50 o                         
 -16   4   7       2312.84       2433.05        56.39 o                         
 -15   4   7        191.05        213.37        23.66 o                         
 -14   4   7       2477.11       2772.80        60.17 o                         
 -13   4   7       1402.84       1734.87        44.12 o                         
 -12   4   7       1094.86       1195.70        36.40 o                         
 -11   4   7       8791.22       8449.91       110.98 o                         
 -10   4   7       1704.46       1626.82        30.42 o                         
  -9   4   7       2574.96       2570.56        35.78 o                         
  -8   4   7        338.15        336.82        11.15 o                         
  -7   4   7          7.27         -1.53         5.88 o                         
  -6   4   7       4297.29       3923.89        46.18 o                         
  -5   4   7        204.70        161.81         7.26 o                         
  -4   4   7       4388.48       4011.22        46.43 o                         
  -3   4   7      11148.20      11500.13       146.69 o                         
  -2   4   7       1349.56       1200.21        24.71 o                         
  -1   4   7        628.47        461.37        12.13 o                         
   0   4   7       3822.33       3799.00        43.86 o                         
   1   4   7       2548.51       2568.92        34.57 o                         
   2   4   7        307.44        537.84        16.29 o                         
   3   4   7       6378.02       6714.37        84.07 o                         
   4   4   7        369.36        425.44        11.68 o                         
   5   4   7       2056.54       2113.33        29.56 o                         
   6   4   7        314.04        376.29        12.08 o                         
   7   4   7        996.70        995.74        19.30 o                         
   8   4   7        808.08        760.57        28.17 o                         
   9   4   7       1125.59       1052.48        24.55 o                         
  10   4   7        615.14        678.05        22.89 o                         
  11   4   7        843.49        854.79        28.01 o                         
  12   4   7        663.72        703.16        27.12 o                         
  13   4   7        799.35        844.64        29.84 o                         
  14   4   7       1379.12       1457.84        41.52 o                         
  15   4   7          7.67         -4.41        22.63 o                         
  16   4   7       1019.80        996.84        52.81 o                         
  17   4   7         41.84         40.58        35.31 o                         
  18   4   7         25.28         71.91        55.32 o                         
 -19   5   7        323.74        387.49        40.43 o                         
 -18   5   7          0.40         15.95        29.54 o                         
 -17   5   7        135.36        151.48        30.37 o                         
 -16   5   7          9.63        -17.49        22.68 o                         
 -15   5   7       1418.52       1559.58        44.91 o                         
 -14   5   7          7.19         50.41        19.55 o                         
 -13   5   7       1553.47       1538.16        38.66 o                         
 -12   5   7         65.08        121.23        19.61 o                         
 -11   5   7       1134.83       1202.64        29.77 o                         
 -10   5   7       1807.06       1764.96        32.31 o                         
  -9   5   7        103.76        102.80         9.78 o                         
  -8   5   7        480.89        571.76        15.35 o                         
  -7   5   7        935.45        924.25        16.93 o                         
  -6   5   7      11510.92      11027.53       123.51 o                         
  -5   5   7       2403.65       1934.74        25.87 o                         
  -4   5   7       4565.17       4376.25        50.41 o                         
  -3   5   7          2.21         21.19         5.79 o                         
  -2   5   7       1469.08       1344.62        23.30 o                         
  -1   5   7          4.74         23.57         6.15 o                         
   0   5   7         26.60         14.16         5.37 o                         
   1   5   7        340.72        415.49        11.87 o                         
   2   5   7      10955.38      10476.93       123.82 o                         
   3   5   7       3256.58       3201.32        43.03 o                         
   4   5   7      22074.19      21393.39       235.70 o                         
   5   5   7        118.72        118.72         7.80 o                         
   6   5   7       4393.97       4146.58        52.63 o                         
   7   5   7       1845.43       1881.31        29.52 o                         
   8   5   7       2687.42       2515.57        38.05 o                         
   9   5   7          4.86         13.69        12.63 o                         
  10   5   7        401.55        442.82        19.87 o                         
  11   5   7        424.04        422.41        23.09 o                         
  12   5   7       2581.62       2387.21        46.25 o                         
  13   5   7        522.98        582.14        26.14 o                         
  14   5   7       1762.00       1694.37        48.05 o                         
  15   5   7        239.68        232.41        30.59 o                         
  16   5   7        450.39        407.26        40.83 o                         
  17   5   7         37.54         39.59        49.46 o                         
  18   5   7         21.98         46.74       121.53 o                         
 -19   6   7         13.69        -77.91        77.91 o                         
 -18   6   7         22.09         99.78        35.38 o                         
 -17   6   7         21.98         34.66        29.55 o                         
 -16   6   7        602.90        646.45        50.70 o                         
 -15   6   7         28.99         24.59        21.08 o                         
 -14   6   7        443.65        420.44        27.71 o                         
 -13   6   7          3.81          7.53        17.47 o                         
 -12   6   7        130.94        169.03        17.89 o                         
 -11   6   7        528.98        565.50        30.44 o                         
 -10   6   7        456.69        427.58        20.47 o                         
  -9   6   7         70.51         88.63        10.49 o                         
  -8   6   7       6360.92       5797.68        68.21 o                         
  -7   6   7       4219.63       4024.96        49.28 o                         
  -6   6   7        160.19        156.66         8.05 o                         
  -5   6   7       9391.62       9155.58       104.28 o                         
  -4   6   7       1816.23       1904.68        28.48 o                         
  -3   6   7       7972.41       7716.81        96.77 o                         
  -2   6   7        258.76        243.77        10.69 o                         
  -1   6   7         74.42        102.76         8.50 o                         
   0   6   7       5993.11       5920.15        84.41 o                         
   1   6   7       1528.12       1340.24        22.35 o                         
   2   6   7        923.84        998.13        27.35 o                         
   3   6   7      20767.31      20305.04       234.54 o                         
   4   6   7        695.31        652.34        16.20 o                         
   5   6   7       5982.46       5676.53        68.72 o                         
   6   6   7       2110.41       2089.49        34.82 o                         
   7   6   7       2159.44       2047.67        31.88 o                         
   8   6   7       1597.16       1485.30        31.48 o                         
   9   6   7        872.93        852.91        28.58 o                         
  10   6   7       1486.97       1430.51        37.41 o                         
  11   6   7        688.22        729.21        27.95 o                         
  12   6   7         31.69         15.48        17.22 o                         
  13   6   7        812.23        749.34        31.74 o                         
  14   6   7        806.53        767.30        34.93 o                         
  15   6   7        302.38        302.65        34.17 o                         
  16   6   7        348.50        260.92        37.50 o                         
  17   6   7        137.61        114.34        38.13 o                         
 -19   7   7        171.96         38.43        92.45 o                         
 -18   7   7        808.90        750.69        50.05 o                         
 -17   7   7        348.21        435.76        41.19 o                         
 -16   7   7         13.00         -1.98        28.71 o                         
 -15   7   7        519.35        600.83        37.52 o                         
 -14   7   7        357.64        421.41        30.88 o                         
 -13   7   7        563.69        692.07        29.58 o                         
 -12   7   7       4194.30       4073.26        71.32 o                         
 -11   7   7          7.85         -2.45        13.06 o                         
 -10   7   7       4703.43       4788.61        78.75 o                         
  -9   7   7        408.74        381.66        20.46 o                         
  -8   7   7        107.78        196.36        10.28 o                         
  -7   7   7       3871.98       3734.46        48.34 o                         
  -6   7   7       3925.21       3758.72        47.81 o                         
  -5   7   7        337.05        387.41        11.84 o                         
  -4   7   7       4048.16       4269.16        58.27 o                         
  -3   7   7        156.20        222.35        13.50 o                         
  -2   7   7        749.25        607.55        19.41 o                         
  -1   7   7        112.87        117.99        10.17 o                         
   0   7   7       2357.70       2353.15        43.33 o                         
   1   7   7       1979.43       2154.78        37.16 o                         
   2   7   7         86.65        116.06         9.06 o                         
   3   7   7       4168.95       3851.61        54.12 o                         
   4   7   7       1526.10       1382.53        36.77 o                         
   5   7   7       1108.57        982.94        19.34 o                         
   6   7   7        769.96        788.06        20.46 o                         
   7   7   7        321.38        307.06        15.40 o                         
   8   7   7       1492.57       1500.57        33.34 o                         
   9   7   7         26.21         29.01        16.01 o                         
  10   7   7       2238.35       2212.29        53.69 o                         
  11   7   7         22.42         63.18        19.71 o                         
  12   7   7        554.07        543.58        28.63 o                         
  13   7   7        217.45        237.32        28.95 o                         
  14   7   7        199.94        173.78        25.80 o                         
  15   7   7        132.20         89.77        32.30 o                         
  16   7   7         65.61         55.55        31.13 o                         
  17   7   7        270.34        274.02        42.96 o                         
 -18   8   7         19.34         54.83        65.00 o                         
 -17   8   7         20.28         60.40        33.21 o                         
 -16   8   7        149.82        125.53        31.80 o                         
 -15   8   7        297.79        388.59        50.89 o                         
 -14   8   7        266.99        359.14        33.73 o                         
 -13   8   7         24.35         26.48        22.12 o                         
 -12   8   7        129.59        113.75        22.55 o                         
 -11   8   7       3531.41       3313.87        62.87 o                         
 -10   8   7       1435.16       1411.33        34.84 o                         
  -9   8   7        827.91        699.35        22.61 o                         
  -8   8   7       4306.64       4191.21        60.18 o                         
  -7   8   7         91.94         67.18         9.15 o                         
  -6   8   7         27.50         54.76         9.33 o                         
  -5   8   7       3453.29       3163.92        48.57 o                         
  -4   8   7        521.38        543.71        16.61 o                         
  -3   8   7        312.48        348.38        14.69 o                         
  -2   8   7      12358.22      11840.42       163.69 o                         
  -1   8   7       1272.17       1277.32        28.87 o                         
   0   8   7      24375.55      24157.34       372.78 o                         
   1   8   7        114.99        159.17        13.10 o                         
   2   8   7       7423.28       6937.58       100.61 o                         
   3   8   7         67.40         64.44        10.66 o                         
   4   8   7        191.11        169.45        11.68 o                         
   5   8   7        188.22        176.76        12.17 o                         
   6   8   7       2378.66       2360.95        35.89 o                         
   7   8   7        107.88        120.41        13.67 o                         
   8   8   7       4207.71       4011.15        71.25 o                         
   9   8   7        407.54        419.74        24.42 o                         
  10   8   7       5054.96       4845.81        99.58 o                         
  11   8   7         41.91         43.98        19.23 o                         
  12   8   7        449.72        480.28        29.46 o                         
  13   8   7         17.10         39.02        21.58 o                         
  14   8   7          0.08        -25.96        25.96 o                         
  15   8   7         61.59         73.87        29.80 o                         
  16   8   7        592.24        581.59        43.46 o                         
  17   8   7        270.28        105.18        78.75 o                         
 -18   9   7        476.09        458.08       108.03 o                         
 -17   9   7        450.67        427.58        41.78 o                         
 -16   9   7          0.14         14.80        34.92 o                         
 -15   9   7         96.10        101.49        36.16 o                         
 -14   9   7         10.76         27.19        25.38 o                         
 -13   9   7         16.04         -6.10        24.70 o                         
 -12   9   7        837.03        833.47        39.96 o                         
 -11   9   7          8.75         11.36        21.25 o                         
 -10   9   7        373.42        424.35        22.62 o                         
  -9   9   7         79.96        100.12        16.95 o                         
  -8   9   7         35.33         77.15        13.49 o                         
  -7   9   7          8.91         16.46        11.65 o                         
  -6   9   7        542.54        547.21        19.46 o                         
  -5   9   7         10.34          8.35         8.71 o                         
  -4   9   7       5135.83       4980.09        68.92 o                         
  -3   9   7        921.72        896.18        23.76 o                         
  -2   9   7        379.57        454.44        16.72 o                         
  -1   9   7       9225.31       9333.78       181.19 o                         
   0   9   7       4702.06       4590.01        97.21 o                         
   1   9   7       4323.13       4245.18        76.97 o                         
   2   9   7       3093.01       2945.00        56.54 o                         
   3   9   7         10.04         15.46         9.45 o                         
   4   9   7        578.08        624.08        19.56 o                         
   5   9   7          3.67          1.25         9.56 o                         
   6   9   7       1295.76       1294.24        32.94 o                         
   7   9   7        614.33        669.43        24.63 o                         
   8   9   7        131.74        168.89        16.20 o                         
   9   9   7       4661.99       4430.43        81.67 o                         
  10   9   7        608.12        634.30        30.13 o                         
  11   9   7       1040.08        961.55        37.90 o                         
  12   9   7       1049.01        957.62        39.15 o                         
  13   9   7        585.67        575.23        33.08 o                         
  14   9   7        299.03        272.82        28.97 o                         
  15   9   7         67.18         66.13        29.99 o                         
  16   9   7        101.09        101.36        33.39 o                         
 -17  10   7          3.63         36.37        32.78 o                         
 -16  10   7       1875.53       1904.72       114.30 o                         
 -15  10   7          0.93         27.18        35.05 o                         
 -14  10   7       2674.83       2424.50        75.68 o                         
 -13  10   7        118.16        152.40        27.26 o                         
 -12  10   7         93.29        167.44        32.13 o                         
 -11  10   7         17.00         71.83        18.77 o                         
 -10  10   7          2.93         13.58        19.91 o                         
  -9  10   7        238.54        348.71        32.63 o                         
  -8  10   7       4024.11       3965.91        77.90 o                         
  -7  10   7         86.36        112.02        16.11 o                         
  -6  10   7       3315.20       3146.79        60.25 o                         
  -5  10   7        599.14        583.00        20.43 o                         
  -4  10   7        322.06        384.31        16.71 o                         
  -3  10   7        244.10        253.52        15.53 o                         
  -2  10   7       2009.25       1988.98        47.30 o                         
  -1  10   7        711.20        712.92        43.45 o                         
   0  10   7       2842.81       2930.00        69.22 o                         
   1  10   7        647.90        618.56        27.16 o                         
   2  10   7       2274.72       2177.29        53.21 o                         
   3  10   7       2515.31       2408.83        58.40 o                         
   4  10   7        107.93        119.92        15.45 o                         
   5  10   7        234.58        260.13        17.11 o                         
   6  10   7       1629.12       1542.85        36.84 o                         
   7  10   7          2.18        -13.49        13.49 o                         
   8  10   7        622.99        598.40        25.42 o                         
   9  10   7         55.15         40.72        20.07 o                         
  10  10   7         18.40          9.70        17.61 o                         
  11  10   7          0.97         26.09        20.17 o                         
  12  10   7        169.77        189.23        25.33 o                         
  13  10   7         34.06         44.66        24.78 o                         
  14  10   7       1073.06       1023.20        43.14 o                         
  15  10   7         15.15         -9.76        38.08 o                         
  16  10   7        184.51         98.64        91.90 o                         
 -17  11   7       1084.83        764.51       121.53 o                         
 -16  11   7          5.26          4.42        39.10 o                         
 -15  11   7         13.50         28.10        36.43 o                         
 -14  11   7          1.77         35.19        31.52 o                         
 -13  11   7       1877.94       1907.15        72.69 o                         
 -12  11   7        145.18        109.25        32.40 o                         
 -11  11   7         66.77         73.90        23.43 o                         
 -10  11   7          2.04        -17.41        20.77 o                         
  -9  11   7         18.48         22.19        20.58 o                         
  -8  11   7       1074.42       1022.83        37.70 o                         
  -7  11   7        331.77        348.06        28.41 o                         
  -6  11   7       4497.30       4222.79        87.75 o                         
  -5  11   7        101.74         97.14        14.32 o                         
  -4  11   7       8601.38       8334.38       128.16 o                         
  -3  11   7         82.69        110.78        13.18 o                         
  -2  11   7       2085.59       2188.14        57.26 o                         
  -1  11   7       4008.40       3951.42       102.16 o                         
   0  11   7       1073.41       1045.01        38.68 o                         
   1  11   7       1077.85       1141.60        41.03 o                         
   2  11   7       8912.95       8496.57       156.14 o                         
   3  11   7        938.12        955.65        50.40 o                         
   4  11   7       7780.34       7485.56       128.74 o                         
   5  11   7        113.57        137.21        17.73 o                         
   6  11   7       3698.66       3565.42        93.21 o                         
   7  11   7        565.70        600.28        31.92 o                         
   8  11   7        372.90        384.57        24.98 o                         
   9  11   7         47.28         85.37        22.94 o                         
  10  11   7        744.17        726.01        36.24 o                         
  11  11   7        469.42        493.05        35.01 o                         
  12  11   7       1495.99       1389.87        50.44 o                         
  13  11   7         90.63        106.59        29.23 o                         
  14  11   7       1421.66       1147.87        47.70 o                         
  15  11   7          0.56         29.48        31.87 o                         
 -16  12   7        277.78        241.79        90.89 o                         
 -15  12   7          8.46        -35.09        37.04 o                         
 -14  12   7        277.29        280.23        38.87 o                         
 -13  12   7        339.63        335.05        42.72 o                         
 -12  12   7        365.77        395.86        42.36 o                         
 -11  12   7        265.84        242.42        30.68 o                         
 -10  12   7        496.88        473.25        34.99 o                         
  -9  12   7         73.24         58.12        22.60 o                         
  -8  12   7        499.88        559.04        30.57 o                         
  -7  12   7        589.32        570.11        33.37 o                         
  -6  12   7        292.55        319.75        38.94 o                         
  -5  12   7        139.96        147.96        17.85 o                         
  -4  12   7        314.39        339.89        22.25 o                         
  -3  12   7          0.41         -8.10        15.51 o                         
  -2  12   7       2106.59       2170.10        51.31 o                         
  -1  12   7        461.83        418.82        37.38 o                         
   0  12   7        528.54        612.48        37.77 o                         
   1  12   7       1860.20       1824.13        54.63 o                         
   2  12   7       1637.23       1771.42        58.10 o                         
   3  12   7         81.85         96.55        17.10 o                         
   4  12   7         17.52         43.72        17.68 o                         
   5  12   7       1717.10       1855.41        55.65 o                         
   6  12   7        333.80        321.77        28.20 o                         
   7  12   7        614.21        543.68        31.60 o                         
   8  12   7        573.97        639.31        31.16 o                         
   9  12   7        722.26        707.93        41.17 o                         
  10  12   7        342.53        352.78        34.51 o                         
  11  12   7        173.36        161.97        31.42 o                         
  12  12   7          9.00          1.98        35.03 o                         
  13  12   7         43.38         85.72        39.88 o                         
  14  12   7         24.16        102.21        41.77 o                         
 -15  13   7          0.01         23.47        46.95 o                         
 -14  13   7        241.43        184.91        40.18 o                         
 -13  13   7         25.63         70.94        36.49 o                         
 -12  13   7       1609.14       1326.21        73.41 o                         
 -11  13   7          1.41         -9.75        28.48 o                         
 -10  13   7       3777.07       3701.72        98.18 o                         
  -9  13   7         67.61         81.57        26.73 o                         
  -8  13   7        479.63        420.70        32.20 o                         
  -7  13   7        582.61        645.70        36.43 o                         
  -6  13   7         19.93         27.50        18.93 o                         
  -5  13   7        485.49        511.24        26.68 o                         
  -4  13   7        334.62        399.86        26.58 o                         
  -3  13   7        480.70        486.27        41.19 o                         
  -2  13   7        661.04        726.98        31.30 o                         
  -1  13   7        599.27        610.81        31.62 o                         
   0  13   7         10.67        -17.31        17.31 o                         
   1  13   7        419.97        438.73        29.28 o                         
   2  13   7         53.07         52.79        19.49 o                         
   3  13   7        386.29        399.98        27.38 o                         
   4  13   7        789.24        812.03        33.06 o                         
   5  13   7       1084.35       1103.14        38.88 o                         
   6  13   7       1359.41       1245.48        49.56 o                         
   7  13   7        262.84        172.45        27.32 o                         
   8  13   7        246.75        286.32        27.99 o                         
   9  13   7        160.17         97.49        35.54 o                         
  10  13   7        821.17        833.69        58.84 o                         
  11  13   7        315.22        233.74        43.17 o                         
  12  13   7        170.53        179.45        50.74 o                         
  13  13   7          3.23        -26.42        85.06 o                         
  14  13   7         11.83        -69.99        80.95 o                         
 -14  14   7          4.74         70.70        51.49 o                         
 -13  14   7        187.58        181.46        41.28 o                         
 -12  14   7        741.08        807.65        61.33 o                         
 -11  14   7        599.45        600.26        45.74 o                         
 -10  14   7        176.14        171.06        35.04 o                         
  -9  14   7        764.34        786.59        46.46 o                         
  -8  14   7       1077.98       1050.30        47.92 o                         
  -7  14   7          9.92         28.31        24.24 o                         
  -6  14   7        141.37        135.26        20.76 o                         
  -5  14   7       1159.95       1202.82        44.53 o                         
  -4  14   7        763.92        821.07        37.50 o                         
  -3  14   7         60.05         81.64        20.37 o                         
  -2  14   7       4090.07       4146.76        89.19 o                         
  -1  14   7         10.15        -15.38        18.33 o                         
   0  14   7       3495.89       3642.24        91.58 o                         
   1  14   7         88.04         82.93        28.37 o                         
   2  14   7       1517.90       1535.34        53.67 o                         
   3  14   7        810.44        882.89        41.32 o                         
   4  14   7          2.88         24.38        19.42 o                         
   5  14   7         53.79         75.49        22.10 o                         
   6  14   7        840.23        766.59        74.96 o                         
   7  14   7         61.43         93.07        28.41 o                         
   8  14   7       1938.85       1847.97        68.87 o                         
   9  14   7         95.97         74.96        44.46 o                         
  10  14   7       1678.30       1557.21        92.54 o                         
  11  14   7         52.76         51.17        39.99 o                         
  12  14   7        990.54        803.04        99.43 o                         
  13  14   7         99.13         26.22        81.10 o                         
 -13  15   7        318.03        231.25        51.45 o                         
 -12  15   7        159.89        300.05        53.63 o                         
 -11  15   7         22.22         48.09        33.75 o                         
 -10  15   7         59.71        115.28        34.70 o                         
  -9  15   7        548.22        509.74        42.45 o                         
  -8  15   7        270.77        384.38        46.75 o                         
  -7  15   7        810.65        940.69        47.06 o                         
  -6  15   7        840.77        958.79        55.98 o                         
  -5  15   7        443.64        399.91        31.82 o                         
  -4  15   7        289.24        274.84        26.75 o                         
  -3  15   7       1269.87       1309.09        48.06 o                         
  -2  15   7        647.11        711.92        36.20 o                         
  -1  15   7        103.14        149.16        24.16 o                         
   0  15   7         92.14        115.91        26.90 o                         
   1  15   7        133.36        174.64        27.13 o                         
   2  15   7          2.90        -11.96        22.23 o                         
   3  15   7        405.35        460.52        54.47 o                         
   4  15   7        360.47        356.85        33.72 o                         
   5  15   7         70.25         58.15        46.27 o                         
   6  15   7         29.71         73.76        39.52 o                         
   7  15   7        743.25        639.68        50.81 o                         
   8  15   7        313.00        284.13        41.25 o                         
   9  15   7         51.57         41.13        59.10 o                         
  10  15   7         39.58          0.81        60.18 o                         
  11  15   7         58.48        -33.10        64.27 o                         
  12  15   7        110.25        116.34       106.99 o                         
 -12  16   7        688.72        582.73       117.38 o                         
 -11  16   7        504.76        466.86       102.94 o                         
 -10  16   7        454.04        428.13        49.90 o                         
  -9  16   7        344.77        278.11        47.53 o                         
  -8  16   7         62.87         98.34        42.97 o                         
  -7  16   7         14.52         -1.33        46.33 o                         
  -6  16   7        489.72        469.66        35.76 o                         
  -5  16   7        811.30        817.94        44.13 o                         
  -4  16   7        432.83        428.62        35.25 o                         
  -3  16   7        395.06        505.73        37.54 o                         
  -2  16   7         74.70        130.51        27.64 o                         
  -1  16   7          1.64         22.13        23.94 o                         
   0  16   7        136.91        189.90        29.13 o                         
   1  16   7       1234.44       1322.67        60.48 o                         
   2  16   7          4.18          0.52        24.13 o                         
   3  16   7        280.61        262.56        31.62 o                         
   4  16   7        184.48        160.57        29.01 o                         
   5  16   7        633.65        626.32        65.82 o                         
   6  16   7          5.92         69.30        34.12 o                         
   7  16   7        402.08        424.63        73.77 o                         
   8  16   7         78.85        143.10        46.58 o                         
   9  16   7        122.91        127.31        73.23 o                         
  10  16   7        276.77        312.27       106.47 o                         
 -11  17   7         58.97        117.38        97.64 o                         
 -10  17   7        270.79        231.15        58.38 o                         
  -9  17   7         92.76        121.42        61.64 o                         
  -8  17   7        751.14        642.65       102.02 o                         
  -7  17   7         81.95        109.45        40.57 o                         
  -6  17   7        306.37        323.50        43.27 o                         
  -5  17   7        369.74        386.72        36.64 o                         
  -4  17   7        271.95        278.20        33.70 o                         
  -3  17   7        352.87        387.08        36.10 o                         
  -2  17   7         69.29         88.43        28.55 o                         
  -1  17   7       1112.16       1195.33        77.20 o                         
   0  17   7        217.63        271.32        32.55 o                         
   1  17   7        580.63        747.66        45.06 o                         
   2  17   7        538.05        576.83        51.66 o                         
   3  17   7        151.79        179.00        29.71 o                         
   4  17   7        492.20        501.54        55.66 o                         
   5  17   7        126.57        105.35        27.13 o                         
   6  17   7       1208.82       1137.72        63.05 o                         
   7  17   7         41.83         13.22        33.69 o                         
   8  17   7         83.18         81.15        57.73 o                         
   9  17   7         95.38        164.25        60.31 o                         
  10  17   7         75.86        -84.14       102.84 o                         
  -9  18   7        843.81        623.39       206.19 o                         
  -8  18   7        113.22         57.78        56.65 o                         
  -7  18   7         24.42         17.40        45.79 o                         
  -6  18   7          3.95          2.95        30.97 o                         
  -5  18   7        546.13        603.40        44.11 o                         
  -4  18   7          0.22        -27.65        27.65 o                         
  -3  18   7        124.20         90.23        40.50 o                         
  -2  18   7         69.64         74.78        33.65 o                         
  -1  18   7        221.97        211.68        34.36 o                         
   0  18   7         86.32        122.99        32.01 o                         
   1  18   7         70.38        106.38        31.06 o                         
   2  18   7         44.51         46.15        29.42 o                         
   3  18   7        242.95        240.68        51.80 o                         
   4  18   7          0.45        -21.61        40.43 o                         
   5  18   7          6.42          1.73        27.76 o                         
   6  18   7          2.57        -30.24        38.94 o                         
   7  18   7        207.81        153.00        46.06 o                         
  -6  19   7         91.83        129.65        58.67 o                         
  -5  19   7          6.27         51.28        31.52 o                         
  -4  19   7        205.52        243.93        36.46 o                         
  -3  19   7        622.83        627.83        55.43 o                         
  -2  19   7          4.55          5.55        31.14 o                         
  -1  19   7        723.62        801.72        57.22 o                         
   0  19   7         72.26         80.05        38.75 o                         
   1  19   7        150.50        180.38        35.85 o                         
   2  19   7        173.79        160.42        35.20 o                         
   3  19   7        133.10        166.92        34.19 o                         
   4  19   7        482.94        573.32        72.39 o                         
   5  19   7         88.02        -32.20        74.79 o                         
 -20   0   8         79.57        109.07        93.49 o                         
 -18   0   8        768.62        805.91        56.68 o                         
 -16   0   8        449.79        408.14        42.16 o                         
 -14   0   8        327.66        387.44        35.70 o                         
 -12   0   8       3139.41       3109.28        75.60 o                         
 -10   0   8      11965.07      11604.87       196.34 o                         
  -8   0   8       2768.95       2558.70        52.69 o                         
  -6   0   8        321.15        288.99        13.80 o                         
  -4   0   8       3139.10       2753.73        46.64 o                         
  -2   0   8      82465.47      80803.62      1169.02 o                         
   0   0   8      45226.36      44482.34       604.94 o                         
   2   0   8      18000.09      17111.11       252.66 o                         
   4   0   8       5826.82       6120.02        89.46 o                         
   6   0   8       3122.39       3024.12        52.86 o                         
   8   0   8      10181.15      10327.70       179.46 o                         
  10   0   8       2072.37       2023.08        53.05 o                         
  12   0   8         36.25         17.16        17.92 o                         
  14   0   8        534.83        587.88        54.12 o                         
  16   0   8         77.31        115.09        46.66 o                         
  18   0   8         18.61         33.94        50.36 o                         
 -20   1   8        870.78        979.78       136.07 o                         
 -19   1   8          6.58          8.88        28.21 o                         
 -18   1   8        205.50        248.66        29.93 o                         
 -17   1   8        101.55         96.95        25.75 o                         
 -16   1   8         33.28         86.47        23.24 o                         
 -15   1   8       1092.35       1287.43        43.03 o                         
 -14   1   8        775.59        886.65        32.96 o                         
 -13   1   8        177.84        217.59        21.77 o                         
 -12   1   8       1467.41       1672.20        32.47 o                         
 -11   1   8        690.51        723.18        22.73 o                         
 -10   1   8       2141.81       2220.15        36.27 o                         
  -9   1   8       1039.03        985.77        21.98 o                         
  -8   1   8         63.93        153.18         9.49 o                         
  -7   1   8       2631.56       2602.70        35.20 o                         
  -6   1   8        137.22        117.96         6.99 o                         
  -5   1   8        749.19        647.24        12.09 o                         
  -4   1   8         10.79         18.58         4.59 o                         
  -3   1   8       6494.44       6159.24        67.06 o                         
  -2   1   8       5108.92       5092.19        60.43 o                         
  -1   1   8      11628.79      11296.25       115.67 o                         
   0   1   8       7707.69       7319.86        71.39 o                         
   1   1   8       4658.75       4493.71        46.97 o                         
   2   1   8       6749.77       6646.57        72.58 o                         
   3   1   8         47.36         99.78        20.28 o                         
   4   1   8          5.17         31.16         4.75 o                         
   5   1   8        299.35        295.76        10.02 o                         
   6   1   8       3124.05       3067.17        36.77 o                         
   7   1   8        299.91        270.53        12.30 o                         
   8   1   8       3822.85       3655.27        48.23 o                         
   9   1   8         14.49         21.09         9.92 o                         
  10   1   8       4573.24       4318.77        57.44 o                         
  11   1   8         28.67         20.12        11.77 o                         
  12   1   8       1993.53       2009.19        40.91 o                         
  13   1   8        274.45        262.73        22.55 o                         
  14   1   8        108.69        139.85        24.96 o                         
  15   1   8        221.68        228.57        32.44 o                         
  16   1   8         10.68        -20.28        28.36 o                         
  17   1   8         18.76         38.71        33.48 o                         
  18   1   8        714.67        604.05        50.09 o                         
 -20   2   8        105.61        317.45        82.58 o                         
 -19   2   8        288.68        347.46        33.27 o                         
 -18   2   8       1320.45       1373.67        51.19 o                         
 -17   2   8        127.82        137.70        26.36 o                         
 -16   2   8       1375.41       1497.64        46.16 o                         
 -15   2   8        322.23        360.96        26.62 o                         
 -14   2   8       2215.43       2272.77        50.42 o                         
 -13   2   8         67.92         72.29        18.03 o                         
 -12   2   8         49.63        136.44        15.92 o                         
 -11   2   8       2151.32       2242.46        42.31 o                         
 -10   2   8         25.18         43.49        11.71 o                         
  -9   2   8       2792.03       2650.12        38.29 o                         
  -8   2   8        579.53        608.65        14.18 o                         
  -7   2   8       4319.14       3927.93        47.00 o                         
  -6   2   8       3740.98       3493.92        40.66 o                         
  -5   2   8       5318.83       4662.09        49.78 o                         
  -4   2   8       2095.33       2327.00        29.20 o                         
  -3   2   8         37.82         22.68         4.74 o                         
  -2   2   8       2882.98       2810.69        37.57 o                         
  -1   2   8        871.59        900.78        14.89 o                         
   0   2   8       1918.67       1949.89        23.59 o                         
   1   2   8       3376.93       3436.58        45.72 o                         
   2   2   8       3425.82       3692.27        46.73 o                         
   3   2   8       9701.31       9192.80       107.45 o                         
   4   2   8       3364.25       2991.11        36.79 o                         
   5   2   8       2435.76       2247.85        28.39 o                         
   6   2   8       6183.93       5837.59        66.87 o                         
   7   2   8         76.77         58.57         7.00 o                         
   8   2   8       3497.50       3268.87        44.38 o                         
   9   2   8          9.10         13.48        10.84 o                         
  10   2   8         65.88        107.57        12.84 o                         
  11   2   8        535.15        520.86        21.87 o                         
  12   2   8        852.29        940.97        29.43 o                         
  13   2   8        513.91        515.52        23.99 o                         
  14   2   8       2332.42       2190.09        52.10 o                         
  15   2   8        215.92        191.19        35.56 o                         
  16   2   8       1180.08       1164.67        62.05 o                         
  17   2   8        217.80        169.51        36.76 o                         
  18   2   8        247.42        140.55        45.63 o                         
 -20   3   8          7.98        -92.45        97.64 o                         
 -19   3   8        332.32        248.28        37.04 o                         
 -18   3   8          2.80          5.39        25.33 o                         
 -17   3   8        152.12        201.83        29.39 o                         
 -16   3   8        702.59        825.34        38.78 o                         
 -15   3   8          1.41          8.76        19.89 o                         
 -14   3   8       1494.91       1560.99        46.47 o                         
 -13   3   8        209.80        262.41        20.69 o                         
 -12   3   8         59.67        105.09        14.11 o                         
 -11   3   8       1238.36       1206.25        27.27 o                         
 -10   3   8        479.52        519.16        18.11 o                         
  -9   3   8         22.87         14.67         8.82 o                         
  -8   3   8      12037.40      11426.96       129.72 o                         
  -7   3   8        113.85         95.67         8.05 o                         
  -6   3   8      14622.07      13752.44       143.52 o                         
  -5   3   8          0.15          3.42         5.03 o                         
  -4   3   8      15398.59      14285.62       159.17 o                         
  -3   3   8        294.66        209.86         8.22 o                         
  -2   3   8       5201.51       5072.48        64.40 o                         
  -1   3   8       4763.51       4700.12        55.56 o                         
   0   3   8      11945.85      12173.65       123.90 o                         
   1   3   8       1663.14       1571.26        23.58 o                         
   2   3   8       6507.05       5696.72        66.13 o                         
   3   3   8       1415.47       1422.36        23.69 o                         
   4   3   8      19489.46      19807.88       224.19 o                         
   5   3   8         47.53         57.39         6.39 o                         
   6   3   8       5368.59       5031.72        61.11 o                         
   7   3   8        181.35        181.66        10.09 o                         
   8   3   8        286.38        335.31        14.93 o                         
   9   3   8       1451.48       1410.02        28.58 o                         
  10   3   8          6.11         -4.42        12.14 o                         
  11   3   8          8.46          9.25        13.60 o                         
  12   3   8        642.27        686.89        25.87 o                         
  13   3   8          2.96          2.24        15.98 o                         
  14   3   8        411.61        401.90        25.37 o                         
  15   3   8         14.88        -18.61        32.04 o                         
  16   3   8        188.80        224.03        35.72 o                         
  17   3   8        195.42        181.50        46.54 o                         
  18   3   8         11.97        134.00       112.18 o                         
 -19   4   8         77.10         97.02        33.26 o                         
 -18   4   8        716.84        743.71        44.41 o                         
 -17   4   8        240.37        231.37        28.73 o                         
 -16   4   8        300.94        395.12        27.96 o                         
 -15   4   8         78.94        139.19        22.51 o                         
 -14   4   8       1621.24       1822.11        62.47 o                         
 -13   4   8         79.35        163.79        21.37 o                         
 -12   4   8        163.20        187.31        16.63 o                         
 -11   4   8       1104.43       1388.62        38.93 o                         
 -10   4   8        969.24       1056.28        24.72 o                         
  -9   4   8       4463.86       4317.33        53.76 o                         
  -8   4   8        107.54        131.34         8.81 o                         
  -7   4   8       3063.70       3082.21        40.27 o                         
  -6   4   8       1591.45       1459.62        20.27 o                         
  -5   4   8       2950.81       3065.47        37.41 o                         
  -4   4   8         98.63         96.36         6.90 o                         
  -3   4   8        431.66        398.04        11.43 o                         
  -2   4   8        711.62        889.97        23.00 o                         
  -1   4   8       2741.91       3198.00        39.59 o                         
   0   4   8         26.60         35.34         4.95 o                         
   1   4   8       1719.64       1889.16        26.30 o                         
   2   4   8       4190.55       4750.64        61.40 o                         
   3   4   8       1759.63       1778.18        28.09 o                         
   4   4   8        389.87        462.52        14.86 o                         
   5   4   8        277.72        317.83        12.01 o                         
   6   4   8        937.77        937.74        18.41 o                         
   7   4   8       1602.15       1431.15        27.27 o                         
   8   4   8       1361.09       1346.72        28.67 o                         
   9   4   8       1603.50       1562.01        33.86 o                         
  10   4   8         32.07         47.69        14.06 o                         
  11   4   8       3366.32       3337.38        56.80 o                         
  12   4   8       1130.80       1124.30        34.93 o                         
  13   4   8         10.15         19.97        17.75 o                         
  14   4   8        517.54        497.48        34.10 o                         
  15   4   8        135.34        118.11        37.09 o                         
  16   4   8        835.51        883.49        55.47 o                         
  17   4   8        181.70        165.47        39.87 o                         
 -19   5   8          0.13         28.73        38.58 o                         
 -18   5   8          9.74         43.17        31.04 o                         
 -17   5   8         12.29         27.98        27.13 o                         
 -16   5   8        115.10        140.43        27.84 o                         
 -15   5   8        124.80        174.37        26.18 o                         
 -14   5   8        803.84        942.35        32.97 o                         
 -13   5   8        875.57        980.28        33.14 o                         
 -12   5   8        828.48        787.29        27.14 o                         
 -11   5   8       2503.30       2518.25        44.14 o                         
 -10   5   8        757.01        745.88        21.45 o                         
  -9   5   8        360.25        342.72        13.74 o                         
  -8   5   8        562.40        557.25        14.11 o                         
  -7   5   8         64.56         64.32         7.26 o                         
  -6   5   8       2602.23       2620.95        32.71 o                         
  -5   5   8         13.57         35.58         6.64 o                         
  -4   5   8        450.73        590.46        14.82 o                         
  -3   5   8      15370.46      14913.98       200.11 o                         
  -2   5   8       4107.72       4153.69        60.89 o                         
  -1   5   8        237.72        124.85         8.24 o                         
   0   5   8       1749.79       1788.05        24.73 o                         
   1   5   8       6575.14       6667.79        80.96 o                         
   2   5   8       2003.53       1892.13        30.11 o                         
   3   5   8        357.94        487.66        13.60 o                         
   4   5   8        914.21        896.29        19.43 o                         
   5   5   8       3548.13       3571.87        46.20 o                         
   6   5   8        435.81        472.47        14.03 o                         
   7   5   8       3900.73       3697.07        62.33 o                         
   8   5   8        131.51        123.80        13.37 o
[truncated: 746,335 more chars]
